# Supplementary material for: Dehydroamino acids and their crosslinks in Alzheimer’s disease aggregates
Source: Brain Commun. 2025 Jan 16;7(1):fcaf019. doi: 10.1093/braincomms/fcaf019 (PMC11775630; doi:10.1093/braincomms/fcaf019)
Supplement: fcaf019_Supplementary_Data [file fcaf019_supplementary_data.zip]

Archive with 8 entries (8 files):
- Supplementary Material.pdf
- Supplementary Scripts.pdf
- Supplementary_Data_1xlsx.xlsx
- Supplementary_Data_2.xlsx
- Supplementary_Table_3.xlsx
- Supplementary_Table_4.xlsx
- Supplementary_Table_7.xlsx
- Supplementary_Table_8.xlsx
