# Supplementary material for: Dehydroamino acids and their crosslinks in Alzheimer’s disease aggregates
Source: Brain Commun. 2025 Jan 16;7(1):fcaf019. doi: 10.1093/braincomms/fcaf019 (PMC11775630; doi:10.1093/braincomms/fcaf019)
Supplement: fcaf019_Supplementary_Data [file fcaf019_supplementary_data.zip › Supplementary_Data_1xlsx.xlsx]

## Sheet: Summary
Supplementary Data 1: This file contains each DHAA identification in the sarkosyl-insoluble portion of AD and age-matched control brain specimens. Each identification is organized into lists with varying degrees of confidence. The summary tables below detail each table sheet within this document. The samples table details the datasets used for these identifications. Within each table, the number …
In referenece to GAPDH, CRMP2, and Tau being the proteins with the highest number of DHAA modifications refer to sheet ">50% Not -H2O". Proteins appear in that order.
		Summary of eliminylation site identifications from sarkosyl-insoluble material										Samples
		DHAA inferred by presence of a DHAA-conjugate		At least two DHAA or DHAA conjugates identified at one site		At least one DHAA or DHAA conjugate identified at a site						Steen			Smith
		"Not -H2O"		"2+"		"1+"			100%, Not -H2O			Sample type	Fractionated?		Sample type	Fractionated?
		Proteins	Sites	Proteins	Sites	Proteins	Sites		>80%, Not -H2O			48 AD	No		10 AD	Yes
	Any identification	229	615	125	397	1105	4291		>50%, Not -H2O			44 CTR	No		3 CTR	Yes
	>50% of Specimens	171	404	88	229	855	2955		100%, 2+
	80% of Specimens	80	185	44	107	606	1715		>80%, 2+
	100% of Specimens	30	51	10	18	284	565		>50%, 2+
									100%, 1+
									>80%, 1+
									>50%, 1+
									Unfiltered

## Sheet: 100%, Not -H2O
100%, Not -H2O					Smith												Steen
					Phospho		DHAA		Glutathione		Homocys		TCEP		Crosslink		Phospho		DHAA		Glutathione		Homocys		DTT		Crosslink
Residue	Uniprot Accession	Gene	Count ES	Count ES/Count TSC	AD	CTR	AD	CTR	AD	CTR	AD	CTR	AD	CTR	AD	CTR	AD	CTR	AD	CTR	AD	CTR	AD	CTR	AD	CTR	AD	CTR
T75	P04406	GAPDH	5	0.111111	0	0	9	3	5	0	10	3	0	0	0	0	0	0	17	12	0	0	34	33	0	0	0	0
T154	P04406	GAPDH	5	0.111111	8	0	10	3	0	0	5	0	10	1	0	0	35	30	7	7	0	0	39	42	2	4	0	0
T237	P04406	GAPDH	5	0.111111	8	3	8	1	0	0	0	0	10	3	0	0	44	41	43	41	24	21	42	39	0	0	0	0
T246	P04406	GAPDH	5	0.111111	4	0	10	3	7	2	9	2	3	0	0	0	48	44	48	44	48	43	48	44	42	38	0	0
C247	P04406	GAPDH	5	0.111111	0	0	10	3	5	1	9	3	10	3	0	0	0	0	48	44	44	38	48	44	44	43	0	0
S214	P10636	MAPT	8	0.097561	10	1	10	3	10	3	0	0	0	0	0	0	44	41	13	8	41	40	0	0	0	0	0	0
S235	P10636	MAPT	8	0.097561	8	3	8	2	10	3	0	0	0	0	0	0	46	44	0	0	44	40	0	0	0	0	0	0
S262	P10636	MAPT	8	0.097561	10	3	6	1	8	1	0	0	0	0	8	1	48	44	0	0	46	34	0	0	0	0	48	43
S305	P10636	MAPT	8	0.097561	10	3	10	2	5	0	6	3	10	3	0	0	32	14	44	40	19	12	0	0	0	0	0	0
C322	P10636	MAPT	8	0.097561	0	0	10	3	10	1	7	3	8	0	0	0	0	0	0	0	0	0	10	1	0	0	0	0
S356	P10636	MAPT	8	0.097561	10	3	10	3	10	3	8	3	0	0	0	0	33	33	48	44	24	24	0	0	0	0	0	0
S396	P10636	MAPT	8	0.097561	10	1	9	3	9	2	10	3	0	0	0	0	44	38	36	37	0	0	0	0	0	0	0	0
S400	P10636	MAPT	8	0.097561	9	3	8	0	10	2	10	3	9	2	8	0	43	40	18	13	46	40	17	12	0	0	35	15
T41	P99999	CYCS	1	0.0909091	0	0	0	0	0	0	0	0	0	0	0	0	0	0	0	0	0	0	48	44	0	0	0	0
T64	P37840	SNCA	1	0.0714286	0	0	9	0	8	3	0	0	10	3	0	0	36	24	43	38	0	0	0	0	33	29	0	0
T246	Q16555	DPYSL2	6	0.0666667	9	0	8	3	0	0	0	0	10	3	0	0	43	40	42	40	0	0	40	44	0	0	0	0
C248	Q16555	DPYSL2	6	0.0666667	0	0	9	3	0	0	2	0	0	0	0	0	0	0	48	43	37	42	48	43	8	7	0	0
S259	Q16555	DPYSL2	6	0.0666667	0	0	0	0	10	3	0	0	0	0	0	0	0	0	0	0	0	0	0	0	0	0	0	0
S260	Q16555	DPYSL2	6	0.0666667	0	0	0	0	10	3	0	0	0	0	0	0	0	0	33	26	0	0	0	0	0	0	0	0
T458	Q16555	DPYSL2	6	0.0666667	0	0	10	3	0	0	0	0	3	0	0	0	34	29	48	44	43	39	25	20	48	44	0	0
C504	Q16555	DPYSL2	6	0.0666667	0	0	10	3	10	3	6	0	5	2	0	0	0	0	48	44	44	42	47	44	0	0	0	0
S163	P12277	CKB	2	0.0454545	0	0	8	0	7	3	10	3	0	0	0	0	0	0	32	27	35	38	40	39	0	0	0	0
T282	P12277	CKB	2	0.0454545	0	0	9	2	10	3	10	3	5	1	0	0	0	0	0	0	30	29	0	0	21	32	0	0
S164	P02794	FTH1	1	0.0454545	0	0	10	1	0	0	0	0	0	0	0	0	0	0	45	41	0	0	48	43	0	0	0	0
T315	P12532|P17540	CKMT1A	2	0.0384615	8	0	8	2	0	0	0	0	10	3	0	0	47	43	22	29	0	0	40	39	0	0	0	0
S318	P12532|P17540	CKMT1A	2	0.0384615	10	2	10	3	10	3	0	0	0	0	0	0	17	23	0	0	29	22	4	2	0	0	0	0
C172	P00367|P49448	GLUD1	2	0.0289855	0	0	9	0	0	0	0	0	9	3	0	0	0	0	0	0	0	0	48	41	16	10	0	0
C376	P00367	GLUD1	2	0.0289855	0	0	10	3	10	3	8	1	8	2	0	0	0	0	35	33	42	43	42	40	0	0	0	0
S372	P06732	CKM	1	0.0232558	0	0	9	1	0	0	10	3	0	0	0	0	0	0	28	26	0	0	0	0	0	0	0	0
S45	P09972	ALDOC	1	0.0227273	0	0	0	0	0	0	0	0	0	0	0	0	0	0	0	0	0	0	48	43	0	0	0	0
T110	P14136	GFAP	1	0.0227273	1	0	9	3	0	0	10	1	0	0	0	0	0	0	0	0	0	0	0	0	0	0	0	0
C290	Q9GZV7	HAPLN2	1	0.0222222	0	0	8	0	0	0	7	3	0	0	0	0	0	0	44	41	30	35	48	44	33	33	0	0
S160	P04075	ALDOA	1	0.02	0	0	10	3	0	0	0	0	3	0	0	0	44	44	45	43	48	44	42	40	42	41	0	0
T237	P06733	ENO1	1	0.02	0	0	0	0	0	0	7	2	0	0	0	0	33	33	0	0	0	0	48	43	0	0	0	0
S114	P60201	PLP1	1	0.0192308	0	0	10	3	0	0	0	0	0	0	10	3	0	0	0	0	0	0	0	0	0	0	0	0
T204	P40926	MDH2	1	0.0185185	0	0	0	0	0	0	0	0	0	0	0	0	0	0	0	0	0	0	0	0	48	42	0	0
T341	P42765	ACAA2	1	0.0178571	0	0	8	0	0	0	0	0	0	0	0	0	0	0	0	0	0	0	48	41	0	0	0	0
S302	P62736|P68032	ACTA2	1	0.0175439	0	0	9	3	0	0	10	3	0	0	0	0	0	0	0	0	0	0	0	0	0	0	0	0
C252	P09543	CNP	1	0.0175439	0	0	10	3	0	0	0	0	0	0	10	3	0	0	45	43	0	0	0	0	0	0	9	6
C66	P05091	ALDH2	1	0.0166667	0	0	0	0	0	0	0	0	0	0	0	0	0	0	0	0	0	0	48	43	46	43	0	0
T7	Q3ZCM7	TUBB8	1	0.015873	9	3	6	3	0	0	10	3	0	0	0	0	0	0	0	0	0	0	0	0	0	0	0	0
T261	Q9UQM7	CAMK2A	1	0.0153846	10	3	10	3	0	0	10	3	0	0	0	0	0	0	0	0	0	0	0	0	0	0	0	0
S255	P28838	LAP3	1	0.0151515	0	0	0	0	0	0	0	0	0	0	0	0	0	0	0	0	48	44	0	0	0	0	0	0
S366	Q14117	DPYS	1	0.0147059	0	0	6	0	0	0	0	0	0	0	0	0	0	0	13	17	0	0	48	42	0	0	0	0
S70	P61764	STXBP1	1	0.0111111	0	0	10	3	0	0	10	3	0	0	0	0	0	0	45	44	0	0	43	41	0	0	0	0
S144	Q9UM54	MYO6	1	0.00653595	0	0	0	0	0	0	0	0	10	3	0	0	0	0	0	0	0	0	0	0	0	0	0	0
S40	P19174	PLCG1	1	0.00574713	0	0	0	0	0	0	0	0	10	1	0	0	0	0	0	0	0	0	0	0	0	0	0	0
S207	Q9UPT6	MAPK8IP3	1	0.0046729	0	0	7	2	10	3	0	0	0	0	0	0	0	0	0	0	0	0	0	0	0	0	0	0
T116	P13611	VCAN	3	0.00377358	0	0	9	2	4	1	2	0	10	3	0	0	19	17	28	17	0	0	36	34	0	0	0	0
S159	P13611	VCAN	3	0.00377358	0	0	5	0	0	0	10	3	0	0	0	0	12	1	38	32	34	37	16	21	0	0	0	0
T162	P13611	VCAN	3	0.00377358	0	0	8	0	0	0	0	0	0	0	0	0	0	0	47	44	25	28	48	43	20	18	0	0

## Sheet: >80%, Not -H2O
>80%, Not -H2O					Smith												Steen
					Phospho		DHAA		Glutathione		Homocys		TCEP		Crosslink		Phospho		DHAA		Glutathione		Homocys		DTT		Crosslink
Residue	Uniprot Accession	Gene	Count ES	Count ES/Count TSC	AD	CTR	AD	CTR	AD	CTR	AD	CTR	AD	CTR	AD	CTR	AD	CTR	AD	CTR	AD	CTR	AD	CTR	AD	CTR	AD	CTR
T75	P04406	GAPDH	12	0.266667	0	0	9	3	5	0	10	3	0	0	0	0	0	0	17	12	0	0	34	33	0	0	0	0
S125	P04406	GAPDH	12	0.266667	0	0	8	0	0	0	0	0	0	0	0	0	45	40	48	44	42	35	39	37	44	40	0	0
S143	P04406	GAPDH	12	0.266667	0	0	10	3	5	0	6	0	0	0	0	0	0	0	19	19	0	0	28	28	39	32	0	0
C152	P04406	GAPDH	12	0.266667	0	0	10	3	3	0	9	3	0	0	0	0	0	0	48	44	9	3	45	43	0	0	0	0
T153	P04406	GAPDH	12	0.266667	8	0	10	3	4	0	0	0	0	0	0	0	45	43	7	7	0	0	44	42	0	0	0	0
T154	P04406	GAPDH	12	0.266667	8	0	10	3	0	0	5	0	10	1	0	0	35	30	7	7	0	0	39	42	2	4	0	0
C156	P04406	GAPDH	12	0.266667	0	0	10	3	0	0	0	0	3	0	6	0	0	0	46	44	17	7	40	35	37	34	0	0
T229	P04406	GAPDH	12	0.266667	0	0	4	0	0	0	0	0	0	0	0	0	33	31	0	0	32	40	42	41	0	0	0	0
T237	P04406	GAPDH	12	0.266667	8	3	8	1	0	0	0	0	10	3	0	0	44	41	43	41	24	21	42	39	0	0	0	0
S241	P04406	GAPDH	12	0.266667	6	2	10	3	0	0	0	0	0	0	0	0	38	38	47	43	46	37	13	21	16	24	0	0
T246	P04406	GAPDH	12	0.266667	4	0	10	3	7	2	9	2	3	0	0	0	48	44	48	44	48	43	48	44	42	38	0	0
C247	P04406	GAPDH	12	0.266667	0	0	10	3	5	1	9	3	10	3	0	0	0	0	48	44	44	38	48	44	44	43	0	0
S214	P10636	MAPT	13	0.158537	10	1	10	3	10	3	0	0	0	0	0	0	44	41	13	8	41	40	0	0	0	0	0	0
S235	P10636	MAPT	13	0.158537	8	3	8	2	10	3	0	0	0	0	0	0	46	44	0	0	44	40	0	0	0	0	0	0
S241	P10636	MAPT	13	0.158537	0	0	0	0	0	0	0	0	0	0	0	0	0	0	0	0	40	39	37	35	47	44	0	0
T245	P10636	MAPT	13	0.158537	0	0	10	2	8	2	0	0	0	0	0	0	0	0	43	43	22	29	0	0	40	39	0	0
S262	P10636	MAPT	13	0.158537	10	3	6	1	8	1	0	0	0	0	8	1	48	44	0	0	46	34	0	0	0	0	48	43
T263	P10636	MAPT	13	0.158537	10	2	10	3	9	3	0	0	0	0	0	0	47	44	28	25	39	16	33	16	0	0	0	0
S305	P10636	MAPT	13	0.158537	10	3	10	2	5	0	6	3	10	3	0	0	32	14	44	40	19	12	0	0	0	0	0	0
C322	P10636	MAPT	13	0.158537	0	0	10	3	10	1	7	3	8	0	0	0	0	0	0	0	0	0	10	1	0	0	0	0
S324	P10636	MAPT	13	0.158537	10	3	10	3	6	3	9	3	2	0	0	0	29	12	42	39	0	0	0	0	0	0	0	0
S356	P10636	MAPT	13	0.158537	10	3	10	3	10	3	8	3	0	0	0	0	33	33	48	44	24	24	0	0	0	0	0	0
S396	P10636	MAPT	13	0.158537	10	1	9	3	9	2	10	3	0	0	0	0	44	38	36	37	0	0	0	0	0	0	0	0
S400	P10636	MAPT	13	0.158537	9	3	8	0	10	2	10	3	9	2	8	0	43	40	18	13	46	40	17	12	0	0	35	15
S404	P10636	MAPT	13	0.158537	9	1	3	0	4	0	7	2	0	0	0	0	47	44	0	0	24	7	41	34	0	0	0	0
C133	Q16555	DPYSL2	14	0.155556	0	0	4	0	0	0	0	0	0	0	0	0	0	0	28	23	11	16	0	0	46	42	0	0
S163	Q16555	DPYSL2	14	0.155556	0	0	9	1	0	0	3	0	9	2	0	0	19	25	45	43	0	0	0	0	0	0	0	0
C179	Q16555	DPYSL2	14	0.155556	0	0	10	3	8	1	9	3	0	0	0	0	0	0	29	28	28	31	45	39	33	32	0	0
T246	Q16555	DPYSL2	14	0.155556	9	0	8	3	0	0	0	0	10	3	0	0	43	40	42	40	0	0	40	44	0	0	0	0
C248	Q16555	DPYSL2	14	0.155556	0	0	9	3	0	0	2	0	0	0	0	0	0	0	48	43	37	42	48	43	8	7	0	0
S257	Q16555	DPYSL2	14	0.155556	0	0	0	0	0	0	0	0	0	0	0	0	36	31	29	26	0	0	47	43	0	0	0	0
S259	Q16555	DPYSL2	14	0.155556	0	0	0	0	10	3	0	0	0	0	0	0	0	0	0	0	0	0	0	0	0	0	0	0
S260	Q16555	DPYSL2	14	0.155556	0	0	0	0	10	3	0	0	0	0	0	0	0	0	33	26	0	0	0	0	0	0	0	0
C439	Q16555	DPYSL2	14	0.155556	0	0	8	1	0	0	0	2	6	0	8	2	0	0	39	39	12	9	46	44	10	7	42	39
T458	Q16555	DPYSL2	14	0.155556	0	0	10	3	0	0	0	0	3	0	0	0	34	29	48	44	43	39	25	20	48	44	0	0
C504	Q16555	DPYSL2	14	0.155556	0	0	10	3	10	3	6	0	5	2	0	0	0	0	48	44	44	42	47	44	0	0	0	0
C509	Q16555	DPYSL2	14	0.155556	0	0	0	0	0	0	0	0	0	0	0	0	0	0	0	0	0	0	0	0	0	0	43	42
S540	Q16555	DPYSL2	14	0.155556	2	1	10	3	0	0	1	0	0	0	0	0	39	30	48	44	41	41	0	0	0	0	0	0
S542	Q16555	DPYSL2	14	0.155556	0	0	10	3	0	0	7	2	0	0	0	0	25	21	48	44	46	43	39	37	0	0	0	0
C62	P12532	CKMT1A	8	0.153846	0	0	10	3	0	0	0	0	0	0	0	0	0	0	47	44	0	0	46	42	40	38	0	0
C76	P12532	CKMT1A	8	0.153846	0	0	9	3	0	0	0	0	0	0	0	0	0	0	14	17	0	0	42	40	0	0	0	0
C89	P12532	CKMT1A	8	0.153846	0	0	9	3	0	0	5	0	0	0	0	0	0	0	46	42	41	37	45	44	0	0	0	0
S257	P12532	CKMT1A	8	0.153846	0	0	0	0	0	0	0	0	0	0	0	0	0	0	0	0	0	0	44	42	0	0	0	0
T315	P12532|P17540	CKMT1A	8	0.153846	8	0	8	2	0	0	0	0	10	3	0	0	47	43	22	29	0	0	40	39	0	0	0	0
C316	P12532|P17540	CKMT1A	8	0.153846	0	0	10	3	8	3	0	0	6	1	0	0	0	0	37	41	0	0	33	27	45	43	0	0
S318	P12532|P17540	CKMT1A	8	0.153846	10	2	10	3	10	3	0	0	0	0	0	0	17	23	0	0	29	22	4	2	0	0	0	0
T363	P12532	CKMT1A	8	0.153846	10	3	10	3	0	0	0	0	0	0	0	0	47	43	41	42	0	0	10	7	46	43	0	0
C49	P14618	PKM	10	0.149254	0	0	9	3	0	0	0	0	0	0	0	0	0	0	47	44	37	38	45	44	27	35	0	0
T93	P14618	PKM	10	0.149254	0	0	0	0	0	0	0	0	0	0	0	0	0	0	46	43	0	0	0	0	42	40	0	0
S100	P14618	PKM	10	0.149254	4	1	10	1	0	0	9	3	0	0	0	0	34	40	48	44	0	0	0	0	0	0	0	0
S205	P14618	PKM	10	0.149254	0	0	8	3	0	0	0	0	0	0	0	0	0	0	0	0	0	0	45	42	0	0	0	0
S222	P14618	PKM	10	0.149254	10	3	9	1	0	0	0	0	0	0	0	0	0	0	42	39	19	21	44	41	0	0	0	0
C326	P14618	PKM	10	0.149254	0	0	10	3	0	0	7	3	0	0	0	0	0	0	47	44	38	36	47	44	0	0	0	0
T328	P14618	PKM	10	0.149254	4	0	6	2	0	0	0	0	0	0	0	0	46	42	46	43	45	40	47	43	35	39	0	0
S333	P14618	PKM	10	0.149254	0	0	9	2	7	1	9	3	0	0	0	0	0	0	0	0	37	39	28	23	34	37	0	0
C358	P14618	PKM	10	0.149254	0	0	3	0	0	0	0	0	1	0	0	0	0	0	46	43	18	22	44	42	0	0	0	0
S362	P14618	PKM	10	0.149254	0	0	3	0	0	0	0	0	0	0	0	0	37	36	47	43	0	0	42	32	26	24	0	0
S21	P60174	TPI1	4	0.129032	10	3	10	3	5	0	0	0	0	0	0	0	46	44	45	41	41	33	45	43	19	13	0	0
T28	P60174	TPI1	4	0.129032	8	0	8	3	9	3	0	0	0	0	0	0	0	0	23	19	0	0	0	0	0	0	0	0
T38	P60174	TPI1	4	0.129032	4	0	1	2	0	0	5	1	0	0	0	0	0	0	17	12	0	0	41	41	0	0	0	0
S159	P60174	TPI1	4	0.129032	0	0	0	0	0	0	0	0	0	0	0	0	0	0	0	0	43	43	0	0	0	0	0	0
T41	P99999	CYCS	1	0.0909091	0	0	0	0	0	0	0	0	0	0	0	0	0	0	0	0	0	0	48	44	0	0	0	0
S307	P15104	GLUL	4	0.0769231	1	0	10	2	0	0	0	0	7	0	0	0	9	5	35	30	0	0	0	0	39	38	0	0
C346	P15104	GLUL	4	0.0769231	0	0	10	3	3	0	7	0	6	1	0	0	0	0	41	40	24	26	44	43	0	0	0	0
S350	P15104	GLUL	4	0.0769231	9	0	10	3	0	0	0	0	8	1	0	0	41	41	46	44	0	0	43	40	44	42	0	0
C359	P15104	GLUL	4	0.0769231	0	0	9	3	0	0	0	0	0	0	0	0	0	0	28	20	0	0	39	43	0	0	0	0
S73	P02042|P68871	HBD	1	0.0769231	6	2	10	3	0	0	0	0	0	0	0	0	46	43	47	44	46	43	38	38	45	43	0	0
T64	P37840	SNCA	1	0.0714286	0	0	9	0	8	3	0	0	10	3	0	0	36	24	43	38	0	0	0	0	33	29	0	0
C172	P00367|P49448	GLUD1	4	0.057971	0	0	9	0	0	0	0	0	9	3	0	0	0	0	0	0	0	0	48	41	16	10	0	0
C376	P00367	GLUD1	4	0.057971	0	0	10	3	10	3	8	1	8	2	0	0	0	0	35	33	42	43	42	40	0	0	0	0
T484	P00367	GLUD1	4	0.057971	6	0	1	0	0	0	4	3	9	3	0	0	0	0	35	38	22	31	15	29	23	27	0	0
T490	P00367	GLUD1	4	0.057971	0	0	10	3	0	0	0	0	0	0	0	0	0	0	34	31	44	38	0	0	0	0	0	0
T42	P69905	HBA1	1	0.047619	0	0	4	0	0	0	0	0	0	0	0	0	0	0	45	44	0	0	0	0	44	43	0	0
T282	P06732	CKM	2	0.0465116	3	0	2	0	0	0	9	3	7	2	0	0	0	0	25	30	12	16	0	0	0	0	0	0
S372	P06732	CKM	2	0.0465116	0	0	9	1	0	0	10	3	0	0	0	0	0	0	28	26	0	0	0	0	0	0	0	0
S45	P09972	ALDOC	2	0.0454545	0	0	0	0	0	0	0	0	0	0	0	0	0	0	0	0	0	0	48	43	0	0	0	0
T245	P09972	ALDOC	2	0.0454545	0	0	8	0	0	0	0	0	0	0	0	0	0	0	48	44	0	0	0	0	42	38	0	0
S163	P12277	CKB	2	0.0454545	0	0	8	0	7	3	10	3	0	0	0	0	0	0	32	27	35	38	40	39	0	0	0	0
T282	P12277	CKB	2	0.0454545	0	0	9	2	10	3	10	3	5	1	0	0	0	0	0	0	30	29	0	0	21	32	0	0
T110	P14136	GFAP	2	0.0454545	1	0	9	3	0	0	10	1	0	0	0	0	0	0	0	0	0	0	0	0	0	0	0	0
T159	P14136	GFAP	2	0.0454545	0	0	8	3	0	0	0	0	0	0	0	0	0	0	47	44	0	0	42	36	24	26	0	0
S164	P02794	FTH1	1	0.0454545	0	0	10	1	0	0	0	0	0	0	0	0	0	0	45	41	0	0	48	43	0	0	0	0
C57	Q9GZV7	HAPLN2	2	0.0444444	0	0	10	3	0	0	4	0	0	0	0	0	0	0	44	41	0	0	40	41	42	34	0	0
C290	Q9GZV7	HAPLN2	2	0.0444444	0	0	8	0	0	0	7	3	0	0	0	0	0	0	44	41	30	35	48	44	33	33	0	0
S95	P07203	GPX1	1	0.0434783	0	0	0	0	0	0	0	0	0	0	0	0	0	0	0	0	45	42	0	0	0	0	0	0
S107	P06744	GPI	3	0.0428571	0	0	0	0	0	0	0	0	0	0	0	0	0	0	0	0	42	42	0	0	17	19	0	0
S185	P06744	GPI	3	0.0428571	0	0	9	0	0	0	0	0	0	0	0	0	0	0	48	44	0	0	0	0	43	36	0	0
C404	P06744	GPI	3	0.0428571	0	0	0	0	0	0	0	0	0	0	0	0	0	0	0	0	0	0	0	0	44	40	0	0
C108	P00558	PGK1	2	0.0416667	0	0	0	0	0	0	0	0	0	0	0	0	0	0	0	0	0	0	41	39	0	0	0	0
S399	P00558|P07205	PGK1	2	0.0416667	0	0	8	0	9	3	0	0	0	0	0	0	0	0	14	7	0	0	0	0	0	0	0	0
T52	P04075	ALDOA	2	0.04	0	0	7	0	0	0	0	0	0	0	0	0	0	0	10	10	0	0	47	44	0	0	0	0
S160	P04075	ALDOA	2	0.04	0	0	10	3	0	0	0	0	3	0	0	0	44	44	45	43	48	44	42	40	42	41	0	0
C90	P17540	CKMT2	2	0.0384615	0	0	0	0	0	0	5	0	8	3	0	0	0	0	33	33	46	43	44	43	17	22	0	0
T93	P17540	CKMT2	2	0.0384615	3	0	8	2	0	0	3	0	6	2	0	0	43	42	39	37	33	34	8	2	43	41	0	0
T111	Q06830	PRDX1	1	0.0384615	0	0	0	0	0	0	0	0	0	0	0	0	0	0	0	0	42	39	0	0	0	0	0	0
T349	Q96KP4	CNDP2	2	0.037037	0	0	8	0	0	0	0	0	0	0	0	0	0	0	22	27	0	0	0	0	42	41	0	0
T403	Q96KP4	CNDP2	2	0.037037	0	0	6	2	9	3	0	0	0	0	0	0	0	0	0	0	47	43	29	28	0	0	0	0
C66	P05091	ALDH2	2	0.0333333	0	0	0	0	0	0	0	0	0	0	0	0	0	0	0	0	0	0	48	43	46	43	0	0
T160	P05091	ALDH2	2	0.0333333	0	0	10	2	0	0	0	0	0	0	0	0	0	0	47	44	0	0	0	0	40	41	0	0
S65	P0CG47|P0CG48	UBB	1	0.0322581	0	0	10	3	0	0	9	1	2	2	0	0	0	0	45	42	0	0	36	33	0	0	0	0
T261	Q9UQM7	CAMK2A	2	0.0307692	10	3	10	3	0	0	10	3	0	0	0	0	0	0	0	0	0	0	0	0	0	0	0	0
T354	Q9UQM7	CAMK2A	2	0.0307692	0	0	0	0	0	0	0	0	9	3	0	0	0	0	0	0	0	0	0	0	0	0	0	0
T118	A0A0B4J2D5|P0DPI2	GATD3B	1	0.030303	0	0	0	0	0	0	0	0	9	3	0	0	0	0	0	0	0	0	0	0	0	0	0	0
T198	P25786	PSMA1	1	0.030303	0	0	1	0	0	0	0	0	0	0	0	0	0	0	39	41	41	40	0	0	0	0	0	0
S268	P14550	AKR1A1	1	0.0294118	0	0	0	0	0	0	0	0	0	0	0	0	0	0	0	0	0	0	47	44	0	0	0	0
T29	P62873	GNB1	2	0.0285714	0	0	7	3	0	0	5	0	0	0	0	0	0	0	0	0	2	0	44	42	0	0	0	0
T86	P62873|P62879	GNB1	2	0.0285714	0	0	0	0	9	3	0	0	0	0	0	0	0	0	0	0	0	0	0	0	0	0	0	0
S165	P20336	RAB3A	1	0.027027	0	0	10	3	0	0	0	0	0	0	0	0	0	0	47	44	0	0	0	0	44	44	0	0
T70	P61266	STX1B	1	0.0238095	0	0	0	0	0	0	0	0	9	3	0	0	0	0	0	0	0	0	0	0	0	0	0	0
C334	Q14195	DPYSL3	2	0.0232558	0	0	4	2	1	0	0	0	0	0	0	0	0	0	0	0	0	0	0	0	42	37	0	0
T543	Q14195	DPYSL3	2	0.0232558	0	0	0	0	3	0	8	3	0	0	0	0	0	0	0	0	0	0	0	0	44	37	0	0
T160	P35030	PRSS3	1	0.0212766	0	0	0	0	0	0	0	0	9	2	0	0	0	0	0	0	0	0	0	0	39	39	0	0
T207	P23526	AHCY	1	0.0208333	0	0	0	0	0	0	0	0	0	0	0	0	0	0	0	0	0	0	45	42	0	0	0	0
S141	P09104	ENO2	1	0.0208333	0	0	8	3	0	0	0	0	0	0	0	0	30	34	48	44	0	0	42	41	0	0	0	0
S220	Q13011	ECH1	1	0.02	0	0	8	0	0	0	6	0	0	0	0	0	0	0	0	0	0	0	47	43	0	0	0	0
T237	P06733	ENO1	1	0.02	0	0	0	0	0	0	7	2	0	0	0	0	33	33	0	0	0	0	48	43	0	0	0	0
T338	P00738	HP	1	0.0192308	0	0	0	0	0	0	0	0	0	0	0	0	0	0	0	0	0	0	44	39	0	0	0	0
S114	P60201	PLP1	1	0.0192308	0	0	10	3	0	0	0	0	0	0	10	3	0	0	0	0	0	0	0	0	0	0	0	0
C46	P17174	GOT1	1	0.0188679	0	0	0	0	0	0	0	0	0	0	0	0	0	0	0	0	0	0	39	35	0	0	0	0
S249	P02686	MBP	1	0.0188679	10	3	10	3	9	2	0	0	0	0	0	0	48	44	25	19	0	0	0	0	0	0	0	0
T136	Q58FF8	HSP90AB2P	1	0.0185185	0	0	8	3	9	2	2	2	0	0	0	0	0	0	0	0	46	43	0	0	0	0	0	0
T204	P40926	MDH2	1	0.0185185	0	0	0	0	0	0	0	0	0	0	0	0	0	0	0	0	0	0	0	0	48	42	0	0
T309	O14556	GAPDHS	1	0.0181818	8	0	10	3	0	0	0	0	0	0	0	0	0	0	47	44	42	41	0	0	0	0	0	0
S75	P09471	GNAO1	1	0.0181818	0	0	8	3	0	0	0	0	8	3	0	0	0	0	37	36	0	0	0	0	42	42	0	0
T341	P42765	ACAA2	1	0.0178571	0	0	8	0	0	0	0	0	0	0	0	0	0	0	0	0	0	0	48	41	0	0	0	0
S302	P62736|P68032	ACTA2	1	0.0175439	0	0	9	3	0	0	10	3	0	0	0	0	0	0	0	0	0	0	0	0	0	0	0	0
C252	P09543	CNP	1	0.0175439	0	0	10	3	0	0	0	0	0	0	10	3	0	0	45	43	0	0	0	0	0	0	9	6
C411	Q05639	EEF1A2	1	0.0163934	0	0	0	0	0	0	0	0	0	0	0	0	0	0	16	30	0	0	0	0	41	42	0	0
T219	Q14982	OPCML	1	0.015873	0	0	0	0	7	2	0	0	0	0	0	0	0	0	0	0	44	44	0	0	0	0	0	0
T7	Q3ZCM7	TUBB8	1	0.015873	9	3	6	3	0	0	10	3	0	0	0	0	0	0	0	0	0	0	0	0	0	0	0	0
T361	P68363|P68366|Q6PEY2|Q9BQE3|Q9NY65	TUBA1B	1	0.015625	0	0	0	0	0	0	0	0	0	0	0	0	0	0	16	9	41	38	0	0	0	0	0	0
S115	P07437|P68371|Q13509|Q13885|Q9BVA1	TUBB	1	0.0153846	9	3	10	3	0	0	9	0	0	0	0	0	0	0	47	42	0	0	0	0	0	0	0	0
T366	P04350	TUBB4A	1	0.0153846	9	3	8	3	0	0	7	2	0	0	0	0	0	0	0	0	0	0	44	41	0	0	0	0
S255	P28838	LAP3	1	0.0151515	0	0	0	0	0	0	0	0	0	0	0	0	0	0	0	0	48	44	0	0	0	0	0	0
T394	P49419	ALDH7A1	1	0.0147059	6	0	10	3	0	0	0	0	0	0	0	0	0	0	48	44	0	0	47	44	0	0	0	0
S366	Q14117	DPYS	1	0.0147059	0	0	6	0	0	0	0	0	0	0	0	0	0	0	13	17	0	0	48	42	0	0	0	0
C316	P02675	FGB	1	0.0144928	0	0	0	0	0	0	0	0	0	0	0	0	0	0	0	0	0	0	45	43	0	0	0	0
T150	P05166	PCCB	1	0.0140845	0	0	10	3	9	2	0	0	0	0	0	0	0	0	46	43	0	0	0	0	29	27	0	0
C272	P51649	ALDH5A1	1	0.0138889	0	0	10	0	0	0	0	0	0	0	0	0	0	0	0	0	0	0	47	44	0	0	0	0
T3	P34931	HSPA1L	1	0.0125	0	0	0	0	0	0	0	0	0	0	0	0	0	0	0	0	0	0	0	0	40	35	0	0
T192	P38646	HSPA9	1	0.0113636	0	0	9	3	4	1	0	0	0	0	0	0	0	0	35	36	35	31	0	0	47	43	0	0
T116	P13611	VCAN	9	0.0113208	0	0	9	2	4	1	2	0	10	3	0	0	19	17	28	17	0	0	36	34	0	0	0	0
T142	P13611	VCAN	9	0.0113208	0	0	0	0	0	0	0	0	0	0	0	0	0	0	36	35	0	0	40	31	22	15	0	0
S159	P13611	VCAN	9	0.0113208	0	0	5	0	0	0	10	3	0	0	0	0	12	1	38	32	34	37	16	21	0	0	0	0
T162	P13611	VCAN	9	0.0113208	0	0	8	0	0	0	0	0	0	0	0	0	0	0	47	44	25	28	48	43	20	18	0	0
C270	P13611	VCAN	9	0.0113208	0	0	5	0	0	0	0	0	0	0	0	0	0	0	17	23	0	0	47	43	44	41	0	0
T279	P13611	VCAN	9	0.0113208	0	0	0	0	5	2	0	0	0	0	0	0	6	7	44	40	30	25	41	40	38	36	0	0
C294	P13611	VCAN	9	0.0113208	0	0	4	0	0	0	0	0	0	0	0	0	0	0	46	42	0	0	47	43	39	37	0	0
C315	P13611	VCAN	9	0.0113208	0	0	0	0	0	0	0	0	0	0	0	0	0	0	0	0	45	40	47	44	47	42	0	0
T3293	P13611	VCAN	9	0.0113208	0	0	4	0	0	0	0	0	0	0	0	0	0	0	48	42	0	0	0	0	47	42	0	0
S70	P61764	STXBP1	1	0.0111111	0	0	10	3	0	0	10	3	0	0	0	0	0	0	45	44	0	0	43	41	0	0	0	0
S513	P02768	ALB	1	0.0108696	0	0	0	0	0	0	0	0	0	0	0	0	0	0	32	35	0	0	43	41	44	43	0	0
S1179	P78357	CNTNAP1	2	0.0103627	0	0	0	0	0	0	0	0	0	0	0	0	0	0	0	0	0	0	0	0	43	40	0	0
T1227	P78357	CNTNAP1	2	0.0103627	0	0	0	0	0	0	0	0	0	0	0	0	0	0	0	0	41	40	0	0	0	0	0	0
S54	P34932	HSPA4	1	0.00847458	0	0	0	0	0	0	0	0	0	0	0	0	12	5	3	7	0	0	0	0	43	39	0	0
S289	P12036	NEFH	1	0.00787402	0	0	0	0	9	3	0	0	0	0	0	0	0	0	0	0	0	0	0	0	0	0	0	0
S777	P42658	DPP6	1	0.00763359	0	0	0	0	0	0	0	0	0	0	0	0	0	0	0	0	0	0	0	0	40	36	0	0
S144	Q9UM54	MYO6	1	0.00653595	0	0	0	0	0	0	0	0	10	3	0	0	0	0	0	0	0	0	0	0	0	0	0	0
S144	Q9UM54	MYO6	1	0.00653595	0	0	0	0	0	0	0	0	10	3	0	0	0	0	0	0	0	0	0	0	0	0	0	0
C270	P13611	VCAN	5	0.00628931	0	0	5	0	0	0	0	0	0	0	0	0	0	0	17	23	0	0	47	43	44	41	0	0
S40	P19174	PLCG1	3	0.00574713	0	0	0	0	0	0	0	0	10	1	0	0	0	0	0	0	0	0	0	0	0	0	0	0
S40	P19174	PLCG1	1	0.00574713	0	0	0	0	0	0	0	0	10	1	0	0	0	0	0	0	0	0	0	0	0	0	0	0
S40	P19174	PLCG1	1	0.00574713	0	0	0	0	0	0	0	0	10	1	0	0	0	0	0	0	0	0	0	0	0	0	0	0
T1227	P78357	CNTNAP1	1	0.00518135	0	0	0	0	0	0	0	0	0	0	0	0	0	0	0	0	41	40	0	0	0	0	0	0
T279	P13611	VCAN	4	0.00503145	0	0	0	0	5	2	0	0	0	0	0	0	6	7	44	40	30	25	41	40	38	36	0	0
T21	P35573	AGL	3	0.00502513	0	0	0	0	0	0	9	3	0	0	0	0	0	0	0	0	0	0	46	43	0	0	0	0
T21	P35573	AGL	1	0.00502513	0	0	0	0	0	0	9	3	0	0	0	0	0	0	0	0	0	0	0	0	0	0	0	0
T21	P35573	AGL	1	0.00502513	0	0	0	0	0	0	9	3	0	0	0	0	0	0	0	0	0	0	0	0	0	0	0	0
S1495	P12111	COL6A3	6	0.00483092	0	0	4	1	0	0	9	2	0	0	0	0	0	0	0	0	0	0	32	28	0	0	0	0
S2534	P12111	COL6A3	6	0.00483092	9	3	9	2	0	0	9	2	0	0	0	0	35	38	0	0	0	0	0	0	40	30	0	0
S1495	P12111	COL6A3	2	0.00483092	0	0	4	1	0	0	9	2	0	0	0	0	0	0	0	0	0	0	44	43	0	0	0	0
S2534	P12111	COL6A3	2	0.00483092	9	3	9	2	0	0	9	2	0	0	0	0	35	38	0	0	0	0	0	0	0	0	0	0
S1495	P12111	COL6A3	2	0.00483092	0	0	4	1	0	0	9	2	0	0	0	0	0	0	0	0	0	0	44	43	0	0	0	0
S207	Q9UPT6	MAPK8IP3	3	0.0046729	0	0	7	2	10	3	0	0	0	0	0	0	0	0	0	0	0	0	0	0	0	0	0	0
S207	Q9UPT6	MAPK8IP3	1	0.0046729	0	0	7	2	10	3	0	0	0	0	0	0	0	0	0	0	0	0	0	0	0	0	0	0
S207	Q9UPT6	MAPK8IP3	1	0.0046729	0	0	7	2	10	3	0	0	0	0	0	0	0	0	0	0	0	0	0	0	0	0	0	0
S520	P01024	C3	1	0.00416667	0	0	0	0	0	0	8	1	0	0	0	0	0	0	0	0	0	0	0	0	0	0	0	0
C294	P13611	VCAN	3	0.00377358	0	0	4	0	0	0	0	0	0	0	0	0	0	0	46	42	0	0	47	43	39	37	0	0
S33	Q15878	CACNA1E	3	0.00282486	6	0	5	1	0	0	9	3	0	0	0	0	0	0	0	0	0	0	0	0	0	0	0	0
S33	Q15878	CACNA1E	1	0.00282486	6	0	5	1	0	0	9	3	0	0	0	0	0	0	0	0	0	0	0	0	0	0	0	0
S33	Q15878	CACNA1E	1	0.00282486	6	0	5	1	0	0	9	3	0	0	0	0	0	0	0	0	0	0	0	0	0	0	0	0
C315	P13611	VCAN	2	0.00251572	0	0	0	0	0	0	0	0	0	0	0	0	0	0	0	0	45	40	47	44	47	42	0	0
S2534	P12111	COL6A3	1	0.00241546	9	3	9	2	0	0	9	2	0	0	0	0	35	38	0	0	0	0	0	0	0	0	0	0
S3544	Q09666	AHNAK	1	0.00229358	0	0	0	0	0	0	0	0	0	0	0	0	0	0	0	0	0	0	39	36	0	0	0	0
T3293	P13611	VCAN	1	0.00125786	0	0	4	0	0	0	0	0	0	0	0	0	0	0	48	42	0	0	0	0	47	42	0	0

## Sheet: >50% Not -H2O
>50%, Not -H2O					Smith												Steen
					Phospho		DHAA		Glutathione		Homocys		TCEP		Crosslink		Phospho		DHAA		Glutathione		Homocys		DTT		Crosslink
Residue	Uniprot Accession	Gene	Count ES	Count ES/Count TSC	AD	CTR	AD	CTR	AD	CTR	AD	CTR	AD	CTR	AD	CTR	AD	CTR	AD	CTR	AD	CTR	AD	CTR	AD	CTR	AD	CTR
T75	P04406	GAPDH	22	0.488889	0	0	9	3	5	0	10	3	0	0	0	0	0	0	17	12	0	0	34	33	0	0	0	0
S83	P04406	GAPDH	22	0.488889	8	3	10	3	0	0	0	0	0	0	0	0	22	12	0	0	0	0	32	35	0	0	0	0
T104	P04406	GAPDH	22	0.488889	0	0	7	0	0	0	0	0	0	0	0	0	0	0	0	0	0	0	37	37	0	0	0	0
S125	P04406	GAPDH	22	0.488889	0	0	8	0	0	0	0	0	0	0	0	0	45	40	48	44	42	35	39	37	44	40	0	0
S143	P04406	GAPDH	22	0.488889	0	0	10	3	5	0	6	0	0	0	0	0	0	0	19	19	0	0	28	28	39	32	0	0
S151	P04406	GAPDH	22	0.488889	0	0	4	0	7	3	0	0	0	0	0	0	0	0	0	0	0	0	0	0	0	0	25	28
C152	P04406	GAPDH	22	0.488889	0	0	10	3	3	0	9	3	0	0	0	0	0	0	48	44	9	3	45	43	0	0	0	0
T153	P04406	GAPDH	22	0.488889	8	0	10	3	4	0	0	0	0	0	0	0	45	43	7	7	0	0	44	42	0	0	0	0
T154	P04406	GAPDH	22	0.488889	8	0	10	3	0	0	5	0	10	1	0	0	35	30	7	7	0	0	39	42	2	4	0	0
C156	P04406	GAPDH	22	0.488889	0	0	10	3	0	0	0	0	3	0	6	0	0	0	46	44	17	7	40	35	37	34	0	0
T176	P04406	GAPDH	22	0.488889	0	0	8	2	3	0	0	0	0	0	0	0	0	0	46	42	0	0	30	36	0	0	0	0
T177	P04406	GAPDH	22	0.488889	0	0	0	0	0	0	0	0	0	0	0	0	0	0	18	8	14	12	0	0	24	20	0	0
T184	P04406	GAPDH	22	0.488889	8	3	4	0	5	0	0	0	0	0	0	0	45	39	30	36	0	0	0	0	0	0	0	0
S210	P04406	GAPDH	22	0.488889	9	3	10	3	0	0	0	0	8	3	0	0	46	44	43	42	0	0	0	0	12	11	0	0
T211	P04406	GAPDH	22	0.488889	8	0	0	0	0	0	0	0	8	3	0	0	27	31	0	0	0	0	30	29	12	11	0	0
T229	P04406	GAPDH	22	0.488889	0	0	4	0	0	0	0	0	0	0	0	0	33	31	0	0	32	40	42	41	0	0	0	0
T237	P04406	GAPDH	22	0.488889	8	3	8	1	0	0	0	0	10	3	0	0	44	41	43	41	24	21	42	39	0	0	0	0
S241	P04406	GAPDH	22	0.488889	6	2	10	3	0	0	0	0	0	0	0	0	38	38	47	43	46	37	13	21	16	24	0	0
T246	P04406	GAPDH	22	0.488889	4	0	10	3	7	2	9	2	3	0	0	0	48	44	48	44	48	43	48	44	42	38	0	0
C247	P04406	GAPDH	22	0.488889	0	0	10	3	5	1	9	3	10	3	0	0	0	0	48	44	44	38	48	44	44	43	0	0
S321	P04406	GAPDH	22	0.488889	0	0	9	3	0	0	0	0	0	0	0	0	0	0	38	34	0	0	27	33	0	0	0	0
S333	P04406	GAPDH	22	0.488889	0	0	5	0	0	0	0	0	0	0	0	0	0	0	48	43	0	0	38	36	0	0	0	0
S62	Q16555	DPYSL2	31	0.344444	3	0	8	0	0	0	0	0	0	0	0	0	42	37	10	7	0	0	31	37	18	38	0	0
T114	Q16555	DPYSL2	31	0.344444	0	0	7	0	0	0	0	0	8	0	0	0	0	0	47	42	0	0	5	3	14	11	0	0
C133	Q16555	DPYSL2	31	0.344444	0	0	4	0	0	0	0	0	0	0	0	0	0	0	28	23	11	16	0	0	46	42	0	0
S136	Q16555	DPYSL2	31	0.344444	0	0	0	0	0	0	0	0	0	0	0	0	0	0	37	39	37	40	0	0	0	0	0	0
S163	Q16555	DPYSL2	31	0.344444	0	0	9	1	0	0	3	0	9	2	0	0	19	25	45	43	0	0	0	0	0	0	0	0
C179	Q16555	DPYSL2	31	0.344444	0	0	10	3	8	1	9	3	0	0	0	0	0	0	29	28	28	31	45	39	33	32	0	0
T246	Q16555	DPYSL2	31	0.344444	9	0	8	3	0	0	0	0	10	3	0	0	43	40	42	40	0	0	40	44	0	0	0	0
C248	Q16555	DPYSL2	31	0.344444	0	0	9	3	0	0	2	0	0	0	0	0	0	0	48	43	37	42	48	43	8	7	0	0
S257	Q16555	DPYSL2	31	0.344444	0	0	0	0	0	0	0	0	0	0	0	0	36	31	29	26	0	0	47	43	0	0	0	0
S259	Q16555	DPYSL2	31	0.344444	0	0	0	0	10	3	0	0	0	0	0	0	0	0	0	0	0	0	0	0	0	0	0	0
S260	Q16555	DPYSL2	31	0.344444	0	0	0	0	10	3	0	0	0	0	0	0	0	0	33	26	0	0	0	0	0	0	0	0
T285	Q16555	DPYSL2	31	0.344444	0	0	7	0	0	0	0	0	0	0	0	0	0	0	27	19	0	0	35	32	0	0	0	0
S288	Q16555	DPYSL2	31	0.344444	0	0	10	3	0	0	7	0	0	0	0	0	0	0	47	44	0	0	10	9	0	0	0	0
S292	Q16555	DPYSL2	31	0.344444	0	0	10	3	0	0	7	2	0	0	0	0	0	0	31	29	0	0	0	0	0	0	0	0
T355	Q16555	DPYSL2	31	0.344444	0	0	10	3	2	0	5	0	0	0	0	0	0	0	48	44	21	18	0	0	0	0	0	0
T358	Q16555	DPYSL2	31	0.344444	0	0	9	0	0	0	5	0	0	0	0	0	3	8	45	38	0	0	0	0	0	0	0	0
T372	Q16555	DPYSL2	31	0.344444	7	0	8	0	0	0	5	2	0	0	0	0	0	0	0	0	0	0	0	0	0	0	0	0
S405	Q16555	DPYSL2	31	0.344444	0	0	8	3	0	0	7	1	0	0	0	0	17	11	28	21	30	30	0	0	23	19	0	0
C439	Q16555	DPYSL2	31	0.344444	0	0	8	1	0	0	0	2	6	0	8	2	0	0	39	39	12	9	46	44	10	7	42	39
S442	Q16555	DPYSL2	31	0.344444	0	0	8	2	0	0	0	0	0	0	0	0	16	7	44	41	35	30	0	0	0	0	0	0
S448	Q16555	DPYSL2	31	0.344444	0	0	6	0	0	0	0	0	0	0	0	0	31	33	0	0	36	34	24	22	29	29	0	0
T458	Q16555	DPYSL2	31	0.344444	0	0	10	3	0	0	0	0	3	0	0	0	34	29	48	44	43	39	25	20	48	44	0	0
T462	Q16555	DPYSL2	31	0.344444	0	0	0	0	0	0	7	0	0	0	0	0	0	0	0	0	0	0	0	0	0	0	0	0
S465	Q16555	DPYSL2	31	0.344444	0	0	0	0	0	0	7	0	0	0	0	0	0	0	0	0	0	0	0	0	0	0	0	0
C504	Q16555	DPYSL2	31	0.344444	0	0	10	3	10	3	6	0	5	2	0	0	0	0	48	44	44	42	47	44	0	0	0	0
S507	Q16555	DPYSL2	31	0.344444	8	1	10	3	0	0	0	0	0	0	0	0	17	17	47	39	0	0	38	39	0	0	0	0
T509	Q16555	DPYSL2	31	0.344444	10	3	5	0	0	0	0	0	0	0	8	2	45	42	13	5	0	0	0	0	0	0	0	0
C509	Q16555	DPYSL2	31	0.344444	0	0	0	0	0	0	0	0	0	0	0	0	0	0	0	0	0	0	0	0	0	0	43	42
S518	Q16555	DPYSL2	31	0.344444	1	0	0	0	0	0	0	0	6	3	0	0	44	43	0	0	29	21	0	0	0	0	0	0
S540	Q16555	DPYSL2	31	0.344444	2	1	10	3	0	0	1	0	0	0	0	0	39	30	48	44	41	41	0	0	0	0	0	0
S542	Q16555	DPYSL2	31	0.344444	0	0	10	3	0	0	7	2	0	0	0	0	25	21	48	44	46	43	39	37	0	0	0	0
S184	P10636	MAPT	27	0.329268	0	0	1	2	0	0	0	0	0	0	0	0	9	1	0	0	37	16	0	0	0	0	0	0
S191	P10636	MAPT	27	0.329268	3	0	0	0	0	0	0	0	0	0	0	0	37	5	0	0	37	21	0	0	0	0	0	0
S214	P10636	MAPT	27	0.329268	10	1	10	3	10	3	0	0	0	0	0	0	44	41	13	8	41	40	0	0	0	0	0	0
T231	P10636	MAPT	27	0.329268	10	3	5	0	3	0	0	0	0	0	0	0	48	44	0	0	0	0	0	0	37	10	0	0
S235	P10636	MAPT	27	0.329268	8	3	8	2	10	3	0	0	0	0	0	0	46	44	0	0	44	40	0	0	0	0	0	0
S237	P10636	MAPT	27	0.329268	0	0	0	0	8	0	0	0	0	0	0	0	10	0	0	0	33	22	0	0	0	0	0	0
S241	P10636	MAPT	27	0.329268	0	0	0	0	0	0	0	0	0	0	0	0	0	0	0	0	40	39	37	35	47	44	0	0
T245	P10636	MAPT	27	0.329268	0	0	10	2	8	2	0	0	0	0	0	0	0	0	43	43	22	29	0	0	40	39	0	0
S262	P10636	MAPT	27	0.329268	10	3	6	1	8	1	0	0	0	0	8	1	48	44	0	0	46	34	0	0	0	0	48	43
T263	P10636	MAPT	27	0.329268	10	2	10	3	9	3	0	0	0	0	0	0	47	44	28	25	39	16	33	16	0	0	0	0
S285	P10636	MAPT	27	0.329268	10	0	10	3	0	0	0	0	0	0	0	0	0	0	11	12	31	3	0	0	0	0	0	0
S289	P10636	MAPT	27	0.329268	0	0	4	0	0	0	5	0	8	0	0	0	43	40	0	0	0	0	14	12	21	20	0	0
C291	P10636	MAPT	27	0.329268	0	0	0	0	7	0	3	0	0	0	0	0	0	0	0	0	0	0	0	0	21	20	0	0
S305	P10636	MAPT	27	0.329268	10	3	10	2	5	0	6	3	10	3	0	0	32	14	44	40	19	12	0	0	0	0	0	0
S316	P10636	MAPT	27	0.329268	8	1	8	0	8	3	8	0	0	0	0	0	37	24	9	8	0	0	0	0	0	0	0	0
T319	P10636	MAPT	27	0.329268	0	0	0	0	6	3	4	1	5	2	0	0	0	0	0	0	0	0	0	0	38	23	0	0
S320	P10636	MAPT	27	0.329268	4	0	0	0	0	0	7	0	0	0	0	0	37	37	0	0	0	0	0	0	0	0	0	0
C322	P10636	MAPT	27	0.329268	0	0	10	3	10	1	7	3	8	0	0	0	0	0	0	0	0	0	10	1	0	0	0	0
S324	P10636	MAPT	27	0.329268	10	3	10	3	6	3	9	3	2	0	0	0	29	12	42	39	0	0	0	0	0	0	0	0
S341	P10636	MAPT	27	0.329268	0	0	7	2	0	0	3	0	8	3	2	0	0	0	0	0	0	0	0	0	0	0	33	7
S341	P10636	MAPT	27	0.329268	0	0	7	2	0	0	3	0	8	3	2	0	0	0	0	0	0	0	0	0	0	0	33	7
S356	P10636	MAPT	27	0.329268	10	3	10	3	10	3	8	3	0	0	0	0	33	33	48	44	24	24	0	0	0	0	0	0
T361	P10636	MAPT	27	0.329268	7	2	9	3	6	0	6	0	7	0	0	0	3	4	23	25	6	3	26	31	14	9	0	0
S396	P10636	MAPT	27	0.329268	10	1	9	3	9	2	10	3	0	0	0	0	44	38	36	37	0	0	0	0	0	0	0	0
S400	P10636	MAPT	27	0.329268	9	3	8	0	10	2	10	3	9	2	8	0	43	40	18	13	46	40	17	12	0	0	35	15
S404	P10636	MAPT	27	0.329268	9	1	3	0	4	0	7	2	0	0	0	0	47	44	0	0	24	7	41	34	0	0	0	0
T427	P10636	MAPT	27	0.329268	0	0	7	0	7	0	0	0	0	0	0	0	0	0	0	0	0	0	0	0	33	29	0	0
T10	P14618	PKM	18	0.268657	0	0	0	0	0	0	0	0	0	0	0	0	0	0	0	0	35	32	0	0	0	0	0	0
T15	P14618	PKM	18	0.268657	0	0	0	0	0	0	0	0	0	0	0	0	14	16	0	0	25	23	0	0	0	0	0	0
S37	P14618	PKM	18	0.268657	0	0	9	2	0	0	0	0	0	0	0	0	0	0	48	44	29	25	0	0	0	0	0	0
T45	P14618	PKM	18	0.268657	0	0	8	1	0	0	0	0	0	0	0	0	38	33	44	42	0	0	30	21	38	38	0	0
C49	P14618	PKM	18	0.268657	0	0	9	3	0	0	0	0	0	0	0	0	0	0	47	44	37	38	45	44	27	35	0	0
T93	P14618	PKM	18	0.268657	0	0	0	0	0	0	0	0	0	0	0	0	0	0	46	43	0	0	0	0	42	40	0	0
S100	P14618	PKM	18	0.268657	4	1	10	1	0	0	9	3	0	0	0	0	34	40	48	44	0	0	0	0	0	0	0	0
C152	P14618	PKM	18	0.268657	0	0	0	0	0	0	0	0	0	0	0	0	0	0	0	0	37	37	0	0	36	35	0	0
S172	P14618	PKM	18	0.268657	0	0	0	0	0	0	0	0	0	0	0	0	0	0	0	0	28	24	0	0	0	0	0	0
T195	P14618	PKM	18	0.268657	0	0	8	1	0	0	0	0	3	0	0	0	40	38	44	42	33	30	15	9	0	0	0	0
S205	P14618	PKM	18	0.268657	0	0	8	3	0	0	0	0	0	0	0	0	0	0	0	0	0	0	45	42	0	0	0	0
S222	P14618	PKM	18	0.268657	10	3	9	1	0	0	0	0	0	0	0	0	0	0	42	39	19	21	44	41	0	0	0	0
C326	P14618	PKM	18	0.268657	0	0	10	3	0	0	7	3	0	0	0	0	0	0	47	44	38	36	47	44	0	0	0	0
T328	P14618	PKM	18	0.268657	4	0	6	2	0	0	0	0	0	0	0	0	46	42	46	43	45	40	47	43	35	39	0	0
S333	P14618	PKM	18	0.268657	0	0	9	2	7	1	9	3	0	0	0	0	0	0	0	0	37	39	28	23	34	37	0	0
C358	P14618	PKM	18	0.268657	0	0	3	0	0	0	0	0	1	0	0	0	0	0	46	43	18	22	44	42	0	0	0	0
S362	P14618	PKM	18	0.268657	0	0	3	0	0	0	0	0	0	0	0	0	37	36	47	43	0	0	42	32	26	24	0	0
C474	P14618	PKM	18	0.268657	0	0	6	0	0	0	1	0	0	0	0	0	0	0	29	29	0	0	0	0	31	22	0	0
S50	P12532	CKMT1A	12	0.230769	0	0	10	3	8	3	0	0	0	0	0	0	47	42	48	44	0	0	0	0	0	0	0	0
C62	P12532	CKMT1A	12	0.230769	0	0	10	3	0	0	0	0	0	0	0	0	0	0	47	44	0	0	46	42	40	38	0	0
S65	P12532	CKMT1A	12	0.230769	7	0	8	2	3	3	0	0	0	0	0	0	30	36	46	42	5	5	0	0	35	36	0	0
C76	P12532	CKMT1A	12	0.230769	0	0	9	3	0	0	0	0	0	0	0	0	0	0	14	17	0	0	42	40	0	0	0	0
C89	P12532	CKMT1A	12	0.230769	0	0	9	3	0	0	5	0	0	0	0	0	0	0	46	42	41	37	45	44	0	0	0	0
T92	P12532	CKMT1A	12	0.230769	7	0	10	3	0	0	1	0	0	0	0	0	38	35	40	41	19	19	36	35	0	0	0	0
S257	P12532	CKMT1A	12	0.230769	0	0	0	0	0	0	0	0	0	0	0	0	0	0	0	0	0	0	44	42	0	0	0	0
T315	P12532|P17540	CKMT1A	12	0.230769	8	0	8	2	0	0	0	0	10	3	0	0	47	43	22	29	0	0	40	39	0	0	0	0
C316	P12532|P17540	CKMT1A	12	0.230769	0	0	10	3	8	3	0	0	6	1	0	0	0	0	37	41	0	0	33	27	45	43	0	0
S318	P12532|P17540	CKMT1A	12	0.230769	10	2	10	3	10	3	0	0	0	0	0	0	17	23	0	0	29	22	4	2	0	0	0	0
T363	P12532	CKMT1A	12	0.230769	10	3	10	3	0	0	0	0	0	0	0	0	47	43	41	42	0	0	10	7	46	43	0	0
S370	P12532	CKMT1A	12	0.230769	0	0	10	3	0	0	6	0	0	0	0	0	0	0	40	40	11	5	0	0	0	0	0	0
S21	P60174	TPI1	7	0.225806	10	3	10	3	5	0	0	0	0	0	0	0	46	44	45	41	41	33	45	43	19	13	0	0
T28	P60174	TPI1	7	0.225806	8	0	8	3	9	3	0	0	0	0	0	0	0	0	23	19	0	0	0	0	0	0	0	0
T38	P60174	TPI1	7	0.225806	4	0	1	2	0	0	5	1	0	0	0	0	0	0	17	12	0	0	41	41	0	0	0	0
C42	P60174	TPI1	7	0.225806	0	0	8	3	5	0	0	0	0	0	0	0	0	0	13	10	0	0	29	38	6	9	0	0
C127	P60174	TPI1	7	0.225806	0	0	8	3	6	3	0	0	0	0	0	0	0	0	37	35	0	0	22	26	23	26	0	0
T140	P60174	TPI1	7	0.225806	0	0	5	0	0	0	0	0	0	0	0	0	0	0	26	29	0	0	0	0	30	31	0	0
S159	P60174	TPI1	7	0.225806	0	0	0	0	0	0	0	0	0	0	0	0	0	0	0	0	43	43	0	0	0	0	0	0
T33	P37840|Q16143	SNCA	3	0.214286	8	3	2	2	0	0	8	2	0	0	0	0	0	0	48	44	0	0	0	0	0	0	0	0
T59	P37840	SNCA	3	0.214286	0	0	6	0	0	0	0	0	7	2	0	0	0	0	0	0	0	0	0	0	0	0	0	0
T64	P37840	SNCA	3	0.214286	0	0	9	0	8	3	0	0	10	3	0	0	36	24	43	38	0	0	0	0	33	29	0	0
S36	P04075	ALDOA	10	0.2	9	2	9	3	0	0	0	0	6	1	0	0	29	18	35	39	0	0	13	14	0	0	0	0
T52	P04075	ALDOA	10	0.2	0	0	7	0	0	0	0	0	0	0	0	0	0	0	10	10	0	0	47	44	0	0	0	0
T124	P04075	ALDOA	10	0.2	0	0	0	0	0	0	0	0	0	0	0	0	43	41	34	39	0	0	0	0	30	23	0	0
T158	P04075	ALDOA	10	0.2	0	0	0	0	0	0	0	0	3	0	0	0	41	35	42	37	0	0	0	0	37	34	0	0
S160	P04075	ALDOA	10	0.2	0	0	10	3	0	0	0	0	3	0	0	0	44	44	45	43	48	44	42	40	42	41	0	0
T235	P04075	ALDOA	10	0.2	9	3	8	0	0	0	6	3	0	0	0	0	0	0	14	17	0	0	13	17	0	0	0	0
C240	P04075	ALDOA	10	0.2	0	0	10	3	0	0	8	3	0	0	0	0	0	0	41	39	0	0	3	5	0	0	0	0
S245	P04075	ALDOA	10	0.2	0	0	0	0	0	0	6	0	0	0	0	0	30	27	36	31	20	22	0	0	0	0	0	0
T253	P04075	ALDOA	10	0.2	0	0	7	0	0	0	0	0	0	0	0	0	28	31	47	43	34	38	0	0	0	0	0	0
T255	P04075	ALDOA	10	0.2	0	0	0	0	0	0	0	0	0	0	0	0	0	0	0	0	4	1	37	38	0	0	0	0
T93	P02792	FTL	3	0.1875	0	0	4	0	0	0	0	0	0	0	0	0	0	0	34	36	0	0	29	31	0	0	0	0
S119	P02792	FTL	3	0.1875	0	0	10	3	8	0	0	0	0	0	0	0	0	0	0	0	0	0	0	0	0	0	0	0
T150	P02792	FTL	3	0.1875	1	0	9	3	7	0	0	0	0	0	0	0	0	0	9	13	37	38	0	0	0	0	0	0
S163	P12277	CKB	8	0.181818	0	0	8	0	7	3	10	3	0	0	0	0	0	0	32	27	35	38	40	39	0	0	0	0
S164	P12277	CKB	8	0.181818	10	3	10	3	0	0	0	0	0	0	0	0	42	40	31	34	0	0	32	27	0	0	0	0
T251	P12277	CKB	8	0.181818	0	0	0	0	0	0	0	0	8	2	0	0	0	0	0	0	0	0	0	0	0	0	0	0
C254	P12277	CKB	8	0.181818	0	0	10	3	0	0	0	0	0	0	0	0	0	0	13	7	0	0	0	0	27	24	0	0
T282	P12277	CKB	8	0.181818	0	0	9	2	10	3	10	3	5	1	0	0	0	0	0	0	30	29	0	0	21	32	0	0
C283	P12277	CKB	8	0.181818	0	0	0	0	0	0	8	3	8	1	0	0	0	0	22	15	0	0	31	34	0	0	0	0
T327	P12277	CKB	8	0.181818	0	0	7	0	0	0	0	0	0	0	0	0	30	28	47	44	0	0	34	35	0	0	0	0
S337	P12277	CKB	8	0.181818	0	0	8	0	0	0	0	0	0	0	0	0	0	0	36	35	0	0	0	0	29	31	0	0
C103	P02794	FTH1	4	0.181818	0	0	0	0	8	3	0	0	0	0	0	0	0	0	0	0	0	0	0	0	0	0	0	0
C131	P02794	FTH1	4	0.181818	0	0	9	3	2	0	0	0	0	0	0	0	0	0	43	38	0	0	38	39	0	0	0	0
T136	P02794	FTH1	4	0.181818	3	0	8	0	0	0	0	0	6	0	0	0	0	0	35	34	0	0	35	38	0	0	0	0
S164	P02794	FTH1	4	0.181818	0	0	10	1	0	0	0	0	0	0	0	0	0	0	45	41	0	0	48	43	0	0	0	0
T7	P0CG47|P0CG48	UBB	5	0.16129	0	0	0	0	0	0	0	0	0	0	0	0	0	0	0	0	0	0	26	10	0	0	0	0
S20	P0CG47|P0CG48	UBB	5	0.16129	7	0	7	2	0	0	0	0	8	3	0	0	0	0	30	24	0	0	0	0	0	0	0	0
T55	P0CG47|P0CG48	UBB	5	0.16129	0	0	10	3	0	0	0	0	8	0	0	0	40	28	0	0	0	0	0	0	0	0	0	0
S57	P0CG47|P0CG48	UBB	5	0.16129	7	0	7	0	0	0	7	0	0	0	0	0	47	44	0	0	0	0	0	0	0	0	0	0
S65	P0CG47|P0CG48	UBB	5	0.16129	0	0	10	3	0	0	9	1	2	2	0	0	0	0	45	42	0	0	36	33	0	0	0	0
T7	P14136	GFAP	6	0.136364	0	0	0	0	0	0	8	3	0	0	0	0	0	0	0	0	0	0	0	0	0	0	0	0
S8	P14136	GFAP	6	0.136364	0	0	0	0	0	0	8	0	0	0	0	0	0	0	0	0	0	0	0	0	0	0	0	0
T110	P14136	GFAP	6	0.136364	1	0	9	3	0	0	10	1	0	0	0	0	0	0	0	0	0	0	0	0	0	0	0	0
T159	P14136	GFAP	6	0.136364	0	0	8	3	0	0	0	0	0	0	0	0	0	0	47	44	0	0	42	36	24	26	0	0
S259	P14136	GFAP	6	0.136364	0	0	8	1	0	0	2	0	0	0	0	0	0	0	40	35	0	0	28	22	0	0	0	0
T365	P14136	GFAP	6	0.136364	0	0	0	0	0	0	0	0	8	1	0	0	0	0	0	0	0	0	0	0	0	0	0	0
T169	P00367|P49448	GLUD1	9	0.130435	0	0	9	3	0	0	0	0	5	0	0	0	0	0	0	0	0	0	0	0	0	0	0	0
C172	P00367|P49448	GLUD1	9	0.130435	0	0	9	0	0	0	0	0	9	3	0	0	0	0	0	0	0	0	48	41	16	10	0	0
C376	P00367	GLUD1	9	0.130435	0	0	10	3	10	3	8	1	8	2	0	0	0	0	35	33	42	43	42	40	0	0	0	0
S384	P00367	GLUD1	9	0.130435	8	3	10	2	5	0	6	1	8	2	0	0	0	0	39	36	24	29	0	0	0	0	0	0
T409	P00367|P49448	GLUD1	9	0.130435	0	0	2	0	0	0	0	0	5	2	0	0	0	0	43	43	0	0	12	8	0	0	0	0
T410	P00367|P49448	GLUD1	9	0.130435	0	0	10	3	0	0	7	0	0	0	0	0	0	0	35	39	0	0	0	0	0	0	0	0
S473	P00367	GLUD1	9	0.130435	0	0	0	0	0	0	0	0	0	0	0	0	0	0	0	0	0	0	30	32	0	0	0	0
T484	P00367	GLUD1	9	0.130435	6	0	1	0	0	0	4	3	9	3	0	0	0	0	35	38	22	31	15	29	23	27	0	0
T490	P00367	GLUD1	9	0.130435	0	0	10	3	0	0	0	0	0	0	0	0	0	0	34	31	44	38	0	0	0	0	0	0
S36	P09972	ALDOC	5	0.113636	0	0	0	0	0	0	8	3	0	0	0	0	16	16	0	0	0	0	0	0	0	0	0	0
S45	P09972	ALDOC	5	0.113636	0	0	0	0	0	0	0	0	0	0	0	0	0	0	0	0	0	0	48	43	0	0	0	0
C150	P09972	ALDOC	5	0.113636	0	0	0	0	5	0	0	0	0	0	0	0	0	0	0	0	27	25	0	0	0	0	0	0
T245	P09972	ALDOC	5	0.113636	0	0	8	0	0	0	0	0	0	0	0	0	0	0	48	44	0	0	0	0	42	38	0	0
T325	P09972	ALDOC	5	0.113636	0	0	8	0	0	0	0	0	0	0	0	0	0	0	0	0	25	24	0	0	0	0	0	0
T54	Q9GZV7	HAPLN2	5	0.111111	0	0	0	0	0	0	2	1	0	0	0	0	45	44	46	43	0	0	31	32	0	0	0	0
C57	Q9GZV7	HAPLN2	5	0.111111	0	0	10	3	0	0	4	0	0	0	0	0	0	0	44	41	0	0	40	41	42	34	0	0
C240	Q9GZV7	HAPLN2	5	0.111111	0	0	0	0	0	0	0	0	0	0	0	0	0	0	0	0	0	0	0	0	28	29	0	0
T242	Q9GZV7	HAPLN2	5	0.111111	0	0	0	0	0	0	0	0	0	0	0	0	0	0	0	0	0	0	38	40	0	0	0	0
C290	Q9GZV7	HAPLN2	5	0.111111	0	0	8	0	0	0	7	3	0	0	0	0	0	0	44	41	30	35	48	44	33	33	0	0
C28	P04216	THY1	4	0.097561	0	0	0	0	0	0	0	0	0	0	0	0	0	0	0	0	0	0	0	0	27	22	0	0
T58	P04216	THY1	4	0.097561	5	0	0	0	0	0	0	0	0	0	0	0	14	10	0	0	29	22	0	0	0	0	0	0
T66	P04216	THY1	4	0.097561	2	0	9	3	4	0	0	0	7	0	0	0	47	41	48	44	27	31	0	0	0	0	0	0
T73	P04216	THY1	4	0.097561	4	0	8	2	7	0	0	0	0	0	0	0	0	0	45	42	0	0	0	0	0	0	0	0
T42	P69905	HBA1	2	0.0952381	0	0	4	0	0	0	0	0	0	0	0	0	0	0	45	44	0	0	0	0	44	43	0	0
T68	P69905	HBA1	2	0.0952381	0	0	0	0	0	0	0	0	0	0	0	0	0	0	42	38	29	29	0	0	0	0	0	0
T41	P99999	CYCS	1	0.0909091	0	0	0	0	0	0	0	0	0	0	0	0	0	0	0	0	0	0	48	44	0	0	0	0
T94	P68366|Q9BQE3|Q9NY65	TUBA4A	5	0.0793651	0	0	10	3	5	3	0	0	0	0	0	0	0	0	0	0	0	0	0	0	0	0	0	0
S277	P68366|Q6PEY2|Q9BQE3	TUBA4A	5	0.0793651	0	0	8	1	7	2	0	0	8	0	0	0	0	0	0	0	0	0	0	0	0	0	0	0
T349	P68366	TUBA4A	5	0.0793651	8	0	9	3	0	0	0	0	5	0	0	0	0	0	0	0	0	0	0	0	0	0	0	0
C376	P68366|Q6PEY2|Q9NY65	TUBA4A	5	0.0793651	0	0	0	0	0	0	6	1	0	0	0	0	0	0	0	0	0	0	0	0	0	0	0	0
S379	P68366|Q6PEY2|Q9NY65	TUBA4A	5	0.0793651	3	0	8	3	0	0	0	0	5	0	0	0	0	0	0	0	0	0	0	0	0	0	0	0
S307	P15104	GLUL	4	0.0769231	1	0	10	2	0	0	0	0	7	0	0	0	9	5	35	30	0	0	0	0	39	38	0	0
C346	P15104	GLUL	4	0.0769231	0	0	10	3	3	0	7	0	6	1	0	0	0	0	41	40	24	26	44	43	0	0	0	0
S350	P15104	GLUL	4	0.0769231	9	0	10	3	0	0	0	0	8	1	0	0	41	41	46	44	0	0	43	40	44	42	0	0
C359	P15104	GLUL	4	0.0769231	0	0	9	3	0	0	0	0	0	0	0	0	0	0	28	20	0	0	39	43	0	0	0	0
S60	P30086	PEBP1	2	0.0769231	0	0	10	2	0	0	7	0	0	0	0	0	0	0	13	16	0	0	0	0	0	0	0	0
C168	P30086	PEBP1	2	0.0769231	0	0	0	0	0	0	0	0	0	0	0	0	0	0	1	1	0	0	36	29	0	0	0	0
C71	Q06830	PRDX1	2	0.0769231	0	0	0	0	0	0	0	0	0	0	0	0	0	0	0	0	0	0	0	0	35	31	0	0
T111	Q06830	PRDX1	2	0.0769231	0	0	0	0	0	0	0	0	0	0	0	0	0	0	0	0	42	39	0	0	0	0	0	0
S73	P02042|P68871	HBD	1	0.0769231	6	2	10	3	0	0	0	0	0	0	0	0	46	43	47	44	46	43	38	38	45	43	0	0
T5	P63215	GNG3	1	0.0714286	0	0	3	0	0	0	0	0	0	0	0	0	0	0	27	24	0	0	28	27	0	0	0	0
T13	P68871	HBB	1	0.0714286	0	0	8	0	0	0	0	0	0	0	0	0	0	0	48	44	0	0	29	12	0	0	0	0
S107	O60361|P22392	NME2P1	1	0.0714286	0	0	5	0	0	0	0	0	0	0	0	0	0	0	0	0	0	0	0	0	25	22	0	0
T282	P06732	CKM	3	0.0697674	3	0	2	0	0	0	9	3	7	2	0	0	0	0	25	30	12	16	0	0	0	0	0	0
C283	P06732	CKM	3	0.0697674	0	0	3	0	8	2	7	2	5	2	0	0	0	0	0	0	19	27	0	0	6	6	0	0
S372	P06732	CKM	3	0.0697674	0	0	9	1	0	0	10	3	0	0	0	0	0	0	28	26	0	0	0	0	0	0	0	0
S141	P09104	ENO2	3	0.0625	0	0	8	3	0	0	0	0	0	0	0	0	30	34	48	44	0	0	42	41	0	0	0	0
S268	P09104	ENO2	3	0.0625	0	0	8	3	0	0	0	0	0	0	0	0	0	0	0	0	0	0	25	17	29	29	0	0
T272	P09104	ENO2	3	0.0625	0	0	0	0	0	0	0	0	0	0	0	0	0	0	16	29	25	14	0	0	19	19	0	0
T85	P06733	ENO1	3	0.06	0	0	8	0	0	0	0	0	0	0	0	0	0	0	48	44	0	0	0	0	26	26	0	0
T237	P06733	ENO1	3	0.06	0	0	0	0	0	0	7	2	0	0	0	0	33	33	0	0	0	0	48	43	0	0	0	0
C399	P06733|P09104|P13929	ENO1	3	0.06	0	0	0	0	0	0	0	0	0	0	0	0	0	0	22	24	0	0	28	27	0	0	0	0
T280	Q14195	DPYSL3	5	0.0581395	0	0	8	0	0	0	0	0	0	0	0	0	0	0	26	32	0	0	0	0	33	32	0	0
C334	Q14195	DPYSL3	5	0.0581395	0	0	4	2	1	0	0	0	0	0	0	0	0	0	0	0	0	0	0	0	42	37	0	0
S337	Q14195	DPYSL3	5	0.0581395	0	0	3	0	0	0	0	0	0	0	0	0	0	0	0	0	0	0	25	22	0	0	0	0
S539	Q14195	DPYSL3	5	0.0581395	0	0	0	0	0	0	8	0	0	0	0	0	37	38	32	24	0	0	0	0	0	0	0	0
T543	Q14195	DPYSL3	5	0.0581395	0	0	0	0	3	0	8	3	0	0	0	0	0	0	0	0	0	0	0	0	44	37	0	0
S114	P60201	PLP1	3	0.0576923	0	0	10	3	0	0	0	0	0	0	10	3	0	0	0	0	0	0	0	0	0	0	0	0
S199	P60201	PLP1	3	0.0576923	0	0	0	0	0	0	0	0	0	0	0	0	21	27	0	0	0	0	0	0	24	31	0	0
C201	P60201	PLP1	3	0.0576923	0	0	9	3	4	0	0	0	5	0	0	0	0	0	46	38	37	33	0	0	25	23	0	0
C25	P62873	GNB1	4	0.0571429	0	0	10	3	0	0	0	0	6	0	0	0	0	0	0	0	0	0	0	0	0	0	0	0
T29	P62873	GNB1	4	0.0571429	0	0	7	3	0	0	5	0	0	0	0	0	0	0	0	0	2	0	44	42	0	0	0	0
T34	P62873	GNB1	4	0.0571429	0	0	10	3	2	0	0	0	7	3	0	0	0	0	37	34	0	0	0	0	0	0	0	0
T86	P62873|P62879	GNB1	4	0.0571429	0	0	0	0	9	3	0	0	0	0	0	0	0	0	0	0	0	0	0	0	0	0	0	0
C252	P09543	CNP	3	0.0526316	0	0	10	3	0	0	0	0	0	0	10	3	0	0	45	43	0	0	0	0	0	0	9	6
C257	P09543	CNP	3	0.0526316	0	0	8	3	4	1	6	3	0	0	0	0	0	0	0	0	0	0	0	0	0	0	0	0
S312	P09543	CNP	3	0.0526316	2	0	9	3	0	0	8	3	0	0	0	0	0	0	0	0	0	0	0	0	0	0	0	0
T12	Q15834	CCDC85B	1	0.0526316	0	0	0	0	0	0	5	0	0	0	0	0	0	0	0	0	0	0	0	0	0	0	0	0
C66	P05091	ALDH2	3	0.05	0	0	0	0	0	0	0	0	0	0	0	0	0	0	0	0	0	0	48	43	46	43	0	0
T160	P05091	ALDH2	3	0.05	0	0	10	2	0	0	0	0	0	0	0	0	0	0	47	44	0	0	0	0	40	41	0	0
T356	P05091	ALDH2	3	0.05	0	0	8	1	0	0	0	0	6	3	0	0	0	0	48	44	0	0	0	0	0	0	0	0
T110	Q99497	PARK7	1	0.05	0	0	0	0	0	0	6	1	0	0	0	0	0	0	0	0	0	0	0	0	0	0	0	0
S76	P49721	PSMB2	1	0.047619	0	0	10	3	0	0	0	0	0	0	0	0	0	0	41	39	0	0	0	0	27	28	0	0
S217	P40925	MDH1	2	0.0465116	0	0	8	0	0	0	5	3	0	0	0	0	45	41	48	42	0	0	0	0	0	0	0	0
T296	P40925	MDH1	2	0.0465116	0	0	0	0	0	0	0	0	7	3	0	0	0	0	45	43	0	0	0	0	0	0	0	0
S37	P13929	ENO3	2	0.0454545	0	0	0	0	0	0	0	0	0	0	0	0	47	42	0	0	34	36	0	0	0	0	0	0
S157	P13929	ENO3	2	0.0454545	0	0	7	0	0	0	0	0	0	0	0	0	0	0	20	27	0	0	37	35	37	25	0	0
C112	P00441	SOD1	1	0.0454545	0	0	0	0	0	0	0	0	0	0	0	0	0	0	0	0	0	0	35	30	0	0	0	0
S95	P07203	GPX1	1	0.0434783	0	0	0	0	0	0	0	0	0	0	0	0	0	0	0	0	45	42	0	0	0	0	0	0
T108	P32119	PRDX2	1	0.0434783	0	0	8	0	0	0	0	0	0	0	0	0	0	0	48	44	0	0	0	0	29	33	0	0
S107	P06744	GPI	3	0.0428571	0	0	0	0	0	0	0	0	0	0	0	0	0	0	0	0	42	42	0	0	17	19	0	0
S185	P06744	GPI	3	0.0428571	0	0	9	0	0	0	0	0	0	0	0	0	0	0	48	44	0	0	0	0	43	36	0	0
C404	P06744	GPI	3	0.0428571	0	0	0	0	0	0	0	0	0	0	0	0	0	0	0	0	0	0	0	0	44	40	0	0
C108	P00558	PGK1	2	0.0416667	0	0	0	0	0	0	0	0	0	0	0	0	0	0	0	0	0	0	41	39	0	0	0	0
S399	P00558|P07205	PGK1	2	0.0416667	0	0	8	0	9	3	0	0	0	0	0	0	0	0	14	7	0	0	0	0	0	0	0	0
S72	P30041	PRDX6	1	0.04	0	0	0	0	8	3	0	0	0	0	0	0	0	0	0	0	27	28	0	0	0	0	0	0
C90	P17540	CKMT2	2	0.0384615	0	0	0	0	0	0	5	0	8	3	0	0	0	0	33	33	46	43	44	43	17	22	0	0
T93	P17540	CKMT2	2	0.0384615	3	0	8	2	0	0	3	0	6	2	0	0	43	42	39	37	33	34	8	2	43	41	0	0
C106	P00505	GOT2	2	0.0384615	0	0	10	3	5	0	0	0	0	0	0	0	0	0	0	0	0	0	0	0	0	0	0	0
T186	P00505	GOT2	2	0.0384615	0	0	0	0	0	0	0	0	0	0	0	0	0	0	0	0	0	0	0	0	37	36	0	0
C145	P00738|P00739	HP	2	0.0384615	0	0	0	0	0	0	0	0	0	0	0	0	0	0	0	0	0	0	0	0	28	20	0	0
T338	P00738	HP	2	0.0384615	0	0	0	0	0	0	0	0	0	0	0	0	0	0	0	0	0	0	44	39	0	0	0	0
S66	P22087	FBL	1	0.0384615	0	0	0	0	8	3	0	0	0	0	0	0	0	0	0	0	0	0	0	0	0	0	0	0
T159	P15259|P18669|Q8N0Y7	PGAM2	1	0.0384615	0	0	0	0	7	1	0	0	0	0	0	0	0	0	0	0	0	0	0	0	0	0	0	0
S210	P02686	MBP	2	0.0377358	0	0	0	0	6	0	0	0	0	0	0	0	0	0	0	0	0	0	0	0	0	0	0	0
S249	P02686	MBP	2	0.0377358	10	3	10	3	9	2	0	0	0	0	0	0	48	44	25	19	0	0	0	0	0	0	0	0
T349	Q96KP4	CNDP2	2	0.037037	0	0	8	0	0	0	0	0	0	0	0	0	0	0	22	27	0	0	0	0	42	41	0	0
T403	Q96KP4	CNDP2	2	0.037037	0	0	6	2	9	3	0	0	0	0	0	0	0	0	0	0	47	43	29	28	0	0	0	0
S128	Q58FF8	HSP90AB2P	2	0.037037	0	0	0	0	4	2	8	2	0	0	0	0	0	0	0	0	0	0	0	0	0	0	0	0
T136	Q58FF8	HSP90AB2P	2	0.037037	0	0	8	3	9	2	2	2	0	0	0	0	0	0	0	0	46	43	0	0	0	0	0	0
T204	P40926	MDH2	2	0.037037	0	0	0	0	0	0	0	0	0	0	0	0	0	0	0	0	0	0	0	0	48	42	0	0
C285	P40926	MDH2	2	0.037037	0	0	0	0	0	0	0	0	0	0	0	0	0	0	0	0	0	0	25	20	0	0	0	0
T105	P62736|P68032|P68133	ACTA2	2	0.0350877	7	2	8	3	5	2	0	0	0	0	0	0	0	0	0	0	0	0	0	0	0	0	0	0
S302	P62736|P68032	ACTA2	2	0.0350877	0	0	9	3	0	0	10	3	0	0	0	0	0	0	0	0	0	0	0	0	0	0	0	0
T106	P60709|P63261	ACTB	2	0.0350877	8	2	9	3	0	0	6	0	8	0	0	0	0	0	44	43	0	0	0	0	0	0	0	0
C272	P60709|P63261	ACTB	2	0.0350877	0	0	0	0	0	0	7	2	0	0	0	0	0	0	0	0	0	0	20	25	0	0	0	0
S35	P25787	PSMA2	1	0.0344828	0	0	8	0	0	0	5	0	0	0	0	0	0	0	0	0	0	0	0	0	0	0	0	0
T361	P68363|P68366|Q6PEY2|Q9BQE3|Q9NY65	TUBA1B	2	0.03125	0	0	0	0	0	0	0	0	0	0	0	0	0	0	16	9	41	38	0	0	0	0	0	0
C376	P68363|P68366|Q6PEY2|Q9NY65	TUBA1B	2	0.03125	0	0	0	0	0	0	0	0	0	0	0	0	0	0	0	0	0	0	25	31	0	0	0	0
S145	P63104	YWHAZ	1	0.03125	0	0	9	3	0	0	0	0	0	0	0	0	0	0	15	11	0	0	0	0	38	31	0	0
T261	Q9UQM7	CAMK2A	2	0.0307692	10	3	10	3	0	0	10	3	0	0	0	0	0	0	0	0	0	0	0	0	0	0	0	0
T354	Q9UQM7	CAMK2A	2	0.0307692	0	0	0	0	0	0	0	0	9	3	0	0	0	0	0	0	0	0	0	0	0	0	0	0
S115	P07437|P68371|Q13509|Q13885|Q9BVA1	TUBB	2	0.0307692	9	3	10	3	0	0	9	0	0	0	0	0	0	0	47	42	0	0	0	0	0	0	0	0
T366	P07437	TUBB	2	0.0307692	0	0	10	3	7	2	8	3	0	0	0	0	0	0	34	29	13	7	0	0	0	0	0	0
S255	P28838	LAP3	2	0.030303	0	0	0	0	0	0	0	0	0	0	0	0	0	0	0	0	48	44	0	0	0	0	0	0
S269	P28838	LAP3	2	0.030303	0	0	8	2	0	0	0	0	0	0	0	0	0	0	38	32	0	0	0	0	25	26	0	0
T118	A0A0B4J2D5|P0DPI2	GATD3B	1	0.030303	0	0	0	0	0	0	0	0	9	3	0	0	0	0	0	0	0	0	0	0	0	0	0	0
T198	P25786	PSMA1	1	0.030303	0	0	1	0	0	0	0	0	0	0	0	0	0	0	39	41	41	40	0	0	0	0	0	0
T374	P49419	ALDH7A1	2	0.0294118	0	0	1	0	3	0	0	0	0	0	0	0	0	0	0	0	34	30	0	0	0	0	0	0
T394	P49419	ALDH7A1	2	0.0294118	6	0	10	3	0	0	0	0	0	0	0	0	0	0	48	44	0	0	47	44	0	0	0	0
S268	P14550	AKR1A1	1	0.0294118	0	0	0	0	0	0	0	0	0	0	0	0	0	0	0	0	0	0	47	44	0	0	0	0
S218	Q15019	SEPTIN2	1	0.0294118	0	0	0	0	4	0	0	0	0	0	0	0	9	4	0	0	29	24	0	0	0	0	0	0
S186	P30084	ECHS1	1	0.0285714	0	0	5	2	0	0	0	0	0	0	0	0	0	0	41	37	33	24	0	0	0	0	0	0
C142	P05166	PCCB	2	0.028169	0	0	0	0	0	0	0	0	0	0	0	0	0	0	0	0	0	0	0	0	24	20	0	0
T150	P05166	PCCB	2	0.028169	0	0	10	3	9	2	0	0	0	0	0	0	0	0	46	43	0	0	0	0	29	27	0	0
T2	Q8WUD1	RAB2B	1	0.0277778	0	0	0	0	0	0	8	2	0	0	0	0	0	0	0	0	0	0	0	0	0	0	0	0
C112	P01857	IGHG1	2	0.027027	0	0	0	0	0	0	0	0	0	0	0	0	0	0	43	41	0	0	32	29	0	0	0	0
S122	P01857	IGHG1	2	0.027027	0	0	10	3	0	0	0	0	0	0	0	0	34	37	14	19	0	0	26	28	0	0	0	0
S165	P20336	RAB3A	1	0.027027	0	0	10	3	0	0	0	0	0	0	0	0	0	0	47	44	0	0	0	0	44	44	0	0
S172	P28066	PSMA5	1	0.0263158	0	0	0	0	0	0	0	0	0	0	0	0	0	0	22	31	0	0	0	0	34	34	0	0
S168	P20618	PSMB1	1	0.0263158	0	0	0	0	0	0	0	0	0	0	0	0	0	0	45	43	0	0	0	0	27	25	0	0
T59	P62820|Q9H0U4	RAB1A	1	0.0263158	0	0	0	0	0	0	0	0	4	0	0	0	0	0	0	0	38	37	0	0	0	0	0	0
C248	Q14194	CRMP1	2	0.0253165	0	0	0	0	0	0	0	0	0	0	0	0	0	0	0	0	0	0	0	0	27	17	0	0
C439	Q14194	CRMP1	2	0.0253165	0	0	0	0	0	0	0	0	0	0	0	0	0	0	22	14	10	7	35	29	12	8	0	0
T70	P61266	STX1B	1	0.0238095	0	0	0	0	0	0	0	0	9	3	0	0	0	0	0	0	0	0	0	0	0	0	0	0
T504	P29401	TKT	2	0.0232558	0	0	0	0	0	0	0	0	6	2	0	0	0	0	13	18	0	0	0	0	27	19	0	0
T511	P29401	TKT	2	0.0232558	0	0	7	0	0	0	0	0	6	2	0	0	0	0	0	0	0	0	0	0	0	0	0	0
S237	P00338	LDHA	1	0.0232558	0	0	10	3	0	0	0	0	0	0	0	0	0	0	47	43	0	0	0	0	38	33	0	0
C304	P10915	HAPLN1	1	0.0227273	0	0	10	3	0	0	0	0	0	0	0	0	0	0	48	43	0	0	0	0	34	33	0	0
C36	P07195	LDHB	1	0.0227273	0	0	0	0	0	0	0	0	0	0	0	0	0	0	0	0	12	7	36	22	0	0	0	0
T202	P21579	SYT1	1	0.0222222	0	0	6	2	0	0	6	1	0	0	0	0	0	0	41	42	0	0	0	0	0	0	0	0
T160	P35030	PRSS3	1	0.0212766	0	0	0	0	0	0	0	0	9	2	0	0	0	0	0	0	0	0	0	0	39	39	0	0
T207	P23526	AHCY	1	0.0208333	0	0	0	0	0	0	0	0	0	0	0	0	0	0	0	0	0	0	45	42	0	0	0	0
S220	Q13011	ECH1	1	0.02	0	0	8	0	0	0	6	0	0	0	0	0	0	0	0	0	0	0	47	43	0	0	0	0
T156	P07864	LDHC	1	0.0196078	0	0	0	0	0	0	0	0	0	0	0	0	0	0	0	0	0	0	24	16	0	0	0	0
T298	Q562R1	ACTBL2	1	0.0192308	0	0	7	0	0	0	0	0	0	0	0	0	47	43	37	36	0	0	36	38	0	0	0	0
S252	P16219	ACADS	1	0.0188679	0	0	0	0	0	0	0	0	0	0	0	0	0	0	0	0	36	32	0	0	0	0	0	0
T183	P04899|P08754|P09471|P63096	GNAI2	1	0.0188679	0	0	10	3	0	0	0	0	0	0	0	0	0	0	48	43	0	0	0	0	33	31	0	0
C46	P17174	GOT1	1	0.0188679	0	0	0	0	0	0	0	0	0	0	0	0	0	0	0	0	0	0	39	35	0	0	0	0
T309	O14556	GAPDHS	1	0.0181818	8	0	10	3	0	0	0	0	0	0	0	0	0	0	47	44	42	41	0	0	0	0	0	0
S75	P09471	GNAO1	1	0.0181818	0	0	8	3	0	0	0	0	8	3	0	0	0	0	37	36	0	0	0	0	42	42	0	0
T341	P42765	ACAA2	1	0.0178571	0	0	8	0	0	0	0	0	0	0	0	0	0	0	0	0	0	0	48	41	0	0	0	0
T104	P63267|P68133	ACTG2	1	0.0175439	0	0	0	0	0	0	0	0	6	0	0	0	0	0	48	43	27	21	0	0	0	0	0	0
T171	P08727	KRT19	1	0.0166667	0	0	0	0	0	0	0	0	0	0	0	0	0	0	0	0	0	0	0	0	35	39	0	0
C411	Q05639	EEF1A2	1	0.0163934	0	0	0	0	0	0	0	0	0	0	0	0	0	0	16	30	0	0	0	0	41	42	0	0
T284	O94788|P00352|P05091|P30837|P47895	ALDH1A2	1	0.016129	0	0	0	0	0	0	0	0	0	0	0	0	48	44	0	0	0	0	0	0	37	37	0	0
T664	P23246	SFPQ	1	0.016129	0	0	0	0	8	3	0	0	0	0	0	0	0	0	0	0	0	0	0	0	0	0	0	0
T219	Q14982	OPCML	1	0.015873	0	0	0	0	7	2	0	0	0	0	0	0	0	0	0	0	44	44	0	0	0	0	0	0
C12	Q9H4B7	TUBB1	1	0.015873	0	0	9	2	5	0	0	0	0	0	0	0	0	0	0	0	0	0	2	0	0	0	0	0
T7	Q3ZCM7	TUBB8	1	0.015873	9	3	6	3	0	0	10	3	0	0	0	0	0	0	0	0	0	0	0	0	0	0	0	0
T82	Q6PEY2	TUBA3E	1	0.015625	3	0	0	0	7	1	0	0	0	0	0	0	0	0	0	0	0	0	0	0	0	0	0	0
T366	P04350	TUBB4A	1	0.0153846	9	3	8	3	0	0	7	2	0	0	0	0	0	0	0	0	0	0	44	41	0	0	0	0
S278	Q13885|Q9BVA1	TUBB2A	1	0.0151515	0	0	0	0	0	0	0	0	0	0	0	0	0	0	0	0	0	0	30	21	0	0	0	0
S102	P13611	VCAN	12	0.0150943	0	0	0	0	0	0	0	0	0	0	0	0	9	10	0	0	0	0	23	19	28	25	0	0
S114	P13611	VCAN	12	0.0150943	0	0	10	3	0	0	0	0	6	0	0	0	22	27	43	34	15	14	0	0	0	0	0	0
T116	P13611	VCAN	12	0.0150943	0	0	9	2	4	1	2	0	10	3	0	0	19	17	28	17	0	0	36	34	0	0	0	0
T142	P13611	VCAN	12	0.0150943	0	0	0	0	0	0	0	0	0	0	0	0	0	0	36	35	0	0	40	31	22	15	0	0
S159	P13611	VCAN	12	0.0150943	0	0	5	0	0	0	10	3	0	0	0	0	12	1	38	32	34	37	16	21	0	0	0	0
T162	P13611	VCAN	12	0.0150943	0	0	8	0	0	0	0	0	0	0	0	0	0	0	47	44	25	28	48	43	20	18	0	0
C243	P13611	VCAN	12	0.0150943	0	0	6	0	0	0	0	0	0	0	0	0	0	0	41	38	0	0	38	31	12	10	0	0
C270	P13611	VCAN	12	0.0150943	0	0	5	0	0	0	0	0	0	0	0	0	0	0	17	23	0	0	47	43	44	41	0	0
T279	P13611	VCAN	12	0.0150943	0	0	0	0	5	2	0	0	0	0	0	0	6	7	44	40	30	25	41	40	38	36	0	0
C294	P13611	VCAN	12	0.0150943	0	0	4	0	0	0	0	0	0	0	0	0	0	0	46	42	0	0	47	43	39	37	0	0
C315	P13611	VCAN	12	0.0150943	0	0	0	0	0	0	0	0	0	0	0	0	0	0	0	0	45	40	47	44	47	42	0	0
T3293	P13611	VCAN	12	0.0150943	0	0	4	0	0	0	0	0	0	0	0	0	0	0	48	42	0	0	0	0	47	42	0	0
T21	P35573	AGL	3	0.0150754	0	0	0	0	0	0	9	3	0	0	0	0	0	0	0	0	0	0	0	0	0	0	0	0
T678	P35573	AGL	3	0.0150754	0	0	4	0	6	0	0	0	0	0	0	0	0	0	0	0	0	0	0	0	0	0	0	0
C767	P35573	AGL	3	0.0150754	0	0	0	0	0	0	0	0	0	0	0	0	0	0	22	16	0	0	37	40	0	0	0	0
T189	P07339	CTSD	1	0.0149254	0	0	10	3	0	0	0	0	5	1	0	0	0	0	48	44	0	0	0	0	9	13	0	0
S78	Q13509	TUBB3	1	0.0149254	1	0	2	1	0	0	7	1	0	0	0	0	0	0	0	0	0	0	0	0	0	0	0	0
T45	P00352	ALDH1A1	1	0.0147059	0	0	0	0	0	0	0	0	0	0	0	0	0	0	0	0	0	0	0	0	36	36	0	0
S366	Q14117	DPYS	1	0.0147059	0	0	6	0	0	0	0	0	0	0	0	0	0	0	13	17	0	0	48	42	0	0	0	0
C316	P02675	FGB	1	0.0144928	0	0	0	0	0	0	0	0	0	0	0	0	0	0	0	0	0	0	45	43	0	0	0	0
C272	P51649	ALDH5A1	1	0.0138889	0	0	10	0	0	0	0	0	0	0	0	0	0	0	0	0	0	0	47	44	0	0	0	0
S51	Q02252	ALDH6A1	1	0.0133333	0	0	0	0	0	0	0	0	7	0	0	0	0	0	0	0	0	0	0	0	0	0	0	0
S454	P30038	ALDH4A1	1	0.0131579	0	0	0	0	0	0	0	0	0	0	0	0	0	0	10	8	28	26	0	0	0	0	0	0
T280	O14531	DPYSL4	1	0.0126582	0	0	0	0	8	3	3	0	0	0	0	0	16	10	38	36	23	16	24	23	35	36	0	0
T183	Q8NCB2	CAMKV	1	0.0125	0	0	8	0	0	0	0	0	7	0	0	0	0	0	0	0	0	0	0	0	0	0	0	0
T3	P34931	HSPA1L	1	0.0125	0	0	0	0	0	0	0	0	0	0	0	0	0	0	0	0	0	0	0	0	40	35	0	0
S241	P02533	KRT14	1	0.0125	0	0	0	0	0	0	0	0	0	0	0	0	0	0	0	0	0	0	28	33	0	0	0	0
S282	P07196	NEFL	1	0.0125	0	0	0	0	0	0	0	0	0	0	0	0	0	0	0	0	28	28	0	0	0	0	0	0
T777	A5A3E0|P0CG38|Q9BYX7	POTEF	2	0.0121212	0	0	0	0	0	0	0	0	7	2	0	0	0	0	0	0	0	0	0	0	0	0	0	0
S939	A5A3E0|P60709|P63261|P63267|P68133|Q562R1|Q9BYX7	POTEF	2	0.0121212	0	0	8	3	7	0	0	0	0	0	0	0	0	0	42	43	0	0	0	0	0	0	0	0
T147	P17066	HSPA6	1	0.0117647	0	0	0	0	0	0	0	0	6	3	0	0	0	0	0	0	0	0	0	0	0	0	0	0
C22	O14744	PRMT5	1	0.0117647	0	0	0	0	0	0	5	0	0	0	0	0	0	0	0	0	0	0	0	0	0	0	0	0
S113	P11142	HSPA8	1	0.0116279	0	0	7	0	0	0	0	0	0	0	0	0	0	0	29	32	0	0	0	0	32	36	0	0
T36	P19174	PLCG1	2	0.0114943	0	0	0	0	0	0	0	0	6	2	0	0	0	0	0	0	0	0	0	0	0	0	0	0
S40	P19174	PLCG1	2	0.0114943	0	0	0	0	0	0	0	0	10	1	0	0	0	0	0	0	0	0	0	0	0	0	0	0
C366	P08238	HSP90AB1	1	0.0113636	0	0	0	0	0	0	8	3	0	0	0	0	0	0	0	0	0	0	0	0	0	0	0	0
T192	P38646	HSPA9	1	0.0113636	0	0	9	3	4	1	0	0	0	0	0	0	0	0	35	36	35	31	0	0	47	43	0	0
S237	P46459	NSF	1	0.0113636	0	0	0	0	0	0	0	0	5	2	0	0	0	0	0	0	0	0	0	0	0	0	0	0
S70	P61764	STXBP1	1	0.0111111	0	0	10	3	0	0	10	3	0	0	0	0	0	0	45	44	0	0	43	41	0	0	0	0
S513	P02768	ALB	1	0.0108696	0	0	0	0	0	0	0	0	0	0	0	0	0	0	32	35	0	0	43	41	44	43	0	0
S393	Q12931	TRAP1	1	0.0108696	0	0	0	0	8	2	0	0	0	0	0	0	0	0	0	0	37	33	0	0	0	0	0	0
T224	Q9HCH3	CPNE5	1	0.0107527	0	0	0	0	7	3	0	0	0	0	0	0	0	0	0	0	0	0	0	0	0	0	0	0
C313	P01876	IGHA1	1	0.0107527	0	0	0	0	0	0	0	0	0	0	0	0	0	0	0	0	0	0	37	43	0	0	0	0
T284	P06396	GSN	1	0.0106383	0	0	8	0	0	0	6	0	0	0	0	0	0	0	4	3	0	0	0	0	0	0	0	0
S293	P17600	SYN1	1	0.0105263	0	0	0	0	0	0	0	0	8	1	0	0	0	0	0	0	0	0	0	0	0	0	0	0
T644	O43301	HSPA12A	1	0.0104167	0	0	2	1	0	0	6	3	0	0	0	0	0	0	0	0	0	0	0	0	0	0	0	0
S1179	P78357	CNTNAP1	2	0.0103627	0	0	0	0	0	0	0	0	0	0	0	0	0	0	0	0	0	0	0	0	43	40	0	0
T1227	P78357	CNTNAP1	2	0.0103627	0	0	0	0	0	0	0	0	0	0	0	0	0	0	0	0	41	40	0	0	0	0	0	0
S418	P05165	PCCA	1	0.0103093	0	0	0	0	0	0	0	0	6	1	0	0	0	0	0	0	0	0	0	0	0	0	0	0
S217	O14994	SYN3	1	0.00961538	0	0	0	0	0	0	0	0	8	0	0	0	0	0	0	0	0	0	0	0	0	0	0	0
S147	P23515	OMG	1	0.00952381	0	0	0	0	0	0	2	2	0	0	0	0	0	0	0	0	0	0	29	26	0	0	0	0
S130	P01871	IGHM	1	0.00943396	0	0	0	0	0	0	0	0	0	0	0	0	0	0	0	0	38	27	0	0	0	0	0	0
S235	Q13554|Q13555|Q13557|Q9UQM7	CAMK2B	1	0.00934579	8	2	9	3	0	0	0	0	5	1	0	0	0	0	0	0	0	0	0	0	0	0	0	0
S8	P13798	APEH	1	0.00909091	0	0	10	3	0	0	0	0	0	0	0	0	14	23	46	44	27	28	0	0	0	0	0	0
S54	P34932	HSPA4	1	0.00847458	0	0	0	0	0	0	0	0	0	0	0	0	12	5	3	7	0	0	0	0	43	39	0	0
S289	P12036	NEFH	1	0.00787402	0	0	0	0	9	3	0	0	0	0	0	0	0	0	0	0	0	0	0	0	0	0	0	0
T832	Q96PU5	NEDD4L	1	0.0078125	0	0	0	0	0	0	7	2	0	0	0	0	0	0	0	0	0	0	0	0	0	0	0	0
S777	P42658	DPP6	1	0.00763359	0	0	0	0	0	0	0	0	0	0	0	0	0	0	0	0	0	0	0	0	40	36	0	0
C203	Q96GW7	BCAN	1	0.0075188	0	0	0	0	0	0	0	0	0	0	0	0	0	0	0	0	0	0	30	23	0	0	0	0
S779	Q8TF61	FBXO41	1	0.00735294	0	0	0	0	5	2	0	0	0	0	0	0	0	0	0	0	0	0	0	0	0	0	0	0
T914	Q9ULD0	OGDHL	1	0.00729927	0	0	0	0	0	0	0	0	8	3	0	0	0	0	0	0	0	0	0	0	0	0	0	0
S608	P05023|P13637|P50993|P54707|Q13733	ATP1A1	1	0.0070922	0	0	0	0	0	0	0	0	7	0	0	0	0	0	0	0	0	0	0	0	0	0	0	0
S144	Q9UM54	MYO6	1	0.00653595	0	0	0	0	0	0	0	0	10	3	0	0	0	0	0	0	0	0	0	0	0	0	0	0
T586	Q9NZ08	ERAP1	1	0.00645161	0	0	0	0	0	0	0	0	7	3	0	0	0	0	0	0	0	0	0	0	0	0	0	0
T769	P0CG39|Q9BYX7	POTEJ	1	0.00641026	7	0	8	0	0	0	0	0	7	0	0	0	0	0	0	0	0	0	0	0	0	0	0	0
S33	Q15878	CACNA1E	2	0.00564972	6	0	5	1	0	0	9	3	0	0	0	0	0	0	0	0	0	0	0	0	0	0	0	0
T42	Q15878	CACNA1E	2	0.00564972	0	0	0	0	0	0	0	0	0	0	0	0	0	0	0	0	0	0	24	26	0	0	0	0
T277	P53675	CLTCL1	1	0.00529101	0	0	0	0	0	0	7	1	0	0	0	0	0	0	0	0	0	0	0	0	0	0	0	0
S1495	P12111	COL6A3	2	0.00483092	0	0	4	1	0	0	9	2	0	0	0	0	0	0	0	0	0	0	44	43	0	0	0	0
S2534	P12111	COL6A3	2	0.00483092	9	3	9	2	0	0	9	2	0	0	0	0	35	38	0	0	0	0	0	0	0	0	0	0
S120	Q9Y2J2	EPB41L3	1	0.00483092	0	0	10	3	0	0	0	0	5	1	0	0	0	0	0	0	0	0	0	0	0	0	0	0
S259	O94875	SORBS2	1	0.00478469	0	0	0	0	0	0	0	0	6	2	0	0	0	0	0	0	0	0	0	0	0	0	0	0
S207	Q9UPT6	MAPK8IP3	1	0.0046729	0	0	7	2	10	3	0	0	0	0	0	0	0	0	0	0	0	0	0	0	0	0	0	0
T1020	Q9Y4I1	MYO5A	1	0.0045045	0	0	0	0	5	2	0	0	0	0	0	0	0	0	0	0	0	0	0	0	0	0	0	0
S921	P27816	MAP4	1	0.00446429	0	0	0	0	0	0	0	0	0	0	0	0	0	0	0	0	0	0	0	0	27	19	0	0
S520	P01024	C3	1	0.00416667	0	0	0	0	0	0	8	1	0	0	0	0	0	0	0	0	0	0	0	0	0	0	0	0
S312	P16112	ACAN	2	0.00365631	0	0	0	0	0	0	7	2	0	0	0	0	0	0	0	0	0	0	0	0	0	0	0	0
C318	P16112	ACAN	2	0.00365631	0	0	5	3	0	0	0	0	0	0	0	0	0	0	36	26	0	0	36	36	0	0	0	0
S1011	Q13439	GOLGA4	1	0.00342466	0	0	0	0	0	0	0	0	0	0	0	0	0	0	0	0	0	0	37	36	6	9	0	0
T1229	Q9HCD6	TANC2	1	0.00283286	0	0	0	0	0	0	7	0	0	0	0	0	0	0	0	0	0	0	0	0	0	0	0	0
S1570	Q14676	MDC1	1	0.00238663	0	0	0	0	0	0	0	0	7	0	0	0	0	0	0	0	0	0	0	0	0	0	0	0
S4540	Q09666	AHNAK	1	0.00229358	0	0	0	0	0	0	0	0	0	0	0	0	0	0	0	0	0	0	0	0	28	29	0	0
S1942	O15417	TNRC18	1	0.00217391	0	0	0	0	0	0	0	0	0	0	0	0	0	0	0	0	0	0	0	0	30	27	0	0
T71	P23471	PTPRZ1	1	0.00207039	0	0	7	0	5	0	0	0	0	0	0	0	0	0	0	0	0	0	0	0	0	0	0	0
S3456	Q14204	DYNC1H1	1	0.00178891	0	0	0	0	6	0	0	0	0	0	0	0	0	0	0	0	0	0	0	0	0	0	0	0

## Sheet: >100%, 2+
100%, 2+					Smith												Steen
					Phospho		DHAA		Glutathione		Homocys		TCEP		Crosslink		Phospho		DHAA		Glutathione		Homocys		DTT		Crosslink
Residue	Uniprot Accession	Gene	Count ES	Count ES/Count TSC	AD	CTR	AD	CTR	AD	CTR	AD	CTR	AD	CTR	AD	CTR	AD	CTR	AD	CTR	AD	CTR	AD	CTR	AD	CTR	AD	CTR
T154	P04406	GAPDH	3	0.0666667	8	0	10	3	0	0	5	0	10	1	0	0	35	30	7	7	0	0	39	42	2	4	0	0
T246	P04406	GAPDH	3	0.0666667	4	0	10	3	7	2	9	2	3	0	0	0	48	44	48	44	48	43	48	44	42	38	0	0
C247	P04406	GAPDH	3	0.0666667	0	0	10	3	5	1	9	3	10	3	0	0	0	0	48	44	44	38	48	44	44	43	0	0
S214	P10636	MAPT	5	0.0609756	10	1	10	3	10	3	0	0	0	0	0	0	44	41	13	8	41	40	0	0	0	0	0	0
S305	P10636	MAPT	5	0.0609756	10	3	10	2	5	0	6	3	10	3	0	0	32	14	44	40	19	12	0	0	0	0	0	0
C322	P10636	MAPT	5	0.0609756	0	0	10	3	10	1	7	3	8	0	0	0	0	0	0	0	0	0	10	1	0	0	0	0
S356	P10636	MAPT	5	0.0609756	10	3	10	3	10	3	8	3	0	0	0	0	33	33	48	44	24	24	0	0	0	0	0	0
S400	P10636	MAPT	5	0.0609756	9	3	8	0	10	2	10	3	9	2	8	0	43	40	18	13	46	40	17	12	0	0	35	15
C248	Q16555	DPYSL2	3	0.0333333	0	0	9	3	0	0	2	0	0	0	0	0	0	0	48	43	37	42	48	43	8	7	0	0
T458	Q16555	DPYSL2	3	0.0333333	0	0	10	3	0	0	0	0	3	0	0	0	34	29	48	44	43	39	25	20	48	44	0	0
C504	Q16555	DPYSL2	3	0.0333333	0	0	10	3	10	3	6	0	5	2	0	0	0	0	48	44	44	42	47	44	0	0	0	0
T282	P12277	CKB	1	0.0227273	0	0	9	2	10	3	10	3	5	1	0	0	0	0	0	0	30	29	0	0	21	32	0	0
S318	P12532|P17540	CKMT1A	1	0.0192308	10	2	10	3	10	3	0	0	0	0	0	0	17	23	0	0	29	22	4	2	0	0	0	0
S114	P60201	PLP1	1	0.0192308	0	0	10	3	0	0	0	0	0	0	10	3	0	0	0	0	0	0	0	0	0	0	0	0
C252	P09543	CNP	1	0.0175439	0	0	10	3	0	0	0	0	0	0	10	3	0	0	45	43	0	0	0	0	0	0	9	6
T261	Q9UQM7	CAMK2A	1	0.0153846	10	3	10	3	0	0	10	3	0	0	0	0	0	0	0	0	0	0	0	0	0	0	0	0
C376	P00367	GLUD1	1	0.0144928	0	0	10	3	10	3	8	1	8	2	0	0	0	0	35	33	42	43	42	40	0	0	0	0
S70	P61764	STXBP1	1	0.0111111	0	0	10	3	0	0	10	3	0	0	0	0	0	0	45	44	0	0	43	41	0	0	0	0

## Sheet: >80%, 2+
>80%, 2+					Smith												Steen
					Phospho		DHAA		Glutathione		Homocys		TCEP		Crosslink		Phospho		DHAA		Glutathione		Homocys		DTT		Crosslink
Residue	Uniprot Accession	Gene	Count ES	Count ES/Count TSC	AD	CTR	AD	CTR	AD	CTR	AD	CTR	AD	CTR	AD	CTR	AD	CTR	AD	CTR	AD	CTR	AD	CTR	AD	CTR	AD	CTR
T75	P04406	GAPDH	10	0.222222	0	0	9	3	5	0	10	3	0	0	0	0	0	0	17	12	0	0	34	33	0	0	0	0
S125	P04406	GAPDH	10	0.222222	0	0	8	0	0	0	0	0	0	0	0	0	45	40	48	44	42	35	39	37	44	40	0	0
C152	P04406	GAPDH	10	0.222222	0	0	10	3	3	0	9	3	0	0	0	0	0	0	48	44	9	3	45	43	0	0	0	0
T154	P04406	GAPDH	10	0.222222	8	0	10	3	0	0	5	0	10	1	0	0	35	30	7	7	0	0	39	42	2	4	0	0
C156	P04406	GAPDH	10	0.222222	0	0	10	3	0	0	0	0	3	0	6	0	0	0	46	44	17	7	40	35	37	34	0	0
S210	P04406	GAPDH	10	0.222222	9	3	10	3	0	0	0	0	8	3	0	0	46	44	43	42	0	0	0	0	12	11	0	0
T237	P04406	GAPDH	10	0.222222	8	3	8	1	0	0	0	0	10	3	0	0	44	41	43	41	24	21	42	39	0	0	0	0
S241	P04406	GAPDH	10	0.222222	6	2	10	3	0	0	0	0	0	0	0	0	38	38	47	43	46	37	13	21	16	24	0	0
T246	P04406	GAPDH	10	0.222222	4	0	10	3	7	2	9	2	3	0	0	0	48	44	48	44	48	43	48	44	42	38	0	0
C247	P04406	GAPDH	10	0.222222	0	0	10	3	5	1	9	3	10	3	0	0	0	0	48	44	44	38	48	44	44	43	0	0
S214	P10636	MAPT	13	0.158537	10	1	10	3	10	3	0	0	0	0	0	0	44	41	13	8	41	40	0	0	0	0	0	0
S235	P10636	MAPT	13	0.158537	8	3	8	2	10	3	0	0	0	0	0	0	46	44	0	0	44	40	0	0	0	0	0	0
S241	P10636	MAPT	13	0.158537	0	0	0	0	0	0	0	0	0	0	0	0	0	0	0	0	40	39	37	35	47	44	0	0
T245	P10636	MAPT	13	0.158537	0	0	10	2	8	2	0	0	0	0	0	0	0	0	43	43	22	29	0	0	40	39	0	0
S262	P10636	MAPT	13	0.158537	10	3	6	1	8	1	0	0	0	0	8	1	48	44	0	0	46	34	0	0	0	0	48	43
T263	P10636	MAPT	13	0.158537	10	2	10	3	9	3	0	0	0	0	0	0	47	44	28	25	39	16	33	16	0	0	0	0
S305	P10636	MAPT	13	0.158537	10	3	10	2	5	0	6	3	10	3	0	0	32	14	44	40	19	12	0	0	0	0	0	0
S316	P10636	MAPT	13	0.158537	8	1	8	0	8	3	8	0	0	0	0	0	37	24	9	8	0	0	0	0	0	0	0	0
C322	P10636	MAPT	13	0.158537	0	0	10	3	10	1	7	3	8	0	0	0	0	0	0	0	0	0	10	1	0	0	0	0
S324	P10636	MAPT	13	0.158537	10	3	10	3	6	3	9	3	2	0	0	0	29	12	42	39	0	0	0	0	0	0	0	0
S356	P10636	MAPT	13	0.158537	10	3	10	3	10	3	8	3	0	0	0	0	33	33	48	44	24	24	0	0	0	0	0	0
S396	P10636	MAPT	13	0.158537	10	1	9	3	9	2	10	3	0	0	0	0	44	38	36	37	0	0	0	0	0	0	0	0
S400	P10636	MAPT	13	0.158537	9	3	8	0	10	2	10	3	9	2	8	0	43	40	18	13	46	40	17	12	0	0	35	15
S50	P12532	CKMT1A	7	0.134615	0	0	10	3	8	3	0	0	0	0	0	0	47	42	48	44	0	0	0	0	0	0	0	0
C62	P12532	CKMT1A	7	0.134615	0	0	10	3	0	0	0	0	0	0	0	0	0	0	47	44	0	0	46	42	40	38	0	0
C89	P12532	CKMT1A	7	0.134615	0	0	9	3	0	0	5	0	0	0	0	0	0	0	46	42	41	37	45	44	0	0	0	0
T315	P12532|P17540	CKMT1A	7	0.134615	8	0	8	2	0	0	0	0	10	3	0	0	47	43	22	29	0	0	40	39	0	0	0	0
C316	P12532|P17540	CKMT1A	7	0.134615	0	0	10	3	8	3	0	0	6	1	0	0	0	0	37	41	0	0	33	27	45	43	0	0
S318	P12532|P17540	CKMT1A	7	0.134615	10	2	10	3	10	3	0	0	0	0	0	0	17	23	0	0	29	22	4	2	0	0	0	0
T363	P12532	CKMT1A	7	0.134615	10	3	10	3	0	0	0	0	0	0	0	0	47	43	41	42	0	0	10	7	46	43	0	0
C49	P14618	PKM	9	0.134328	0	0	9	3	0	0	0	0	0	0	0	0	0	0	47	44	37	38	45	44	27	35	0	0
T93	P14618	PKM	9	0.134328	0	0	0	0	0	0	0	0	0	0	0	0	0	0	46	43	0	0	0	0	42	40	0	0
S100	P14618	PKM	9	0.134328	4	1	10	1	0	0	9	3	0	0	0	0	34	40	48	44	0	0	0	0	0	0	0	0
S222	P14618	PKM	9	0.134328	10	3	9	1	0	0	0	0	0	0	0	0	0	0	42	39	19	21	44	41	0	0	0	0
C326	P14618	PKM	9	0.134328	0	0	10	3	0	0	7	3	0	0	0	0	0	0	47	44	38	36	47	44	0	0	0	0
T328	P14618	PKM	9	0.134328	4	0	6	2	0	0	0	0	0	0	0	0	46	42	46	43	45	40	47	43	35	39	0	0
S333	P14618	PKM	9	0.134328	0	0	9	2	7	1	9	3	0	0	0	0	0	0	0	0	37	39	28	23	34	37	0	0
C358	P14618	PKM	9	0.134328	0	0	3	0	0	0	0	0	1	0	0	0	0	0	46	43	18	22	44	42	0	0	0	0
S362	P14618	PKM	9	0.134328	0	0	3	0	0	0	0	0	0	0	0	0	37	36	47	43	0	0	42	32	26	24	0	0
S163	Q16555	DPYSL2	9	0.1	0	0	9	1	0	0	3	0	9	2	0	0	19	25	45	43	0	0	0	0	0	0	0	0
C179	Q16555	DPYSL2	9	0.1	0	0	10	3	8	1	9	3	0	0	0	0	0	0	29	28	28	31	45	39	33	32	0	0
T246	Q16555	DPYSL2	9	0.1	9	0	8	3	0	0	0	0	10	3	0	0	43	40	42	40	0	0	40	44	0	0	0	0
C248	Q16555	DPYSL2	9	0.1	0	0	9	3	0	0	2	0	0	0	0	0	0	0	48	43	37	42	48	43	8	7	0	0
C439	Q16555	DPYSL2	9	0.1	0	0	8	1	0	0	0	2	6	0	8	2	0	0	39	39	12	9	46	44	10	7	42	39
T458	Q16555	DPYSL2	9	0.1	0	0	10	3	0	0	0	0	3	0	0	0	34	29	48	44	43	39	25	20	48	44	0	0
C504	Q16555	DPYSL2	9	0.1	0	0	10	3	10	3	6	0	5	2	0	0	0	0	48	44	44	42	47	44	0	0	0	0
S540	Q16555	DPYSL2	9	0.1	2	1	10	3	0	0	1	0	0	0	0	0	39	30	48	44	41	41	0	0	0	0	0	0
S542	Q16555	DPYSL2	9	0.1	0	0	10	3	0	0	7	2	0	0	0	0	25	21	48	44	46	43	39	37	0	0	0	0
S73	P02042|P68871	HBD	1	0.0769231	6	2	10	3	0	0	0	0	0	0	0	0	46	43	47	44	46	43	38	38	45	43	0	0
T64	P37840	SNCA	1	0.0714286	0	0	9	0	8	3	0	0	10	3	0	0	36	24	43	38	0	0	0	0	33	29	0	0
S163	P12277	CKB	3	0.0681818	0	0	8	0	7	3	10	3	0	0	0	0	0	0	32	27	35	38	40	39	0	0	0	0
T282	P12277	CKB	3	0.0681818	0	0	9	2	10	3	10	3	5	1	0	0	0	0	0	0	30	29	0	0	21	32	0	0
C283	P12277	CKB	3	0.0681818	0	0	0	0	0	0	8	3	8	1	0	0	0	0	22	15	0	0	31	34	0	0	0	0
S21	P60174	TPI1	2	0.0645161	10	3	10	3	5	0	0	0	0	0	0	0	46	44	45	41	41	33	45	43	19	13	0	0
T28	P60174	TPI1	2	0.0645161	8	0	8	3	9	3	0	0	0	0	0	0	0	0	23	19	0	0	0	0	0	0	0	0
T55	P0CG47|P0CG48	UBB	2	0.0645161	0	0	10	3	0	0	0	0	8	0	0	0	40	28	0	0	0	0	0	0	0	0	0	0
S65	P0CG47|P0CG48	UBB	2	0.0645161	0	0	10	3	0	0	9	1	2	2	0	0	0	0	45	42	0	0	36	33	0	0	0	0
S119	P02792	FTL	1	0.0625	0	0	10	3	8	0	0	0	0	0	0	0	0	0	0	0	0	0	0	0	0	0	0	0
T42	P69905	HBA1	1	0.047619	0	0	4	0	0	0	0	0	0	0	0	0	0	0	45	44	0	0	0	0	44	43	0	0
T110	P14136	GFAP	2	0.0454545	1	0	9	3	0	0	10	1	0	0	0	0	0	0	0	0	0	0	0	0	0	0	0	0
T159	P14136	GFAP	2	0.0454545	0	0	8	3	0	0	0	0	0	0	0	0	0	0	47	44	0	0	42	36	24	26	0	0
S164	P02794	FTH1	1	0.0454545	0	0	10	1	0	0	0	0	0	0	0	0	0	0	45	41	0	0	48	43	0	0	0	0
C57	Q9GZV7	HAPLN2	2	0.0444444	0	0	10	3	0	0	4	0	0	0	0	0	0	0	44	41	0	0	40	41	42	34	0	0
C290	Q9GZV7	HAPLN2	2	0.0444444	0	0	8	0	0	0	7	3	0	0	0	0	0	0	44	41	30	35	48	44	33	33	0	0
C172	P00367|P49448	GLUD1	3	0.0434783	0	0	9	0	0	0	0	0	9	3	0	0	0	0	0	0	0	0	48	41	16	10	0	0
C376	P00367	GLUD1	3	0.0434783	0	0	10	3	10	3	8	1	8	2	0	0	0	0	35	33	42	43	42	40	0	0	0	0
S384	P00367	GLUD1	3	0.0434783	8	3	10	2	5	0	6	1	8	2	0	0	0	0	39	36	24	29	0	0	0	0	0	0
S160	P04075	ALDOA	2	0.04	0	0	10	3	0	0	0	0	3	0	0	0	44	44	45	43	48	44	42	40	42	41	0	0
C240	P04075	ALDOA	2	0.04	0	0	10	3	0	0	8	3	0	0	0	0	0	0	41	39	0	0	3	5	0	0	0	0
C90	P17540	CKMT2	2	0.0384615	0	0	0	0	0	0	5	0	8	3	0	0	0	0	33	33	46	43	44	43	17	22	0	0
T93	P17540	CKMT2	2	0.0384615	3	0	8	2	0	0	3	0	6	2	0	0	43	42	39	37	33	34	8	2	43	41	0	0
C346	P15104	GLUL	2	0.0384615	0	0	10	3	3	0	7	0	6	1	0	0	0	0	41	40	24	26	44	43	0	0	0	0
S350	P15104	GLUL	2	0.0384615	9	0	10	3	0	0	0	0	8	1	0	0	41	41	46	44	0	0	43	40	44	42	0	0
C252	P09543	CNP	2	0.0350877	0	0	10	3	0	0	0	0	0	0	10	3	0	0	45	43	0	0	0	0	0	0	9	6
S312	P09543	CNP	2	0.0350877	2	0	9	3	0	0	8	3	0	0	0	0	0	0	0	0	0	0	0	0	0	0	0	0
C66	P05091	ALDH2	2	0.0333333	0	0	0	0	0	0	0	0	0	0	0	0	0	0	0	0	0	0	48	43	46	43	0	0
T160	P05091	ALDH2	2	0.0333333	0	0	10	2	0	0	0	0	0	0	0	0	0	0	47	44	0	0	0	0	40	41	0	0
S115	P07437|P68371|Q13509|Q13885|Q9BVA1	TUBB	2	0.0307692	9	3	10	3	0	0	9	0	0	0	0	0	0	0	47	42	0	0	0	0	0	0	0	0
T366	P07437	TUBB	2	0.0307692	0	0	10	3	7	2	8	3	0	0	0	0	0	0	34	29	13	7	0	0	0	0	0	0
T198	P25786	PSMA1	1	0.030303	0	0	1	0	0	0	0	0	0	0	0	0	0	0	39	41	41	40	0	0	0	0	0	0
S165	P20336	RAB3A	1	0.027027	0	0	10	3	0	0	0	0	0	0	0	0	0	0	47	44	0	0	0	0	44	44	0	0
S372	P06732	CKM	1	0.0232558	0	0	9	1	0	0	10	3	0	0	0	0	0	0	28	26	0	0	0	0	0	0	0	0
T245	P09972	ALDOC	1	0.0227273	0	0	8	0	0	0	0	0	0	0	0	0	0	0	48	44	0	0	0	0	42	38	0	0
S141	P09104	ENO2	1	0.0208333	0	0	8	3	0	0	0	0	0	0	0	0	30	34	48	44	0	0	42	41	0	0	0	0
S399	P00558|P07205	PGK1	1	0.0208333	0	0	8	0	9	3	0	0	0	0	0	0	0	0	14	7	0	0	0	0	0	0	0	0
S114	P60201	PLP1	1	0.0192308	0	0	10	3	0	0	0	0	0	0	10	3	0	0	0	0	0	0	0	0	0	0	0	0
S249	P02686	MBP	1	0.0188679	10	3	10	3	9	2	0	0	0	0	0	0	48	44	25	19	0	0	0	0	0	0	0	0
T136	Q58FF8	HSP90AB2P	1	0.0185185	0	0	8	3	9	2	2	2	0	0	0	0	0	0	0	0	46	43	0	0	0	0	0	0
T309	O14556	GAPDHS	1	0.0181818	8	0	10	3	0	0	0	0	0	0	0	0	0	0	47	44	42	41	0	0	0	0	0	0
S75	P09471	GNAO1	1	0.0181818	0	0	8	3	0	0	0	0	8	3	0	0	0	0	37	36	0	0	0	0	42	42	0	0
S302	P62736|P68032	ACTA2	1	0.0175439	0	0	9	3	0	0	10	3	0	0	0	0	0	0	0	0	0	0	0	0	0	0	0	0
T106	P60709|P63261	ACTB	1	0.0175439	8	2	9	3	0	0	6	0	8	0	0	0	0	0	44	43	0	0	0	0	0	0	0	0
S277	P68366|Q6PEY2|Q9BQE3	TUBA4A	1	0.015873	0	0	8	1	7	2	0	0	8	0	0	0	0	0	0	0	0	0	0	0	0	0	0	0
T261	Q9UQM7	CAMK2A	1	0.0153846	10	3	10	3	0	0	10	3	0	0	0	0	0	0	0	0	0	0	0	0	0	0	0	0
T394	P49419	ALDH7A1	1	0.0147059	6	0	10	3	0	0	0	0	0	0	0	0	0	0	48	44	0	0	47	44	0	0	0	0
S185	P06744	GPI	1	0.0142857	0	0	9	0	0	0	0	0	0	0	0	0	0	0	48	44	0	0	0	0	43	36	0	0
T150	P05166	PCCB	1	0.0140845	0	0	10	3	9	2	0	0	0	0	0	0	0	0	46	43	0	0	0	0	29	27	0	0
S70	P61764	STXBP1	1	0.0111111	0	0	10	3	0	0	10	3	0	0	0	0	0	0	45	44	0	0	43	41	0	0	0	0
S513	P02768	ALB	1	0.0108696	0	0	0	0	0	0	0	0	0	0	0	0	0	0	32	35	0	0	43	41	44	43	0	0
T116	P13611	VCAN	7	0.00880503	0	0	9	2	4	1	2	0	10	3	0	0	19	17	28	17	0	0	36	34	0	0	0	0
T162	P13611	VCAN	7	0.00880503	0	0	8	0	0	0	0	0	0	0	0	0	0	0	47	44	25	28	48	43	20	18	0	0
C270	P13611	VCAN	7	0.00880503	0	0	5	0	0	0	0	0	0	0	0	0	0	0	17	23	0	0	47	43	44	41	0	0
T279	P13611	VCAN	7	0.00880503	0	0	0	0	5	2	0	0	0	0	0	0	6	7	44	40	30	25	41	40	38	36	0	0
C294	P13611	VCAN	7	0.00880503	0	0	4	0	0	0	0	0	0	0	0	0	0	0	46	42	0	0	47	43	39	37	0	0
C315	P13611	VCAN	7	0.00880503	0	0	0	0	0	0	0	0	0	0	0	0	0	0	0	0	45	40	47	44	47	42	0	0
T3293	P13611	VCAN	7	0.00880503	0	0	4	0	0	0	0	0	0	0	0	0	0	0	48	42	0	0	0	0	47	42	0	0
S2534	P12111	COL6A3	1	0.00241546	9	3	9	2	0	0	9	2	0	0	0	0	35	38	0	0	0	0	0	0	0	0	0	0

## Sheet: >50%, 2+
>50%, 2+					Smith												Steen
					Phospho		DHAA		Glutathione		Homocys		TCEP		Crosslink		Phospho		DHAA		Glutathione		Homocys		DTT		Crosslink
Residue	Uniprot Accession	Gene	Count ES	Count ES/Count TSC	AD	CTR	AD	CTR	AD	CTR	AD	CTR	AD	CTR	AD	CTR	AD	CTR	AD	CTR	AD	CTR	AD	CTR	AD	CTR	AD	CTR
T124	P04075	ALDOA	7	0.76	0	0	0	0	0	0	0	0	0	0	0	0	43	41	34	39	0	0	0	0	30	23	0	0
T158	P04075	ALDOA	7	0.76	0	0	0	0	0	0	0	0	3	0	0	0	41	35	42	37	0	0	0	0	37	34	0	0
S160	P04075	ALDOA	7	0.76	0	0	10	3	0	0	0	0	3	0	0	0	44	44	45	43	48	44	42	40	42	41	0	0
T235	P04075	ALDOA	7	0.76	9	3	8	0	0	0	6	3	0	0	0	0	0	0	14	17	0	0	13	17	0	0	0	0
C240	P04075	ALDOA	7	0.76	0	0	10	3	0	0	8	3	0	0	0	0	0	0	41	39	0	0	3	5	0	0	0	0
T253	P04075	ALDOA	7	0.76	0	0	7	0	0	0	0	0	0	0	0	0	28	31	47	43	34	38	0	0	0	0	0	0
T75	P04406	GAPDH	15	0.733333	0	0	9	3	5	0	10	3	0	0	0	0	0	0	17	12	0	0	34	33	0	0	0	0
S125	P04406	GAPDH	15	0.733333	0	0	8	0	0	0	0	0	0	0	0	0	45	40	48	44	42	35	39	37	44	40	0	0
S143	P04406	GAPDH	15	0.733333	0	0	10	3	5	0	6	0	0	0	0	0	0	0	19	19	0	0	28	28	39	32	0	0
C152	P04406	GAPDH	15	0.733333	0	0	10	3	3	0	9	3	0	0	0	0	0	0	48	44	9	3	45	43	0	0	0	0
T154	P04406	GAPDH	15	0.733333	8	0	10	3	0	0	5	0	10	1	0	0	35	30	7	7	0	0	39	42	2	4	0	0
C156	P04406	GAPDH	15	0.733333	0	0	10	3	0	0	0	0	3	0	6	0	0	0	46	44	17	7	40	35	37	34	0	0
T176	P04406	GAPDH	15	0.733333	0	0	8	2	3	0	0	0	0	0	0	0	0	0	46	42	0	0	30	36	0	0	0	0
S210	P04406	GAPDH	15	0.733333	9	3	10	3	0	0	0	0	8	3	0	0	46	44	43	42	0	0	0	0	12	11	0	0
T229	P04406	GAPDH	15	0.733333	0	0	4	0	0	0	0	0	0	0	0	0	33	31	0	0	32	40	42	41	0	0	0	0
T237	P04406	GAPDH	15	0.733333	8	3	8	1	0	0	0	0	10	3	0	0	44	41	43	41	24	21	42	39	0	0	0	0
S241	P04406	GAPDH	15	0.733333	6	2	10	3	0	0	0	0	0	0	0	0	38	38	47	43	46	37	13	21	16	24	0	0
T246	P04406	GAPDH	15	0.733333	4	0	10	3	7	2	9	2	3	0	0	0	48	44	48	44	48	43	48	44	42	38	0	0
C247	P04406	GAPDH	15	0.733333	0	0	10	3	5	1	9	3	10	3	0	0	0	0	48	44	44	38	48	44	44	43	0	0
S321	P04406	GAPDH	15	0.733333	0	0	9	3	0	0	0	0	0	0	0	0	0	0	38	34	0	0	27	33	0	0	0	0
S333	P04406	GAPDH	15	0.733333	0	0	5	0	0	0	0	0	0	0	0	0	0	0	48	43	0	0	38	36	0	0	0	0
C131	P02794	FTH1	3	0.727273	0	0	9	3	2	0	0	0	0	0	0	0	0	0	43	38	0	0	38	39	0	0	0	0
T136	P02794	FTH1	3	0.727273	3	0	8	0	0	0	0	0	6	0	0	0	0	0	35	34	0	0	35	38	0	0	0	0
S164	P02794	FTH1	3	0.727273	0	0	10	1	0	0	0	0	0	0	0	0	0	0	45	41	0	0	48	43	0	0	0	0
T59	P37840	SNCA	2	0.714286	0	0	6	0	0	0	0	0	7	2	0	0	0	0	0	0	0	0	0	0	0	0	0	0
T64	P37840	SNCA	2	0.714286	0	0	9	0	8	3	0	0	10	3	0	0	36	24	43	38	0	0	0	0	33	29	0	0
T114	Q16555	DPYSL2	24	0.711111	0	0	7	0	0	0	0	0	8	0	0	0	0	0	47	42	0	0	5	3	14	11	0	0
C133	Q16555	DPYSL2	24	0.711111	0	0	4	0	0	0	0	0	0	0	0	0	0	0	28	23	11	16	0	0	46	42	0	0
S136	Q16555	DPYSL2	24	0.711111	0	0	0	0	0	0	0	0	0	0	0	0	0	0	37	39	37	40	0	0	0	0	0	0
S163	Q16555	DPYSL2	24	0.711111	0	0	9	1	0	0	3	0	9	2	0	0	19	25	45	43	0	0	0	0	0	0	0	0
C179	Q16555	DPYSL2	24	0.711111	0	0	10	3	8	1	9	3	0	0	0	0	0	0	29	28	28	31	45	39	33	32	0	0
T246	Q16555	DPYSL2	24	0.711111	9	0	8	3	0	0	0	0	10	3	0	0	43	40	42	40	0	0	40	44	0	0	0	0
C248	Q16555	DPYSL2	24	0.711111	0	0	9	3	0	0	2	0	0	0	0	0	0	0	48	43	37	42	48	43	8	7	0	0
S257	Q16555	DPYSL2	24	0.711111	0	0	0	0	0	0	0	0	0	0	0	0	36	31	29	26	0	0	47	43	0	0	0	0
T285	Q16555	DPYSL2	24	0.711111	0	0	7	0	0	0	0	0	0	0	0	0	0	0	27	19	0	0	35	32	0	0	0	0
S288	Q16555	DPYSL2	24	0.711111	0	0	10	3	0	0	7	0	0	0	0	0	0	0	47	44	0	0	10	9	0	0	0	0
S292	Q16555	DPYSL2	24	0.711111	0	0	10	3	0	0	7	2	0	0	0	0	0	0	31	29	0	0	0	0	0	0	0	0
T355	Q16555	DPYSL2	24	0.711111	0	0	10	3	2	0	5	0	0	0	0	0	0	0	48	44	21	18	0	0	0	0	0	0
T358	Q16555	DPYSL2	24	0.711111	0	0	9	0	0	0	5	0	0	0	0	0	3	8	45	38	0	0	0	0	0	0	0	0
T372	Q16555	DPYSL2	24	0.711111	7	0	8	0	0	0	5	2	0	0	0	0	0	0	0	0	0	0	0	0	0	0	0	0
S405	Q16555	DPYSL2	24	0.711111	0	0	8	3	0	0	7	1	0	0	0	0	17	11	28	21	30	30	0	0	23	19	0	0
C439	Q16555	DPYSL2	24	0.711111	0	0	8	1	0	0	0	2	6	0	8	2	0	0	39	39	12	9	46	44	10	7	42	39
S442	Q16555	DPYSL2	24	0.711111	0	0	8	2	0	0	0	0	0	0	0	0	16	7	44	41	35	30	0	0	0	0	0	0
S448	Q16555	DPYSL2	24	0.711111	0	0	6	0	0	0	0	0	0	0	0	0	31	33	0	0	36	34	24	22	29	29	0	0
T458	Q16555	DPYSL2	24	0.711111	0	0	10	3	0	0	0	0	3	0	0	0	34	29	48	44	43	39	25	20	48	44	0	0
C504	Q16555	DPYSL2	24	0.711111	0	0	10	3	10	3	6	0	5	2	0	0	0	0	48	44	44	42	47	44	0	0	0	0
S507	Q16555	DPYSL2	24	0.711111	8	1	10	3	0	0	0	0	0	0	0	0	17	17	47	39	0	0	38	39	0	0	0	0
T509	Q16555	DPYSL2	24	0.711111	10	3	5	0	0	0	0	0	0	0	8	2	45	42	13	5	0	0	0	0	0	0	0	0
S540	Q16555	DPYSL2	24	0.711111	2	1	10	3	0	0	1	0	0	0	0	0	39	30	48	44	41	41	0	0	0	0	0	0
S542	Q16555	DPYSL2	24	0.711111	0	0	10	3	0	0	7	2	0	0	0	0	25	21	48	44	46	43	39	37	0	0	0	0
T110	P14136	GFAP	3	0.659091	1	0	9	3	0	0	10	1	0	0	0	0	0	0	0	0	0	0	0	0	0	0	0	0
T159	P14136	GFAP	3	0.659091	0	0	8	3	0	0	0	0	0	0	0	0	0	0	47	44	0	0	42	36	24	26	0	0
S259	P14136	GFAP	3	0.659091	0	0	8	1	0	0	2	0	0	0	0	0	0	0	40	35	0	0	28	22	0	0	0	0
T245	P09972	ALDOC	1	0.659091	0	0	8	0	0	0	0	0	0	0	0	0	0	0	48	44	0	0	0	0	42	38	0	0
S37	P14618	PKM	14	0.597015	0	0	9	2	0	0	0	0	0	0	0	0	0	0	48	44	29	25	0	0	0	0	0	0
T45	P14618	PKM	14	0.597015	0	0	8	1	0	0	0	0	0	0	0	0	38	33	44	42	0	0	30	21	38	38	0	0
C49	P14618	PKM	14	0.597015	0	0	9	3	0	0	0	0	0	0	0	0	0	0	47	44	37	38	45	44	27	35	0	0
T93	P14618	PKM	14	0.597015	0	0	0	0	0	0	0	0	0	0	0	0	0	0	46	43	0	0	0	0	42	40	0	0
S100	P14618	PKM	14	0.597015	4	1	10	1	0	0	9	3	0	0	0	0	34	40	48	44	0	0	0	0	0	0	0	0
C152	P14618	PKM	14	0.597015	0	0	0	0	0	0	0	0	0	0	0	0	0	0	0	0	37	37	0	0	36	35	0	0
T195	P14618	PKM	14	0.597015	0	0	8	1	0	0	0	0	3	0	0	0	40	38	44	42	33	30	15	9	0	0	0	0
S222	P14618	PKM	14	0.597015	10	3	9	1	0	0	0	0	0	0	0	0	0	0	42	39	19	21	44	41	0	0	0	0
C326	P14618	PKM	14	0.597015	0	0	10	3	0	0	7	3	0	0	0	0	0	0	47	44	38	36	47	44	0	0	0	0
T328	P14618	PKM	14	0.597015	4	0	6	2	0	0	0	0	0	0	0	0	46	42	46	43	45	40	47	43	35	39	0	0
S333	P14618	PKM	14	0.597015	0	0	9	2	7	1	9	3	0	0	0	0	0	0	0	0	37	39	28	23	34	37	0	0
C358	P14618	PKM	14	0.597015	0	0	3	0	0	0	0	0	1	0	0	0	0	0	46	43	18	22	44	42	0	0	0	0
S362	P14618	PKM	14	0.597015	0	0	3	0	0	0	0	0	0	0	0	0	37	36	47	43	0	0	42	32	26	24	0	0
C474	P14618	PKM	14	0.597015	0	0	6	0	0	0	1	0	0	0	0	0	0	0	29	29	0	0	0	0	31	22	0	0
S214	P10636	MAPT	20	0.585366	10	1	10	3	10	3	0	0	0	0	0	0	44	41	13	8	41	40	0	0	0	0	0	0
S235	P10636	MAPT	20	0.585366	8	3	8	2	10	3	0	0	0	0	0	0	46	44	0	0	44	40	0	0	0	0	0	0
S241	P10636	MAPT	20	0.585366	0	0	0	0	0	0	0	0	0	0	0	0	0	0	0	0	40	39	37	35	47	44	0	0
T245	P10636	MAPT	20	0.585366	0	0	10	2	8	2	0	0	0	0	0	0	0	0	43	43	22	29	0	0	40	39	0	0
S262	P10636	MAPT	20	0.585366	10	3	6	1	8	1	0	0	0	0	8	1	48	44	0	0	46	34	0	0	0	0	48	43
T263	P10636	MAPT	20	0.585366	10	2	10	3	9	3	0	0	0	0	0	0	47	44	28	25	39	16	33	16	0	0	0	0
S289	P10636	MAPT	20	0.585366	0	0	4	0	0	0	5	0	8	0	0	0	43	40	0	0	0	0	14	12	21	20	0	0
S305	P10636	MAPT	20	0.585366	10	3	10	2	5	0	6	3	10	3	0	0	32	14	44	40	19	12	0	0	0	0	0	0
S316	P10636	MAPT	20	0.585366	8	1	8	0	8	3	8	0	0	0	0	0	37	24	9	8	0	0	0	0	0	0	0	0
T319	P10636	MAPT	20	0.585366	0	0	0	0	6	3	4	1	5	2	0	0	0	0	0	0	0	0	0	0	38	23	0	0
C322	P10636	MAPT	20	0.585366	0	0	10	3	10	1	7	3	8	0	0	0	0	0	0	0	0	0	10	1	0	0	0	0
S324	P10636	MAPT	20	0.585366	10	3	10	3	6	3	9	3	2	0	0	0	29	12	42	39	0	0	0	0	0	0	0	0
S341	P10636	MAPT	20	0.585366	0	0	7	2	0	0	3	0	8	3	2	0	0	0	0	0	0	0	0	0	0	0	33	7
S341	P10636	MAPT	20	0.585366	0	0	7	2	0	0	3	0	8	3	2	0	0	0	0	0	0	0	0	0	0	0	33	7
S356	P10636	MAPT	20	0.585366	10	3	10	3	10	3	8	3	0	0	0	0	33	33	48	44	24	24	0	0	0	0	0	0
T361	P10636	MAPT	20	0.585366	7	2	9	3	6	0	6	0	7	0	0	0	3	4	23	25	6	3	26	31	14	9	0	0
S396	P10636	MAPT	20	0.585366	10	1	9	3	9	2	10	3	0	0	0	0	44	38	36	37	0	0	0	0	0	0	0	0
S400	P10636	MAPT	20	0.585366	9	3	8	0	10	2	10	3	9	2	8	0	43	40	18	13	46	40	17	12	0	0	35	15
S404	P10636	MAPT	20	0.585366	9	1	3	0	4	0	7	2	0	0	0	0	47	44	0	0	24	7	41	34	0	0	0	0
T427	P10636	MAPT	20	0.585366	0	0	7	0	7	0	0	0	0	0	0	0	0	0	0	0	0	0	0	0	33	29	0	0
S141	P09104	ENO2	2	0.583333	0	0	8	3	0	0	0	0	0	0	0	0	30	34	48	44	0	0	42	41	0	0	0	0
S268	P09104	ENO2	2	0.583333	0	0	8	3	0	0	0	0	0	0	0	0	0	0	0	0	0	0	25	17	29	29	0	0
T85	P06733	ENO1	1	0.58	0	0	8	0	0	0	0	0	0	0	0	0	0	0	48	44	0	0	0	0	26	26	0	0
T13	P68871	HBB	1	0.571429	0	0	8	0	0	0	0	0	0	0	0	0	0	0	48	44	0	0	29	12	0	0	0	0
S50	P12532	CKMT1A	10	0.557692	0	0	10	3	8	3	0	0	0	0	0	0	47	42	48	44	0	0	0	0	0	0	0	0
C62	P12532	CKMT1A	10	0.557692	0	0	10	3	0	0	0	0	0	0	0	0	0	0	47	44	0	0	46	42	40	38	0	0
S65	P12532	CKMT1A	10	0.557692	7	0	8	2	3	3	0	0	0	0	0	0	30	36	46	42	5	5	0	0	35	36	0	0
C89	P12532	CKMT1A	10	0.557692	0	0	9	3	0	0	5	0	0	0	0	0	0	0	46	42	41	37	45	44	0	0	0	0
T92	P12532	CKMT1A	10	0.557692	7	0	10	3	0	0	1	0	0	0	0	0	38	35	40	41	19	19	36	35	0	0	0	0
T315	P12532|P17540	CKMT1A	10	0.557692	8	0	8	2	0	0	0	0	10	3	0	0	47	43	22	29	0	0	40	39	0	0	0	0
C316	P12532|P17540	CKMT1A	10	0.557692	0	0	10	3	8	3	0	0	6	1	0	0	0	0	37	41	0	0	33	27	45	43	0	0
S318	P12532|P17540	CKMT1A	10	0.557692	10	2	10	3	10	3	0	0	0	0	0	0	17	23	0	0	29	22	4	2	0	0	0	0
T363	P12532	CKMT1A	10	0.557692	10	3	10	3	0	0	0	0	0	0	0	0	47	43	41	42	0	0	10	7	46	43	0	0
S370	P12532	CKMT1A	10	0.557692	0	0	10	3	0	0	6	0	0	0	0	0	0	0	40	40	11	5	0	0	0	0	0	0
S73	P02042|P68871	HBD	1	0.538462	6	2	10	3	0	0	0	0	0	0	0	0	46	43	47	44	46	43	38	38	45	43	0	0
S60	P30086	PEBP1	1	0.538462	0	0	10	2	0	0	7	0	0	0	0	0	0	0	13	16	0	0	0	0	0	0	0	0
S163	P12277	CKB	6	0.522727	0	0	8	0	7	3	10	3	0	0	0	0	0	0	32	27	35	38	40	39	0	0	0	0
S164	P12277	CKB	6	0.522727	10	3	10	3	0	0	0	0	0	0	0	0	42	40	31	34	0	0	32	27	0	0	0	0
T282	P12277	CKB	6	0.522727	0	0	9	2	10	3	10	3	5	1	0	0	0	0	0	0	30	29	0	0	21	32	0	0
C283	P12277	CKB	6	0.522727	0	0	0	0	0	0	8	3	8	1	0	0	0	0	22	15	0	0	31	34	0	0	0	0
T327	P12277	CKB	6	0.522727	0	0	7	0	0	0	0	0	0	0	0	0	30	28	47	44	0	0	34	35	0	0	0	0
S337	P12277	CKB	6	0.522727	0	0	8	0	0	0	0	0	0	0	0	0	0	0	36	35	0	0	0	0	29	31	0	0
S21	P60174	TPI1	5	0.516129	10	3	10	3	5	0	0	0	0	0	0	0	46	44	45	41	41	33	45	43	19	13	0	0
T28	P60174	TPI1	5	0.516129	8	0	8	3	9	3	0	0	0	0	0	0	0	0	23	19	0	0	0	0	0	0	0	0
C42	P60174	TPI1	5	0.516129	0	0	8	3	5	0	0	0	0	0	0	0	0	0	13	10	0	0	29	38	6	9	0	0
C127	P60174	TPI1	5	0.516129	0	0	8	3	6	3	0	0	0	0	0	0	0	0	37	35	0	0	22	26	23	26	0	0
T140	P60174	TPI1	5	0.516129	0	0	5	0	0	0	0	0	0	0	0	0	0	0	26	29	0	0	0	0	30	31	0	0
T169	P00367|P49448	GLUD1	6	0.463768	0	0	9	3	0	0	0	0	5	0	0	0	0	0	0	0	0	0	0	0	0	0	0	0
C172	P00367|P49448	GLUD1	6	0.463768	0	0	9	0	0	0	0	0	9	3	0	0	0	0	0	0	0	0	48	41	16	10	0	0
C376	P00367	GLUD1	6	0.463768	0	0	10	3	10	3	8	1	8	2	0	0	0	0	35	33	42	43	42	40	0	0	0	0
S384	P00367	GLUD1	6	0.463768	8	3	10	2	5	0	6	1	8	2	0	0	0	0	39	36	24	29	0	0	0	0	0	0
T410	P00367|P49448	GLUD1	6	0.463768	0	0	10	3	0	0	7	0	0	0	0	0	0	0	35	39	0	0	0	0	0	0	0	0
T490	P00367	GLUD1	6	0.463768	0	0	10	3	0	0	0	0	0	0	0	0	0	0	34	31	44	38	0	0	0	0	0	0
T93	P02792	FTL	3	0.4375	0	0	4	0	0	0	0	0	0	0	0	0	0	0	34	36	0	0	29	31	0	0	0	0
S119	P02792	FTL	3	0.4375	0	0	10	3	8	0	0	0	0	0	0	0	0	0	0	0	0	0	0	0	0	0	0	0
T150	P02792	FTL	3	0.4375	1	0	9	3	7	0	0	0	0	0	0	0	0	0	9	13	37	38	0	0	0	0	0	0
S185	P06744	GPI	1	0.4	0	0	9	0	0	0	0	0	0	0	0	0	0	0	48	44	0	0	0	0	43	36	0	0
T108	P32119	PRDX2	1	0.391304	0	0	8	0	0	0	0	0	0	0	0	0	0	0	48	44	0	0	0	0	29	33	0	0
T366	P04350	TUBB4A	1	0.384615	9	3	8	3	0	0	7	2	0	0	0	0	0	0	0	0	0	0	44	41	0	0	0	0
T280	Q14195	DPYSL3	1	0.383721	0	0	8	0	0	0	0	0	0	0	0	0	0	0	26	32	0	0	0	0	33	32	0	0
T42	P69905	HBA1	2	0.380952	0	0	4	0	0	0	0	0	0	0	0	0	0	0	45	44	0	0	0	0	44	43	0	0
T68	P69905	HBA1	2	0.380952	0	0	0	0	0	0	0	0	0	0	0	0	0	0	42	38	29	29	0	0	0	0	0	0
T261	Q9UQM7	CAMK2A	1	0.369231	10	3	10	3	0	0	10	3	0	0	0	0	0	0	0	0	0	0	0	0	0	0	0	0
S307	P15104	GLUL	4	0.365385	1	0	10	2	0	0	0	0	7	0	0	0	9	5	35	30	0	0	0	0	39	38	0	0
C346	P15104	GLUL	4	0.365385	0	0	10	3	3	0	7	0	6	1	0	0	0	0	41	40	24	26	44	43	0	0	0	0
S350	P15104	GLUL	4	0.365385	9	0	10	3	0	0	0	0	8	1	0	0	41	41	46	44	0	0	43	40	44	42	0	0
C359	P15104	GLUL	4	0.365385	0	0	9	3	0	0	0	0	0	0	0	0	0	0	28	20	0	0	39	43	0	0	0	0
T54	Q9GZV7	HAPLN2	3	0.333333	0	0	0	0	0	0	2	1	0	0	0	0	45	44	46	43	0	0	31	32	0	0	0	0
C57	Q9GZV7	HAPLN2	3	0.333333	0	0	10	3	0	0	4	0	0	0	0	0	0	0	44	41	0	0	40	41	42	34	0	0
C290	Q9GZV7	HAPLN2	3	0.333333	0	0	8	0	0	0	7	3	0	0	0	0	0	0	44	41	30	35	48	44	33	33	0	0
S237	P00338	LDHA	1	0.325581	0	0	10	3	0	0	0	0	0	0	0	0	0	0	47	43	0	0	0	0	38	33	0	0
C304	P10915	HAPLN1	1	0.318182	0	0	10	3	0	0	0	0	0	0	0	0	0	0	48	43	0	0	0	0	34	33	0	0
S399	P00558|P07205	PGK1	1	0.3125	0	0	8	0	9	3	0	0	0	0	0	0	0	0	14	7	0	0	0	0	0	0	0	0
C106	P00505	GOT2	1	0.307692	0	0	10	3	5	0	0	0	0	0	0	0	0	0	0	0	0	0	0	0	0	0	0	0
S217	P40925	MDH1	1	0.302326	0	0	8	0	0	0	5	3	0	0	0	0	45	41	48	42	0	0	0	0	0	0	0	0
T394	P49419	ALDH7A1	1	0.294118	6	0	10	3	0	0	0	0	0	0	0	0	0	0	48	44	0	0	47	44	0	0	0	0
S76	P49721	PSMB2	1	0.285714	0	0	10	3	0	0	0	0	0	0	0	0	0	0	41	39	0	0	0	0	27	28	0	0
C66	P05091	ALDH2	3	0.283333	0	0	0	0	0	0	0	0	0	0	0	0	0	0	0	0	0	0	48	43	46	43	0	0
T160	P05091	ALDH2	3	0.283333	0	0	10	2	0	0	0	0	0	0	0	0	0	0	47	44	0	0	0	0	40	41	0	0
T356	P05091	ALDH2	3	0.283333	0	0	8	1	0	0	0	0	6	3	0	0	0	0	48	44	0	0	0	0	0	0	0	0
S249	P02686	MBP	1	0.283019	10	3	10	3	9	2	0	0	0	0	0	0	48	44	25	19	0	0	0	0	0	0	0	0
T106	P60709|P63261	ACTB	1	0.280702	8	2	9	3	0	0	6	0	8	0	0	0	0	0	44	43	0	0	0	0	0	0	0	0
S113	P11142	HSPA8	1	0.27907	0	0	7	0	0	0	0	0	0	0	0	0	0	0	29	32	0	0	0	0	32	36	0	0
T94	P68366|Q9BQE3|Q9NY65	TUBA4A	4	0.269841	0	0	10	3	5	3	0	0	0	0	0	0	0	0	0	0	0	0	0	0	0	0	0	0
S277	P68366|Q6PEY2|Q9BQE3	TUBA4A	4	0.269841	0	0	8	1	7	2	0	0	8	0	0	0	0	0	0	0	0	0	0	0	0	0	0	0
T349	P68366	TUBA4A	4	0.269841	8	0	9	3	0	0	0	0	5	0	0	0	0	0	0	0	0	0	0	0	0	0	0	0
S379	P68366|Q6PEY2|Q9NY65	TUBA4A	4	0.269841	3	0	8	3	0	0	0	0	5	0	0	0	0	0	0	0	0	0	0	0	0	0	0	0
S20	P0CG47|P0CG48	UBB	4	0.258065	7	0	7	2	0	0	0	0	8	3	0	0	0	0	30	24	0	0	0	0	0	0	0	0
T55	P0CG47|P0CG48	UBB	4	0.258065	0	0	10	3	0	0	0	0	8	0	0	0	40	28	0	0	0	0	0	0	0	0	0	0
S57	P0CG47|P0CG48	UBB	4	0.258065	7	0	7	0	0	0	7	0	0	0	0	0	47	44	0	0	0	0	0	0	0	0	0	0
S65	P0CG47|P0CG48	UBB	4	0.258065	0	0	10	3	0	0	9	1	2	2	0	0	0	0	45	42	0	0	36	33	0	0	0	0
C25	P62873	GNB1	3	0.257143	0	0	10	3	0	0	0	0	6	0	0	0	0	0	0	0	0	0	0	0	0	0	0	0
T29	P62873	GNB1	3	0.257143	0	0	7	3	0	0	5	0	0	0	0	0	0	0	0	0	2	0	44	42	0	0	0	0
T34	P62873	GNB1	3	0.257143	0	0	10	3	2	0	0	0	7	3	0	0	0	0	37	34	0	0	0	0	0	0	0	0
T511	P29401	TKT	1	0.255814	0	0	7	0	0	0	0	0	6	2	0	0	0	0	0	0	0	0	0	0	0	0	0	0
C252	P09543	CNP	3	0.245614	0	0	10	3	0	0	0	0	0	0	10	3	0	0	45	43	0	0	0	0	0	0	9	6
C257	P09543	CNP	3	0.245614	0	0	8	3	4	1	6	3	0	0	0	0	0	0	0	0	0	0	0	0	0	0	0	0
S312	P09543	CNP	3	0.245614	2	0	9	3	0	0	8	3	0	0	0	0	0	0	0	0	0	0	0	0	0	0	0	0
S35	P25787	PSMA2	1	0.241379	0	0	8	0	0	0	5	0	0	0	0	0	0	0	0	0	0	0	0	0	0	0	0	0
T403	Q96KP4	CNDP2	1	0.240741	0	0	6	2	9	3	0	0	0	0	0	0	0	0	0	0	47	43	29	28	0	0	0	0
S115	P07437|P68371|Q13509|Q13885|Q9BVA1	TUBB	2	0.230769	9	3	10	3	0	0	9	0	0	0	0	0	0	0	47	42	0	0	0	0	0	0	0	0
T366	P07437	TUBB	2	0.230769	0	0	10	3	7	2	8	3	0	0	0	0	0	0	34	29	13	7	0	0	0	0	0	0
T198	P25786	PSMA1	1	0.212121	0	0	1	0	0	0	0	0	0	0	0	0	0	0	39	41	41	40	0	0	0	0	0	0
T150	P05166	PCCB	1	0.211268	0	0	10	3	9	2	0	0	0	0	0	0	0	0	46	43	0	0	0	0	29	27	0	0
C112	P01857	IGHG1	1	0.202703	0	0	0	0	0	0	0	0	0	0	0	0	0	0	43	41	0	0	32	29	0	0	0	0
T280	O14531	DPYSL4	1	0.202532	0	0	0	0	8	3	3	0	0	0	0	0	16	10	38	36	23	16	24	23	35	36	0	0
S269	P28838	LAP3	1	0.19697	0	0	8	2	0	0	0	0	0	0	0	0	0	0	38	32	0	0	0	0	25	26	0	0
T298	Q562R1	ACTBL2	1	0.192308	0	0	7	0	0	0	0	0	0	0	0	0	47	43	37	36	0	0	36	38	0	0	0	0
T282	P06732	CKM	3	0.186047	3	0	2	0	0	0	9	3	7	2	0	0	0	0	25	30	12	16	0	0	0	0	0	0
C283	P06732	CKM	3	0.186047	0	0	3	0	8	2	7	2	5	2	0	0	0	0	0	0	19	27	0	0	6	6	0	0
S372	P06732	CKM	3	0.186047	0	0	9	1	0	0	10	3	0	0	0	0	0	0	28	26	0	0	0	0	0	0	0	0
S70	P61764	STXBP1	1	0.177778	0	0	10	3	0	0	10	3	0	0	0	0	0	0	45	44	0	0	43	41	0	0	0	0
S235	Q13554|Q13555|Q13557|Q9UQM7	CAMK2B	1	0.158879	8	2	9	3	0	0	0	0	5	1	0	0	0	0	0	0	0	0	0	0	0	0	0	0
T104	P63267|P68133	ACTG2	1	0.157895	0	0	0	0	0	0	0	0	6	0	0	0	0	0	48	43	27	21	0	0	0	0	0	0
T202	P21579	SYT1	1	0.155556	0	0	6	2	0	0	6	1	0	0	0	0	0	0	41	42	0	0	0	0	0	0	0	0
S114	P60201	PLP1	2	0.153846	0	0	10	3	0	0	0	0	0	0	10	3	0	0	0	0	0	0	0	0	0	0	0	0
C201	P60201	PLP1	2	0.153846	0	0	9	3	4	0	0	0	5	0	0	0	0	0	46	38	37	33	0	0	25	23	0	0
S513	P02768	ALB	1	0.152174	0	0	0	0	0	0	0	0	0	0	0	0	0	0	32	35	0	0	43	41	44	43	0	0
T183	P04899|P08754|P09471|P63096	GNAI2	1	0.150943	0	0	10	3	0	0	0	0	0	0	0	0	0	0	48	43	0	0	0	0	33	31	0	0
S186	P30084	ECHS1	1	0.142857	0	0	5	2	0	0	0	0	0	0	0	0	0	0	41	37	33	24	0	0	0	0	0	0
T5	P63215	GNG3	1	0.142857	0	0	3	0	0	0	0	0	0	0	0	0	0	0	27	24	0	0	28	27	0	0	0	0
S36	P04075	ALDOA	7	0.14	9	2	9	3	0	0	0	0	6	1	0	0	29	18	35	39	0	0	13	14	0	0	0	0
S220	Q13011	ECH1	1	0.14	0	0	8	0	0	0	6	0	0	0	0	0	0	0	0	0	0	0	47	43	0	0	0	0
S157	P13929	ENO3	1	0.136364	0	0	7	0	0	0	0	0	0	0	0	0	0	0	20	27	0	0	37	35	37	25	0	0
T284	P06396	GSN	1	0.12766	0	0	8	0	0	0	6	0	0	0	0	0	0	0	4	3	0	0	0	0	0	0	0	0
S75	P09471	GNAO1	1	0.127273	0	0	8	3	0	0	0	0	8	3	0	0	0	0	37	36	0	0	0	0	42	42	0	0
T66	P04216	THY1	2	0.097561	2	0	9	3	4	0	0	0	7	0	0	0	47	41	48	44	27	31	0	0	0	0	0	0
T73	P04216	THY1	2	0.097561	4	0	8	2	7	0	0	0	0	0	0	0	0	0	45	42	0	0	0	0	0	0	0	0
S165	P20336	RAB3A	1	0.0810811	0	0	10	3	0	0	0	0	0	0	0	0	0	0	47	44	0	0	0	0	44	44	0	0
T7	Q3ZCM7	TUBB8	1	0.0793651	9	3	6	3	0	0	10	3	0	0	0	0	0	0	0	0	0	0	0	0	0	0	0	0
S168	P20618	PSMB1	1	0.0789474	0	0	0	0	0	0	0	0	0	0	0	0	0	0	45	43	0	0	0	0	27	25	0	0
S8	P13798	APEH	1	0.0727273	0	0	10	3	0	0	0	0	0	0	0	0	14	23	46	44	27	28	0	0	0	0	0	0
S2534	P12111	COL6A3	1	0.0724638	9	3	9	2	0	0	9	2	0	0	0	0	35	38	0	0	0	0	0	0	0	0	0	0
T105	P62736|P68032|P68133	ACTA2	2	0.0701754	7	2	8	3	5	2	0	0	0	0	0	0	0	0	0	0	0	0	0	0	0	0	0	0
S302	P62736|P68032	ACTA2	2	0.0701754	0	0	9	3	0	0	10	3	0	0	0	0	0	0	0	0	0	0	0	0	0	0	0	0
T192	P38646	HSPA9	1	0.0681818	0	0	9	3	4	1	0	0	0	0	0	0	0	0	35	36	35	31	0	0	47	43	0	0
S939	A5A3E0|P60709|P63261|P63267|P68133|Q562R1|Q9BYX7	POTEF	1	0.0606061	0	0	8	3	7	0	0	0	0	0	0	0	0	0	42	43	0	0	0	0	0	0	0	0
S120	Q9Y2J2	EPB41L3	1	0.057971	0	0	10	3	0	0	0	0	5	1	0	0	0	0	0	0	0	0	0	0	0	0	0	0
T309	O14556	GAPDHS	1	0.0545455	8	0	10	3	0	0	0	0	0	0	0	0	0	0	47	44	42	41	0	0	0	0	0	0
T189	P07339	CTSD	1	0.0447761	0	0	10	3	0	0	0	0	5	1	0	0	0	0	48	44	0	0	0	0	9	13	0	0
C90	P17540	CKMT2	2	0.0384615	0	0	0	0	0	0	5	0	8	3	0	0	0	0	33	33	46	43	44	43	17	22	0	0
T93	P17540	CKMT2	2	0.0384615	3	0	8	2	0	0	3	0	6	2	0	0	43	42	39	37	33	34	8	2	43	41	0	0
S114	P13611	VCAN	11	0.0377358	0	0	10	3	0	0	0	0	6	0	0	0	22	27	43	34	15	14	0	0	0	0	0	0
T116	P13611	VCAN	11	0.0377358	0	0	9	2	4	1	2	0	10	3	0	0	19	17	28	17	0	0	36	34	0	0	0	0
T142	P13611	VCAN	11	0.0377358	0	0	0	0	0	0	0	0	0	0	0	0	0	0	36	35	0	0	40	31	22	15	0	0
S159	P13611	VCAN	11	0.0377358	0	0	5	0	0	0	10	3	0	0	0	0	12	1	38	32	34	37	16	21	0	0	0	0
T162	P13611	VCAN	11	0.0377358	0	0	8	0	0	0	0	0	0	0	0	0	0	0	47	44	25	28	48	43	20	18	0	0
C243	P13611	VCAN	11	0.0377358	0	0	6	0	0	0	0	0	0	0	0	0	0	0	41	38	0	0	38	31	12	10	0	0
C270	P13611	VCAN	11	0.0377358	0	0	5	0	0	0	0	0	0	0	0	0	0	0	17	23	0	0	47	43	44	41	0	0
T279	P13611	VCAN	11	0.0377358	0	0	0	0	5	2	0	0	0	0	0	0	6	7	44	40	30	25	41	40	38	36	0	0
C294	P13611	VCAN	11	0.0377358	0	0	4	0	0	0	0	0	0	0	0	0	0	0	46	42	0	0	47	43	39	37	0	0
C315	P13611	VCAN	11	0.0377358	0	0	0	0	0	0	0	0	0	0	0	0	0	0	0	0	45	40	47	44	47	42	0	0
T3293	P13611	VCAN	11	0.0377358	0	0	4	0	0	0	0	0	0	0	0	0	0	0	48	42	0	0	0	0	47	42	0	0
T183	Q8NCB2	CAMKV	1	0.0375	0	0	8	0	0	0	0	0	7	0	0	0	0	0	0	0	0	0	0	0	0	0	0	0
T136	Q58FF8	HSP90AB2P	1	0.037037	0	0	8	3	9	2	2	2	0	0	0	0	0	0	0	0	46	43	0	0	0	0	0	0
C12	Q9H4B7	TUBB1	1	0.015873	0	0	9	2	5	0	0	0	0	0	0	0	0	0	0	0	0	0	2	0	0	0	0	0
C318	P16112	ACAN	1	0.0146252	0	0	5	3	0	0	0	0	0	0	0	0	0	0	36	26	0	0	36	36	0	0	0	0
S207	Q9UPT6	MAPK8IP3	1	0.0140187	0	0	7	2	10	3	0	0	0	0	0	0	0	0	0	0	0	0	0	0	0	0	0	0
T71	P23471	PTPRZ1	1	0.00828157	0	0	7	0	5	0	0	0	0	0	0	0	0	0	0	0	0	0	0	0	0	0	0	0
T769	P0CG39|Q9BYX7	POTEJ	1	0.00641026	7	0	8	0	0	0	0	0	7	0	0	0	0	0	0	0	0	0	0	0	0	0	0	0
S33	Q15878	CACNA1E	1	0.00564972	6	0	5	1	0	0	9	3	0	0	0	0	0	0	0	0	0	0	0	0	0	0	0	0

## Sheet: 100%,1+
100%, 1+					Smith												Steen
					Phospho		DHAA		Glutathione		Homocys		TCEP		Crosslink		Phospho		DHAA		Glutathione		Homocys		DTT		Crosslink
Residue	Uniprot Accession	Gene	Count ES	Count ES/Count TSC	AD	CTR	AD	CTR	AD	CTR	AD	CTR	AD	CTR	AD	CTR	AD	CTR	AD	CTR	AD	CTR	AD	CTR	AD	CTR	AD	CTR
T75	P04406	GAPDH	17	0.377778	0	0	9	3	5	0	10	3	0	0	0	0	0	0	17	12	0	0	34	33	0	0	0	0
S83	P04406	GAPDH	17	0.377778	8	3	10	3	0	0	0	0	0	0	0	0	22	12	0	0	0	0	32	35	0	0	0	0
T99	P04406	GAPDH	17	0.377778	0	0	0	0	0	0	0	0	0	0	0	0	0	0	48	44	0	0	0	0	0	0	0	0
S125	P04406	GAPDH	17	0.377778	0	0	8	0	0	0	0	0	0	0	0	0	45	40	48	44	42	35	39	37	44	40	0	0
S143	P04406	GAPDH	17	0.377778	0	0	10	3	5	0	6	0	0	0	0	0	0	0	19	19	0	0	28	28	39	32	0	0
C152	P04406	GAPDH	17	0.377778	0	0	10	3	3	0	9	3	0	0	0	0	0	0	48	44	9	3	45	43	0	0	0	0
T153	P04406	GAPDH	17	0.377778	8	0	10	3	4	0	0	0	0	0	0	0	45	43	7	7	0	0	44	42	0	0	0	0
T154	P04406	GAPDH	17	0.377778	8	0	10	3	0	0	5	0	10	1	0	0	35	30	7	7	0	0	39	42	2	4	0	0
C156	P04406	GAPDH	17	0.377778	0	0	10	3	0	0	0	0	3	0	6	0	0	0	46	44	17	7	40	35	37	34	0	0
S210	P04406	GAPDH	17	0.377778	9	3	10	3	0	0	0	0	8	3	0	0	46	44	43	42	0	0	0	0	12	11	0	0
T237	P04406	GAPDH	17	0.377778	8	3	8	1	0	0	0	0	10	3	0	0	44	41	43	41	24	21	42	39	0	0	0	0
S241	P04406	GAPDH	17	0.377778	6	2	10	3	0	0	0	0	0	0	0	0	38	38	47	43	46	37	13	21	16	24	0	0
T246	P04406	GAPDH	17	0.377778	4	0	10	3	7	2	9	2	3	0	0	0	48	44	48	44	48	43	48	44	42	38	0	0
C247	P04406	GAPDH	17	0.377778	0	0	10	3	5	1	9	3	10	3	0	0	0	0	48	44	44	38	48	44	44	43	0	0
S266	P04406	GAPDH	17	0.377778	0	0	10	3	0	0	0	0	0	0	0	0	0	0	48	44	0	0	0	0	0	0	0	0
S312	P04406	GAPDH	17	0.377778	0	0	10	3	0	0	0	0	0	0	0	0	40	38	47	44	4	2	0	0	0	0	0	0
S333	P04406	GAPDH	17	0.377778	0	0	5	0	0	0	0	0	0	0	0	0	0	0	48	43	0	0	38	36	0	0	0	0
S17	P02794	FTH1	5	0.227273	0	0	10	3	0	0	0	0	0	0	0	0	0	0	48	43	0	0	0	0	0	0	0	0
S96	P02794	FTH1	5	0.227273	0	0	10	3	0	0	0	0	0	0	0	0	0	0	33	31	0	0	0	0	0	0	0	0
T154	P02794	FTH1	5	0.227273	0	0	10	3	0	0	0	0	0	0	0	0	0	0	0	0	0	0	0	0	0	0	0	0
S164	P02794	FTH1	5	0.227273	0	0	10	1	0	0	0	0	0	0	0	0	0	0	45	41	0	0	48	43	0	0	0	0
S183	P02794	FTH1	5	0.227273	0	0	10	1	0	0	0	0	0	0	0	0	20	19	34	35	0	0	0	0	0	0	0	0
T33	P37840|Q16143	SNCA	3	0.214286	8	3	2	2	0	0	8	2	0	0	0	0	0	0	48	44	0	0	0	0	0	0	0	0
T54	P37840	SNCA	3	0.214286	0	0	8	0	0	0	0	0	0	0	0	0	0	0	48	44	0	0	0	0	0	0	0	0
T64	P37840	SNCA	3	0.214286	0	0	9	0	8	3	0	0	10	3	0	0	36	24	43	38	0	0	0	0	33	29	0	0
S50	P12532	CKMT1A	11	0.211538	0	0	10	3	8	3	0	0	0	0	0	0	47	42	48	44	0	0	0	0	0	0	0	0
C62	P12532	CKMT1A	11	0.211538	0	0	10	3	0	0	0	0	0	0	0	0	0	0	47	44	0	0	46	42	40	38	0	0
T92	P12532	CKMT1A	11	0.211538	7	0	10	3	0	0	1	0	0	0	0	0	38	35	40	41	19	19	36	35	0	0	0	0
T142	P12532	CKMT1A	11	0.211538	0	0	10	3	0	0	0	0	0	0	0	0	0	0	0	0	0	0	0	0	0	0	0	0
S196	P12532	CKMT1A	11	0.211538	8	0	10	3	0	0	0	0	0	0	0	0	24	25	45	42	0	0	0	0	0	0	0	0
T268	P12532	CKMT1A	11	0.211538	0	0	10	3	0	0	0	0	0	0	0	0	0	0	40	38	0	0	0	0	0	0	0	0
T315	P12532|P17540	CKMT1A	11	0.211538	8	0	8	2	0	0	0	0	10	3	0	0	47	43	22	29	0	0	40	39	0	0	0	0
C316	P12532|P17540	CKMT1A	11	0.211538	0	0	10	3	8	3	0	0	6	1	0	0	0	0	37	41	0	0	33	27	45	43	0	0
S318	P12532|P17540	CKMT1A	11	0.211538	10	2	10	3	10	3	0	0	0	0	0	0	17	23	0	0	29	22	4	2	0	0	0	0
T363	P12532	CKMT1A	11	0.211538	10	3	10	3	0	0	0	0	0	0	0	0	47	43	41	42	0	0	10	7	46	43	0	0
S370	P12532	CKMT1A	11	0.211538	0	0	10	3	0	0	6	0	0	0	0	0	0	0	40	40	11	5	0	0	0	0	0	0
T17	P10636	MAPT	17	0.207317	0	0	0	0	0	0	0	0	0	0	0	0	0	0	48	42	0	0	0	0	0	0	0	0
T181	P10636	MAPT	17	0.207317	10	3	10	3	0	0	0	0	0	0	0	0	48	44	7	9	0	0	0	0	0	0	0	0
T212	P10636	MAPT	17	0.207317	8	0	10	3	0	0	0	0	0	0	0	0	46	43	0	0	19	17	0	0	0	0	0	0
S214	P10636	MAPT	17	0.207317	10	1	10	3	10	3	0	0	0	0	0	0	44	41	13	8	41	40	0	0	0	0	0	0
T217	P10636	MAPT	17	0.207317	10	3	10	2	3	0	0	0	0	0	0	0	48	44	0	0	0	0	0	0	0	0	0	0
S235	P10636	MAPT	17	0.207317	8	3	8	2	10	3	0	0	0	0	0	0	46	44	0	0	44	40	0	0	0	0	0	0
T245	P10636	MAPT	17	0.207317	0	0	10	2	8	2	0	0	0	0	0	0	0	0	43	43	22	29	0	0	40	39	0	0
S262	P10636	MAPT	17	0.207317	10	3	6	1	8	1	0	0	0	0	8	1	48	44	0	0	46	34	0	0	0	0	48	43
T263	P10636	MAPT	17	0.207317	10	2	10	3	9	3	0	0	0	0	0	0	47	44	28	25	39	16	33	16	0	0	0	0
S285	P10636	MAPT	17	0.207317	10	0	10	3	0	0	0	0	0	0	0	0	0	0	11	12	31	3	0	0	0	0	0	0
S305	P10636	MAPT	17	0.207317	10	3	10	2	5	0	6	3	10	3	0	0	32	14	44	40	19	12	0	0	0	0	0	0
C322	P10636	MAPT	17	0.207317	0	0	10	3	10	1	7	3	8	0	0	0	0	0	0	0	0	0	10	1	0	0	0	0
S324	P10636	MAPT	17	0.207317	10	3	10	3	6	3	9	3	2	0	0	0	29	12	42	39	0	0	0	0	0	0	0	0
S356	P10636	MAPT	17	0.207317	10	3	10	3	10	3	8	3	0	0	0	0	33	33	48	44	24	24	0	0	0	0	0	0
T386	P10636	MAPT	17	0.207317	0	0	10	3	0	0	0	0	0	0	0	0	27	19	48	44	0	0	0	0	0	0	0	0
S396	P10636	MAPT	17	0.207317	10	1	9	3	9	2	10	3	0	0	0	0	44	38	36	37	0	0	0	0	0	0	0	0
S400	P10636	MAPT	17	0.207317	9	3	8	0	10	2	10	3	9	2	8	0	43	40	18	13	46	40	17	12	0	0	35	15
T57	Q16555	DPYSL2	17	0.188889	0	0	9	2	0	0	0	0	0	0	0	0	0	0	48	42	0	0	0	0	0	0	0	0
C179	Q16555	DPYSL2	17	0.188889	0	0	10	3	8	1	9	3	0	0	0	0	0	0	29	28	28	31	45	39	33	32	0	0
T218	Q16555	DPYSL2	17	0.188889	0	0	6	3	0	0	0	0	0	0	0	0	0	0	48	44	0	0	0	0	0	0	0	0
T246	Q16555	DPYSL2	17	0.188889	9	0	8	3	0	0	0	0	10	3	0	0	43	40	42	40	0	0	40	44	0	0	0	0
C248	Q16555	DPYSL2	17	0.188889	0	0	9	3	0	0	2	0	0	0	0	0	0	0	48	43	37	42	48	43	8	7	0	0
S259	Q16555	DPYSL2	17	0.188889	0	0	0	0	10	3	0	0	0	0	0	0	0	0	0	0	0	0	0	0	0	0	0	0
S260	Q16555	DPYSL2	17	0.188889	0	0	0	0	10	3	0	0	0	0	0	0	0	0	33	26	0	0	0	0	0	0	0	0
S288	Q16555	DPYSL2	17	0.188889	0	0	10	3	0	0	7	0	0	0	0	0	0	0	47	44	0	0	10	9	0	0	0	0
S292	Q16555	DPYSL2	17	0.188889	0	0	10	3	0	0	7	2	0	0	0	0	0	0	31	29	0	0	0	0	0	0	0	0
T349	Q16555	DPYSL2	17	0.188889	0	0	10	3	0	0	0	0	0	0	0	0	0	0	30	24	15	7	0	0	0	0	0	0
T355	Q16555	DPYSL2	17	0.188889	0	0	10	3	2	0	5	0	0	0	0	0	0	0	48	44	21	18	0	0	0	0	0	0
S416	Q16555	DPYSL2	17	0.188889	0	0	9	3	0	0	0	0	0	0	0	0	0	0	48	44	16	10	0	0	0	0	0	0
T458	Q16555	DPYSL2	17	0.188889	0	0	10	3	0	0	0	0	3	0	0	0	34	29	48	44	43	39	25	20	48	44	0	0
C504	Q16555	DPYSL2	17	0.188889	0	0	10	3	10	3	6	0	5	2	0	0	0	0	48	44	44	42	47	44	0	0	0	0
S507	Q16555	DPYSL2	17	0.188889	8	1	10	3	0	0	0	0	0	0	0	0	17	17	47	39	0	0	38	39	0	0	0	0
S540	Q16555	DPYSL2	17	0.188889	2	1	10	3	0	0	1	0	0	0	0	0	39	30	48	44	41	41	0	0	0	0	0	0
S542	Q16555	DPYSL2	17	0.188889	0	0	10	3	0	0	7	2	0	0	0	0	25	21	48	44	46	43	39	37	0	0	0	0
T41	P99999	CYCS	2	0.181818	0	0	0	0	0	0	0	0	0	0	0	0	0	0	0	0	0	0	48	44	0	0	0	0
T64	P99999	CYCS	2	0.181818	0	0	10	3	0	0	0	0	0	0	0	0	0	0	0	0	0	0	0	0	0	0	0	0
T108	P32119	PRDX2	4	0.173913	0	0	8	0	0	0	0	0	0	0	0	0	0	0	48	44	0	0	0	0	29	33	0	0
S112	P32119	PRDX2	4	0.173913	0	0	0	0	0	0	0	0	0	0	0	0	0	0	48	44	0	0	0	0	0	0	0	0
T120	P32119	PRDX2	4	0.173913	0	0	8	0	0	0	0	0	0	0	0	0	0	0	48	44	0	0	0	0	0	0	0	0
T142	P32119|Q06830	PRDX2	4	0.173913	0	0	9	3	0	0	0	0	0	0	0	0	0	0	48	44	0	0	0	0	0	0	0	0
T9	P04075	ALDOA	8	0.16	0	0	9	2	0	0	0	0	0	0	0	0	0	0	48	42	0	0	0	0	0	0	0	0
S17	P04075	ALDOA	8	0.16	0	0	10	2	0	0	0	0	0	0	0	0	0	0	0	0	0	0	0	0	0	0	0	0
T65	P04075	ALDOA	8	0.16	0	0	10	3	0	0	0	0	0	0	0	0	0	0	39	30	0	0	0	0	0	0	0	0
S160	P04075	ALDOA	8	0.16	0	0	10	3	0	0	0	0	3	0	0	0	44	44	45	43	48	44	42	40	42	41	0	0
C178	P04075|P09972	ALDOA	8	0.16	0	0	10	3	0	0	0	0	0	0	0	0	0	0	32	29	0	0	0	0	0	0	0	0
C240	P04075	ALDOA	8	0.16	0	0	10	3	0	0	8	3	0	0	0	0	0	0	41	39	0	0	3	5	0	0	0	0
S336	P04075	ALDOA	8	0.16	8	0	10	3	0	0	0	0	0	0	0	0	6	9	0	0	0	0	0	0	0	0	0	0
C339	P04075	ALDOA	8	0.16	0	0	10	3	0	0	0	0	0	0	0	0	0	0	48	44	0	0	0	0	8	14	0	0
T85	P06733	ENO1	8	0.16	0	0	8	0	0	0	0	0	0	0	0	0	0	0	48	44	0	0	0	0	26	26	0	0
T100	P06733	ENO1	8	0.16	0	0	0	0	0	0	0	0	0	0	0	0	0	0	48	44	0	0	0	0	0	0	0	0
S141	P06733	ENO1	8	0.16	0	0	6	3	0	0	0	0	0	0	0	0	43	37	48	43	0	0	0	0	0	0	0	0
T237	P06733	ENO1	8	0.16	0	0	0	0	0	0	7	2	0	0	0	0	33	33	0	0	0	0	48	43	0	0	0	0
S249	P06733	ENO1	8	0.16	0	0	7	0	0	0	0	0	0	0	0	0	0	0	48	40	0	0	0	0	0	0	0	0
S254	P06733	ENO1	8	0.16	0	0	10	3	0	0	0	0	0	0	0	0	0	0	48	43	0	0	15	14	0	0	0	0
S272	P06733	ENO1	8	0.16	0	0	10	3	0	0	0	0	0	0	0	0	0	0	41	42	0	0	0	0	0	0	0	0
T390	P06733|P09104|P13929	ENO1	8	0.16	0	0	7	1	0	0	0	0	0	0	0	0	0	0	48	44	0	0	0	0	0	0	0	0
T39	P02042|P02100|P68871|P69891|P69892	HBD	2	0.153846	0	0	8	1	0	0	0	0	0	0	0	0	0	0	48	44	0	0	0	0	0	0	0	0
S73	P02042|P68871	HBD	2	0.153846	6	2	10	3	0	0	0	0	0	0	0	0	46	43	47	44	46	43	38	38	45	43	0	0
S23	P49721	PSMB2	3	0.142857	0	0	8	0	0	0	0	0	0	0	0	0	0	0	48	44	0	0	0	0	0	0	0	0
S76	P49721	PSMB2	3	0.142857	0	0	10	3	0	0	0	0	0	0	0	0	0	0	41	39	0	0	0	0	27	28	0	0
S195	P49721	PSMB2	3	0.142857	0	0	8	0	0	0	0	0	0	0	0	0	0	0	48	44	0	0	0	0	0	0	0	0
T13	P68871	HBB	2	0.142857	0	0	8	0	0	0	0	0	0	0	0	0	0	0	48	44	0	0	29	12	0	0	0	0
T124	P68871	HBB	2	0.142857	0	0	10	3	0	0	0	0	0	0	0	0	0	0	31	36	0	0	0	0	0	0	0	0
S4	P09972	ALDOC	6	0.136364	0	0	10	3	0	0	0	0	0	0	0	0	0	0	48	44	0	0	0	0	0	0	0	0
S45	P09972	ALDOC	6	0.136364	0	0	0	0	0	0	0	0	0	0	0	0	0	0	0	0	0	0	48	43	0	0	0	0
S65	P09972	ALDOC	6	0.136364	0	0	10	3	0	0	0	0	0	0	0	0	0	0	37	31	0	0	0	0	0	0	0	0
S132	P09972	ALDOC	6	0.136364	0	0	9	3	0	0	0	0	0	0	0	0	0	0	48	44	0	0	0	0	5	6	0	0
S160	P09972	ALDOC	6	0.136364	0	0	10	3	0	0	0	0	0	0	0	0	16	7	9	7	8	4	0	0	0	0	0	0
T245	P09972	ALDOC	6	0.136364	0	0	8	0	0	0	0	0	0	0	0	0	0	0	48	44	0	0	0	0	42	38	0	0
S24	P12277	CKB	6	0.136364	0	0	10	3	0	0	0	0	0	0	0	0	0	0	38	35	0	0	0	0	0	0	0	0
T35	P12277	CKB	6	0.136364	9	2	10	3	0	0	0	0	0	0	0	0	0	0	0	0	0	0	0	0	0	0	0	0
S163	P12277	CKB	6	0.136364	0	0	8	0	7	3	10	3	0	0	0	0	0	0	32	27	35	38	40	39	0	0	0	0
S164	P12277	CKB	6	0.136364	10	3	10	3	0	0	0	0	0	0	0	0	42	40	31	34	0	0	32	27	0	0	0	0
C254	P12277	CKB	6	0.136364	0	0	10	3	0	0	0	0	0	0	0	0	0	0	13	7	0	0	0	0	27	24	0	0
T282	P12277	CKB	6	0.136364	0	0	9	2	10	3	10	3	5	1	0	0	0	0	0	0	30	29	0	0	21	32	0	0
S19	P15104	GLUL	7	0.134615	0	0	9	3	0	0	0	0	0	0	0	0	0	0	48	44	0	0	0	0	0	0	0	0
T111	P15104	GLUL	7	0.134615	0	0	3	0	0	0	0	0	0	0	0	0	0	0	48	44	0	0	0	0	0	0	0	0
S307	P15104	GLUL	7	0.134615	1	0	10	2	0	0	0	0	7	0	0	0	9	5	35	30	0	0	0	0	39	38	0	0
C346	P15104	GLUL	7	0.134615	0	0	10	3	3	0	7	0	6	1	0	0	0	0	41	40	24	26	44	43	0	0	0	0
S350	P15104	GLUL	7	0.134615	9	0	10	3	0	0	0	0	8	1	0	0	41	41	46	44	0	0	43	40	44	42	0	0
T352	P15104	GLUL	7	0.134615	2	0	10	3	0	0	0	0	0	0	0	0	0	0	33	22	0	0	0	0	0	0	0	0
T364	P15104	GLUL	7	0.134615	0	0	10	3	0	0	0	0	0	0	0	0	0	0	35	37	0	0	0	0	0	0	0	0
T52	Q9GZV7	HAPLN2	6	0.133333	8	0	10	3	0	0	0	0	0	0	0	0	0	0	44	43	0	0	0	0	0	0	0	0
C57	Q9GZV7	HAPLN2	6	0.133333	0	0	10	3	0	0	4	0	0	0	0	0	0	0	44	41	0	0	40	41	42	34	0	0
T81	Q9GZV7	HAPLN2	6	0.133333	0	0	10	3	0	0	0	0	0	0	0	0	0	0	43	41	0	0	0	0	0	0	0	0
S112	Q9GZV7	HAPLN2	6	0.133333	0	0	0	0	3	1	0	0	0	0	0	0	0	0	48	44	0	0	0	0	0	0	0	0
C290	Q9GZV7	HAPLN2	6	0.133333	0	0	8	0	0	0	7	3	0	0	0	0	0	0	44	41	30	35	48	44	33	33	0	0
S299	Q9GZV7	HAPLN2	6	0.133333	6	0	10	3	0	0	0	0	0	0	0	0	8	2	35	28	0	0	0	0	0	0	0	0
T151	P02686	MBP	7	0.132075	0	0	5	0	0	0	0	0	0	0	0	0	18	21	48	44	0	0	0	0	0	0	0	0
T169	P02686	MBP	7	0.132075	0	0	10	3	0	0	0	0	0	0	0	0	0	0	48	44	0	0	0	0	0	0	0	0
S174	P02686	MBP	7	0.132075	0	0	10	3	0	0	0	0	0	0	0	0	0	0	0	0	0	0	0	0	0	0	0	0
T214	P02686	MBP	7	0.132075	0	0	10	3	0	0	0	0	0	0	0	0	0	0	48	44	0	0	0	0	0	0	0	0
S244	P02686	MBP	7	0.132075	8	3	10	3	0	0	0	0	0	0	0	0	0	0	0	0	0	0	0	0	0	0	0	0
S249	P02686	MBP	7	0.132075	10	3	10	3	9	2	0	0	0	0	0	0	48	44	25	19	0	0	0	0	0	0	0	0
S285	P02686	MBP	7	0.132075	0	0	10	3	0	0	0	0	0	0	0	0	0	0	0	0	0	0	0	0	0	0	0	0
S21	P60174	TPI1	4	0.129032	10	3	10	3	5	0	0	0	0	0	0	0	46	44	45	41	41	33	45	43	19	13	0	0
S106	P60174	TPI1	4	0.129032	0	0	8	0	0	0	0	0	0	0	0	0	0	0	48	43	0	0	0	0	0	0	0	0
S195	P60174	TPI1	4	0.129032	0	0	5	0	0	0	0	0	0	0	0	0	0	0	48	44	0	0	0	0	21	15	0	0
S236	P60174	TPI1	4	0.129032	0	0	10	3	0	0	0	0	0	0	0	0	0	0	48	42	0	0	0	0	0	0	0	0
T22	P0CG47|P0CG48	UBB	4	0.129032	3	0	10	3	1	0	4	0	3	1	0	0	0	0	12	1	0	0	0	0	0	0	0	0
T55	P0CG47|P0CG48	UBB	4	0.129032	0	0	10	3	0	0	0	0	8	0	0	0	40	28	0	0	0	0	0	0	0	0	0	0
S65	P0CG47|P0CG48	UBB	4	0.129032	0	0	10	3	0	0	9	1	2	2	0	0	0	0	45	42	0	0	36	33	0	0	0	0
T66	P0CG47|P0CG48	UBB	4	0.129032	9	3	10	1	0	0	0	0	0	0	0	0	0	0	24	25	0	0	0	0	0	0	0	0
T18	P30041	PRDX6	3	0.12	0	0	10	3	0	0	0	0	0	0	0	0	0	0	0	0	0	0	0	0	0	0	0	0
T44	P30041	PRDX6	3	0.12	0	0	10	3	0	0	0	0	0	0	0	0	0	0	0	0	0	0	0	0	0	0	0	0
S186	P30041	PRDX6	3	0.12	0	0	10	3	0	0	0	0	0	0	0	0	0	0	0	0	0	0	0	0	0	0	0	0
C172	P00367|P49448	GLUD1	8	0.115942	0	0	9	0	0	0	0	0	9	3	0	0	0	0	0	0	0	0	48	41	16	10	0	0
S227	P00367	GLUD1	8	0.115942	0	0	10	1	0	0	0	0	0	0	0	0	0	0	48	44	0	0	0	0	0	0	0	0
C376	P00367	GLUD1	8	0.115942	0	0	10	3	10	3	8	1	8	2	0	0	0	0	35	33	42	43	42	40	0	0	0	0
S384	P00367	GLUD1	8	0.115942	8	3	10	2	5	0	6	1	8	2	0	0	0	0	39	36	24	29	0	0	0	0	0	0
T410	P00367|P49448	GLUD1	8	0.115942	0	0	10	3	0	0	7	0	0	0	0	0	0	0	35	39	0	0	0	0	0	0	0	0
T490	P00367	GLUD1	8	0.115942	0	0	10	3	0	0	0	0	0	0	0	0	0	0	34	31	44	38	0	0	0	0	0	0
S508	P00367	GLUD1	8	0.115942	0	0	10	3	0	0	0	0	0	0	0	0	0	0	48	44	0	0	0	0	0	0	0	0
T513	P00367	GLUD1	8	0.115942	0	0	10	2	0	0	0	0	0	0	0	0	0	0	0	0	0	0	0	0	0	0	0	0
T55	P62805	H4C1	1	0.111111	0	0	10	3	0	0	0	0	0	0	0	0	0	0	0	0	0	0	0	0	0	0	0	0
T78	P09543	CNP	6	0.105263	0	0	10	3	0	0	0	0	0	0	0	0	0	0	0	0	0	0	0	0	0	0	0	0
S170	P09543	CNP	6	0.105263	7	3	10	3	0	0	0	0	0	0	0	0	0	0	0	0	0	0	0	0	0	0	0	0
T240	P09543	CNP	6	0.105263	0	0	10	3	0	0	0	0	0	0	0	0	0	0	0	0	0	0	0	0	0	0	0	0
C252	P09543	CNP	6	0.105263	0	0	10	3	0	0	0	0	0	0	10	3	0	0	45	43	0	0	0	0	0	0	9	6
S318	P09543	CNP	6	0.105263	7	0	10	3	1	2	0	0	0	0	0	0	0	0	0	0	0	0	0	0	0	0	0	0
T320	P09543	CNP	6	0.105263	0	0	10	3	0	0	0	0	0	0	0	0	0	0	0	0	0	0	0	0	0	0	0	0
C66	P05091	ALDH2	6	0.1	0	0	0	0	0	0	0	0	0	0	0	0	0	0	0	0	0	0	48	43	46	43	0	0
T160	P05091	ALDH2	6	0.1	0	0	10	2	0	0	0	0	0	0	0	0	0	0	47	44	0	0	0	0	40	41	0	0
T356	P05091	ALDH2	6	0.1	0	0	8	1	0	0	0	0	6	3	0	0	0	0	48	44	0	0	0	0	0	0	0	0
T376	P05091	ALDH2	6	0.1	0	0	10	3	0	0	0	0	0	0	0	0	0	0	0	0	0	0	0	0	0	0	0	0
C386	P05091	ALDH2	6	0.1	0	0	10	3	0	0	0	0	0	0	0	0	0	0	47	43	0	0	0	0	0	0	0	0
S440	P05091	ALDH2	6	0.1	0	0	9	3	0	0	0	0	0	0	0	0	0	0	48	44	0	0	0	0	0	0	0	0
S11	O14818|Q8TAA3	PSMA7	3	0.1	0	0	10	3	0	0	0	0	0	0	0	0	30	32	24	24	0	0	0	0	0	0	0	0
C63	O14818	PSMA7	3	0.1	0	0	10	3	0	0	0	0	0	0	0	0	0	0	45	42	0	0	0	0	0	0	0	0
C70	O14818	PSMA7	3	0.1	0	0	9	3	0	0	0	0	0	0	0	0	0	0	48	44	0	0	0	0	0	0	0	0
S22	O75531	BANF1	1	0.1	0	0	10	1	0	0	0	0	0	0	0	0	0	0	0	0	0	0	0	0	0	0	0	0
T73	P68366	TUBA4A	6	0.0952381	0	0	10	3	2	0	0	0	0	0	0	0	0	0	46	44	0	0	0	0	0	0	0	0
T94	P68366|Q9BQE3|Q9NY65	TUBA4A	6	0.0952381	0	0	10	3	5	3	0	0	0	0	0	0	0	0	0	0	0	0	0	0	0	0	0	0
T223	P68366|Q6PEY2|Q9BQE3|Q9NY65	TUBA4A	6	0.0952381	0	0	10	3	0	0	0	0	1	0	0	0	0	0	0	0	0	0	0	0	0	0	0	0
T253	P68366|Q6PEY2|Q9BQE3|Q9NY65	TUBA4A	6	0.0952381	0	0	10	3	0	0	0	0	0	0	0	0	0	0	0	0	0	0	0	0	0	0	0	0
T271	P68366|Q6PEY2|Q9BQE3	TUBA4A	6	0.0952381	0	0	10	3	0	0	0	0	4	2	0	0	0	0	0	0	0	0	0	0	0	0	0	0
T361	P68366|Q6PEY2|Q9BQE3|Q9NY65	TUBA4A	6	0.0952381	2	2	10	3	0	0	0	0	0	0	0	0	0	0	0	0	0	0	0	0	0	0	0	0
S17	P60900	PSMA6	4	0.0952381	0	0	10	3	0	0	0	0	0	0	0	0	0	0	0	0	0	0	0	0	0	0	0	0
T38	P60900	PSMA6	4	0.0952381	0	0	10	2	0	0	0	0	0	0	0	0	0	0	0	0	0	0	0	0	0	0	0	0
C47	P60900	PSMA6	4	0.0952381	0	0	0	0	0	0	0	0	0	0	0	0	0	0	48	43	0	0	0	0	0	0	0	0
T173	P60900	PSMA6	4	0.0952381	0	0	10	3	0	0	0	0	0	0	0	0	0	0	44	44	0	0	0	0	0	0	0	0
T54	P40926	MDH2	5	0.0925926	0	0	10	3	0	0	0	0	0	0	0	0	0	0	29	34	0	0	0	0	0	0	0	0
T204	P40926	MDH2	5	0.0925926	0	0	0	0	0	0	0	0	0	0	0	0	0	0	0	0	0	0	0	0	48	42	0	0
C212	P40926	MDH2	5	0.0925926	0	0	10	3	0	0	0	0	3	0	0	0	0	0	0	0	0	0	0	0	0	0	0	0
T224	P40926	MDH2	5	0.0925926	0	0	8	2	0	0	0	0	0	0	0	0	0	0	48	44	0	0	0	0	0	0	0	0
S317	P40926	MDH2	5	0.0925926	0	0	10	3	0	0	0	0	0	0	0	0	0	0	0	0	0	0	0	0	0	0	0	0
T253	Q9UQM7	CAMK2A	6	0.0923077	0	0	10	3	0	0	0	0	0	0	0	0	0	0	0	0	0	0	0	0	0	0	0	0
T261	Q9UQM7	CAMK2A	6	0.0923077	10	3	10	3	0	0	10	3	0	0	0	0	0	0	0	0	0	0	0	0	0	0	0	0
S272	Q9UQM7	CAMK2A	6	0.0923077	10	3	10	3	0	0	0	0	0	0	0	0	0	0	0	0	0	0	0	0	0	0	0	0
S368	Q9UQM7	CAMK2A	6	0.0923077	8	0	10	3	0	0	0	0	0	0	0	0	0	0	0	0	0	0	0	0	0	0	0	0
T370	Q9UQM7	CAMK2A	6	0.0923077	0	0	10	1	0	0	0	0	0	0	0	0	0	0	0	0	0	0	0	0	0	0	0	0
T378	Q9UQM7	CAMK2A	6	0.0923077	4	0	10	3	0	0	0	0	2	0	0	0	0	0	0	0	0	0	0	0	0	0	0	0
S84	P49419	ALDH7A1	6	0.0882353	0	0	10	3	0	0	0	0	0	0	0	0	0	0	48	44	0	0	0	0	0	0	0	0
S271	P49419	ALDH7A1	6	0.0882353	0	0	8	0	0	0	0	0	0	0	0	0	0	0	48	44	0	0	0	0	0	0	0	0
T273	P49419	ALDH7A1	6	0.0882353	3	0	10	1	0	0	0	0	0	0	0	0	0	0	0	0	0	0	0	0	0	0	0	0
S379	P49419	ALDH7A1	6	0.0882353	0	0	10	3	0	0	0	0	0	0	0	0	0	0	48	42	0	0	0	0	5	7	0	0
T394	P49419	ALDH7A1	6	0.0882353	6	0	10	3	0	0	0	0	0	0	0	0	0	0	48	44	0	0	47	44	0	0	0	0
S456	P49419	ALDH7A1	6	0.0882353	0	0	10	3	0	0	0	0	0	0	0	0	0	0	48	42	0	0	0	0	0	0	0	0
S8	P23528	CFL1	2	0.0869565	0	0	10	3	0	0	0	0	0	0	0	0	0	0	46	43	0	0	0	0	0	0	0	0
T63	P23528	CFL1	2	0.0869565	0	0	7	0	0	0	0	0	0	0	0	0	0	0	48	44	0	0	0	0	0	0	0	0
T5	P62937	PPIA	2	0.0869565	1	1	10	3	0	0	0	0	0	0	0	0	0	0	45	41	0	0	0	0	0	0	0	0
S77	P62937	PPIA	2	0.0869565	0	0	10	2	0	0	0	0	0	0	0	0	0	0	48	43	0	0	0	0	0	0	0	0
T85	P09936	UCHL1	2	0.0869565	7	0	10	3	0	0	0	0	0	0	0	0	35	37	43	38	0	0	0	0	0	0	0	0
S112	P09936	UCHL1	2	0.0869565	0	0	10	3	0	0	0	0	0	0	0	0	0	0	0	0	0	0	0	0	0	0	0	0
T55	P04350	TUBB4A	5	0.0769231	0	0	10	3	0	0	0	0	0	0	0	0	0	0	0	0	0	0	0	0	0	0	0	0
S78	P04350|P07437|P68371|Q13885|Q9BVA1	TUBB4A	5	0.0769231	0	0	10	2	0	0	0	0	0	0	0	0	0	0	16	24	0	0	0	0	0	0	0	0
S95	P04350|P07437|P68371|Q13885|Q9BVA1	TUBB4A	5	0.0769231	8	2	10	3	0	0	0	0	2	0	0	0	0	0	0	0	0	0	0	0	0	0	0	0
T166	P04350|P07437|P68371|Q13509	TUBB4A	5	0.0769231	0	0	10	3	0	0	0	0	0	0	0	0	0	0	47	42	0	0	0	0	0	0	0	0
S339	P04350|P07437|P68371|Q13509|Q13885|Q9BUF5|Q9BVA1	TUBB4A	5	0.0769231	6	0	10	3	0	0	0	0	0	0	0	0	0	0	0	0	0	0	0	0	0	0	0	0
S19	P02511	CRYAB	2	0.0769231	10	3	10	3	0	0	0	0	0	0	0	0	0	0	0	0	0	0	0	0	0	0	0	0
S85	P02511	CRYAB	2	0.0769231	0	0	10	3	0	0	0	0	0	0	0	0	0	0	0	0	0	0	0	0	0	0	0	0
S60	P30086	PEBP1	2	0.0769231	0	0	10	2	0	0	7	0	0	0	0	0	0	0	13	16	0	0	0	0	0	0	0	0
T65	P30086	PEBP1	2	0.0769231	0	0	2	0	0	0	0	0	0	0	0	0	0	0	48	44	0	0	0	0	0	0	0	0
T36	P49720	PSMB3	2	0.0769231	0	0	9	1	0	0	0	0	0	0	0	0	0	0	48	44	0	0	0	0	0	0	0	0
T105	P49720	PSMB3	2	0.0769231	0	0	9	1	0	0	0	0	0	0	0	0	0	0	48	44	0	0	0	0	23	15	0	0
S16	P16949	STMN1	1	0.0769231	0	0	0	0	0	0	0	0	0	0	0	0	0	0	48	43	0	0	0	0	0	0	0	0
S30	Q14194	CRMP1	6	0.0759494	0	0	0	0	0	0	0	0	0	0	0	0	0	0	48	43	0	0	0	0	0	0	0	0
S114	Q14194	CRMP1	6	0.0759494	0	0	10	3	0	0	0	0	0	0	0	0	0	0	0	0	0	0	0	0	0	0	0	0
T288	Q14194	CRMP1	6	0.0759494	0	0	10	3	0	0	0	0	0	0	0	0	0	0	44	40	0	0	0	0	0	0	0	0
T349	Q14194	CRMP1	6	0.0759494	0	0	10	3	0	0	0	0	0	0	0	0	0	0	34	36	0	0	0	0	0	0	0	0
T384	Q14194|Q14195|Q16555	CRMP1	6	0.0759494	0	0	9	2	0	0	0	0	0	0	0	0	0	0	48	43	0	0	0	0	0	0	0	0
S405	Q14194	CRMP1	6	0.0759494	0	0	10	3	0	0	0	0	0	0	0	0	0	0	41	42	0	0	0	0	0	0	0	0
S37	P14618	PKM	5	0.0746269	0	0	9	2	0	0	0	0	0	0	0	0	0	0	48	44	29	25	0	0	0	0	0	0
T87	P14618	PKM	5	0.0746269	0	0	9	2	0	0	0	0	0	0	0	0	0	0	48	44	0	0	0	0	0	0	0	0
S100	P14618	PKM	5	0.0746269	4	1	10	1	0	0	9	3	0	0	0	0	34	40	48	44	0	0	0	0	0	0	0	0
T114	P14618	PKM	5	0.0746269	3	0	10	3	0	0	0	0	0	0	0	0	0	0	47	44	0	0	0	0	0	0	0	0
C326	P14618	PKM	5	0.0746269	0	0	10	3	0	0	7	3	0	0	0	0	0	0	47	44	38	36	47	44	0	0	0	0
S38	O75489	NDUFS3	2	0.0740741	0	0	10	3	0	0	0	0	0	0	0	0	0	0	0	0	0	0	0	0	0	0	0	0
S205	O75489	NDUFS3	2	0.0740741	0	0	10	3	0	0	0	0	0	0	0	0	0	0	0	0	0	0	0	0	0	0	0	0
C25	P62873	GNB1	5	0.0714286	0	0	10	3	0	0	0	0	6	0	0	0	0	0	0	0	0	0	0	0	0	0	0	0
S31	P62873	GNB1	5	0.0714286	0	0	10	3	0	0	0	0	0	0	0	0	0	0	0	0	10	18	10	8	0	0	0	0
T34	P62873	GNB1	5	0.0714286	0	0	10	3	2	0	0	0	7	3	0	0	0	0	37	34	0	0	0	0	0	0	0	0
S84	P62873|P62879	GNB1	5	0.0714286	0	0	10	3	0	0	0	0	0	0	0	0	0	0	0	0	0	0	0	0	0	0	0	0
T87	P62873|P62879	GNB1	5	0.0714286	0	0	10	3	0	0	0	0	0	0	0	0	0	0	0	0	0	0	0	0	0	0	0	0
T128	P02747	C1QC	2	0.0714286	0	0	10	3	0	0	0	0	0	0	0	0	0	0	45	42	0	0	0	0	0	0	0	0
S204	P02747	C1QC	2	0.0714286	0	0	10	3	0	0	0	0	0	0	0	0	0	0	0	0	0	0	0	0	0	0	0	0
S4	O96000	NDUFB10	1	0.0714286	0	0	10	3	0	0	0	0	0	0	0	0	0	0	0	0	0	0	0	0	0	0	0	0
T79	O60361|P15531|P22392	NME2P1	1	0.0714286	0	0	8	3	0	0	0	0	0	0	0	0	0	0	48	44	0	0	0	0	0	0	0	0
T95	P46776	RPL27A	1	0.0714286	0	0	10	0	0	0	0	0	0	0	0	0	0	0	0	0	0	0	0	0	0	0	0	0
S46	P83881|Q969Q0	RPL36A	1	0.0714286	0	0	10	3	0	0	0	0	0	0	0	0	0	0	28	26	0	0	0	0	0	0	0	0
S150	Q16560	SNRNP35	1	0.0714286	0	0	10	3	0	0	0	0	0	0	0	0	0	0	0	0	0	0	0	0	0	0	0	0
T213	P00338	LDHA	3	0.0697674	0	0	7	0	0	0	0	0	0	0	0	0	0	0	48	44	0	0	0	0	0	0	0	0
S237	P00338	LDHA	3	0.0697674	0	0	10	3	0	0	0	0	0	0	0	0	0	0	47	43	0	0	0	0	38	33	0	0
S319	P00338	LDHA	3	0.0697674	0	0	0	0	0	0	0	0	0	0	0	0	0	0	48	44	0	0	0	0	0	0	0	0
C137	P40925	MDH1	3	0.0697674	0	0	10	3	0	0	0	0	0	0	0	0	0	0	47	44	0	0	0	0	0	0	0	0
S217	P40925	MDH1	3	0.0697674	0	0	8	0	0	0	5	3	0	0	0	0	45	41	48	42	0	0	0	0	0	0	0	0
S309	P40925	MDH1	3	0.0697674	0	0	10	3	0	0	0	0	0	0	0	0	0	0	0	0	0	0	0	0	0	0	0	0
T110	P14136	GFAP	3	0.0681818	1	0	9	3	0	0	10	1	0	0	0	0	0	0	0	0	0	0	0	0	0	0	0	0
T265	P14136	GFAP	3	0.0681818	0	0	10	3	0	0	0	0	0	0	0	0	0	0	0	0	0	0	0	0	0	0	0	0
C294	P14136	GFAP	3	0.0681818	0	0	10	3	0	0	0	0	0	0	0	0	0	0	25	31	0	0	23	23	0	0	0	0
T87	P07195	LDHB	3	0.0681818	0	0	0	0	0	0	0	0	0	0	0	0	0	0	48	44	0	0	0	0	0	0	0	0
S238	P07195	LDHB	3	0.0681818	2	0	10	3	0	0	0	0	0	0	0	0	44	43	34	30	0	0	0	0	0	0	0	0
T323	P07195	LDHB	3	0.0681818	2	1	10	3	0	0	0	0	0	0	0	0	0	0	0	0	0	0	0	0	0	0	0	0
S44	P15531	NME1	1	0.0666667	0	0	0	0	0	0	0	0	0	0	0	0	0	0	48	44	0	0	0	0	0	0	0	0
T51	P62847	RPS24	1	0.0666667	0	0	10	3	0	0	0	0	0	0	0	0	0	0	0	0	0	0	0	0	0	0	0	0
T19	P09104	ENO2	3	0.0625	0	0	8	0	0	0	0	0	0	0	0	0	0	0	48	44	0	0	3	9	10	9	0	0
T100	P09104	ENO2	3	0.0625	0	0	9	0	0	0	0	0	0	0	0	0	0	0	48	43	0	0	0	0	0	0	0	0
S141	P09104	ENO2	3	0.0625	0	0	8	3	0	0	0	0	0	0	0	0	30	34	48	44	0	0	42	41	0	0	0	0
S119	P02792	FTL	1	0.0625	0	0	10	3	8	0	0	0	0	0	0	0	0	0	0	0	0	0	0	0	0	0	0	0
T72	P07437|Q13509|Q13885|Q9BVA1	TUBB	4	0.0615385	0	0	10	3	0	0	0	0	0	0	0	0	0	0	46	41	0	0	0	0	0	0	0	0
S75	P07437|Q13509|Q13885|Q9BVA1	TUBB	4	0.0615385	0	0	10	3	0	0	0	0	0	0	0	0	0	0	0	0	0	0	0	0	0	0	0	0
S115	P07437|P68371|Q13509|Q13885|Q9BVA1	TUBB	4	0.0615385	9	3	10	3	0	0	9	0	0	0	0	0	0	0	47	42	0	0	0	0	0	0	0	0
T366	P07437	TUBB	4	0.0615385	0	0	10	3	7	2	8	3	0	0	0	0	0	0	34	29	13	7	0	0	0	0	0	0
C106	P00505	GOT2	3	0.0576923	0	0	10	3	5	0	0	0	0	0	0	0	0	0	0	0	0	0	0	0	0	0	0	0
T161	P00505	GOT2	3	0.0576923	0	0	10	3	0	0	0	0	0	0	0	0	0	0	47	44	0	0	0	0	0	0	0	0
T333	P00505	GOT2	3	0.0576923	0	0	10	2	0	0	0	0	0	0	0	0	0	0	48	44	0	0	0	0	0	0	0	0
T149	P60709|P63261	ACTB	3	0.0526316	0	0	10	3	0	0	0	0	0	0	0	0	0	0	0	0	0	0	0	0	0	0	0	0
S155	P60709|P63261	ACTB	3	0.0526316	0	0	10	3	0	0	0	0	0	0	0	0	0	0	35	32	0	0	0	0	0	0	0	0
S199	P60709|P63261	ACTB	3	0.0526316	0	0	6	3	0	0	0	0	0	0	0	0	0	0	48	44	0	0	0	0	0	0	0	0
T34	Q99497	PARK7	1	0.05	0	0	10	3	0	0	0	0	0	0	0	0	0	0	0	0	0	0	0	0	0	0	0	0
T130	Q04837	SSBP1	1	0.05	0	0	10	3	0	0	0	0	0	0	0	0	0	0	0	0	0	0	0	0	0	0	0	0
S116	P51991	HNRNPA3	2	0.0487805	0	0	10	3	0	0	0	0	0	0	0	0	0	0	0	0	0	0	0	0	0	0	0	0
T179	P51991	HNRNPA3	2	0.0487805	0	0	10	3	0	0	0	0	0	0	0	0	0	0	0	0	0	0	0	0	0	0	0	0
S58	P61266	STX1B	2	0.047619	0	0	10	3	0	0	0	0	0	0	0	0	0	0	44	41	0	0	0	0	0	0	0	0
T131	P61266	STX1B	2	0.047619	0	0	8	0	0	0	0	0	0	0	0	0	0	0	48	43	0	0	0	0	0	0	0	0
S36	P69905	HBA1	1	0.047619	0	0	10	3	0	0	0	0	0	0	0	0	0	0	48	44	0	0	0	0	0	0	0	0
T65	P04179	SOD2	1	0.047619	0	0	10	2	0	0	0	0	0	0	0	0	0	0	0	0	0	0	0	0	0	0	0	0
T73	Q9BQE3	TUBA1C	3	0.046875	2	1	10	3	0	0	0	0	0	0	0	0	0	0	0	0	0	0	0	0	0	0	0	0
T109	Q9BQE3	TUBA1C	3	0.046875	0	0	10	3	0	0	0	0	0	0	0	0	0	0	0	0	0	0	0	0	0	0	0	0
T287	Q9BQE3	TUBA1C	3	0.046875	0	0	10	3	0	0	0	0	0	0	0	0	0	0	34	30	0	0	0	0	0	0	0	0
T73	Q6PEY2	TUBA3E	3	0.046875	0	0	10	3	0	0	0	0	0	0	0	0	0	0	0	0	0	0	0	0	0	0	0	0
T340	Q6PEY2|Q9BQE3|Q9NY65	TUBA3E	3	0.046875	0	0	10	3	0	0	0	0	0	0	0	0	0	0	41	38	0	0	0	0	0	0	0	0
T349	Q6PEY2|Q9BQE3|Q9NY65	TUBA3E	3	0.046875	0	0	10	3	0	0	0	0	0	0	0	0	0	0	36	31	0	0	0	0	0	0	0	0
T11	Q13554	CAMK2B	5	0.046729	0	0	10	3	0	0	0	0	0	0	0	0	0	0	0	0	0	0	0	0	0	0	0	0
S146	Q13554|Q13555|Q13557|Q9UQM7	CAMK2B	5	0.046729	7	3	10	3	0	0	0	0	0	0	0	0	0	0	0	0	0	0	0	0	0	0	0	0
T262	Q13554	CAMK2B	5	0.046729	8	2	10	3	0	0	0	0	0	0	0	0	0	0	0	0	0	0	0	0	0	0	0	0
T601	Q13554|Q13555	CAMK2B	5	0.046729	0	0	10	1	0	0	0	0	0	0	0	0	0	0	0	0	0	0	0	0	0	0	0	0
T623	Q13554|Q13555	CAMK2B	5	0.046729	0	0	10	3	0	0	0	0	0	0	0	0	0	0	0	0	0	0	0	0	0	0	0	0
T13	P11142	HSPA8	4	0.0465116	0	0	7	0	0	0	0	0	0	0	0	0	0	0	48	44	0	0	0	0	23	23	0	0
T158	P11142	HSPA8	4	0.0465116	0	0	10	3	0	0	0	0	0	0	0	0	0	0	0	0	0	0	17	18	0	0	0	0
S329	P11142	HSPA8	4	0.0465116	0	0	10	3	0	0	0	0	0	0	0	0	0	0	48	44	0	0	0	0	0	0	0	0
T341	P11142	HSPA8	4	0.0465116	0	0	10	3	0	0	0	0	0	0	0	0	0	0	0	0	0	0	0	0	0	0	0	0
T70	P28838	LAP3	3	0.0454545	0	0	8	1	0	0	0	0	0	0	0	0	0	0	48	44	0	0	0	0	0	0	0	0
S255	P28838	LAP3	3	0.0454545	0	0	0	0	0	0	0	0	0	0	0	0	0	0	0	0	48	44	0	0	0	0	0	0
C376	P28838	LAP3	3	0.0454545	0	0	9	3	0	0	0	0	0	0	0	0	0	0	48	42	0	0	0	0	0	0	0	0
T68	P10915	HAPLN1	2	0.0454545	0	0	8	0	0	0	0	0	0	0	0	0	0	0	48	44	0	0	0	0	0	0	0	0
C304	P10915	HAPLN1	2	0.0454545	0	0	10	3	0	0	0	0	0	0	0	0	0	0	48	43	0	0	0	0	34	33	0	0
T301	Q16181	SEPTIN7	2	0.0444444	0	0	8	0	0	0	0	0	0	0	0	0	0	0	48	44	0	0	0	0	0	0	0	0
T318	Q16181	SEPTIN7	2	0.0444444	0	0	10	3	0	0	0	0	0	0	0	0	0	0	47	44	0	0	0	0	0	0	0	0
T20	P08670	VIM	3	0.0434783	0	0	10	3	0	0	0	0	0	0	0	0	0	0	0	0	0	0	0	0	0	0	0	0
S325	P08670	VIM	3	0.0434783	0	0	10	3	0	0	0	0	0	0	0	0	0	0	41	39	0	0	0	0	0	0	0	0
T426	P08670	VIM	3	0.0434783	0	0	10	3	0	0	0	0	0	0	0	0	0	0	0	0	0	0	0	0	0	0	0	0
T97	A0A0B4J1X5|P01768|P0DP03	IGHV3-74	1	0.0434783	0	0	0	0	0	0	0	0	0	0	0	0	0	0	48	42	0	0	0	0	0	0	0	0
C153	P18669	PGAM1	1	0.0434783	0	0	10	3	0	0	0	0	0	0	0	0	0	0	0	0	0	0	0	0	0	0	0	0
T448	P17600	SYN1	4	0.0421053	0	0	10	0	0	0	0	0	0	0	0	0	0	0	20	20	0	0	0	0	0	0	0	0
S533	P17600	SYN1	4	0.0421053	0	0	10	3	0	0	0	0	0	0	0	0	0	0	37	36	0	0	0	0	0	0	0	0
T601	P17600	SYN1	4	0.0421053	0	0	10	3	0	0	0	0	0	0	0	0	0	0	0	0	0	0	0	0	0	0	0	0
S605	P17600	SYN1	4	0.0421053	0	0	10	3	0	0	0	0	0	0	0	0	0	0	48	44	0	0	0	0	0	0	0	0
S115	P62241	RPS8	1	0.0416667	0	0	10	3	0	0	0	0	0	0	0	0	0	0	0	0	0	0	0	0	0	0	0	0
S158	Q9BW30	TPPP3	1	0.04	0	0	0	0	0	0	0	0	0	0	0	0	0	0	48	42	0	0	0	0	0	0	0	0
T126	P00738	HP	2	0.0384615	0	0	5	0	0	0	0	0	0	0	0	0	0	0	48	43	0	0	0	0	0	0	0	0
T220	P00738|P00739	HP	2	0.0384615	0	0	7	3	0	0	0	0	0	0	0	0	0	0	48	44	0	0	0	0	0	0	0	0
S36	P10412|P16402|P16403	H1-4	1	0.0384615	10	3	3	0	0	0	0	0	0	0	0	0	0	0	48	44	0	0	0	0	0	0	0	0
S106	Q06830	PRDX1	1	0.0384615	0	0	10	3	0	0	4	1	0	0	0	0	0	0	47	44	0	0	0	0	0	0	0	0
S58	Q96KP4	CNDP2	2	0.037037	0	0	10	3	0	0	0	0	0	0	0	0	0	0	45	43	0	0	0	0	0	0	0	0
S73	Q96KP4	CNDP2	2	0.037037	0	0	10	3	0	0	0	0	0	0	0	0	0	0	38	34	0	0	0	0	0	0	0	0
T108	P63000	RAC1	1	0.037037	0	0	10	3	0	0	0	0	0	0	0	0	0	0	0	0	0	0	0	0	0	0	0	0
S111	P30626	SRI	1	0.037037	0	0	10	3	0	0	0	0	0	0	0	0	0	0	0	0	0	0	0	0	0	0	0	0
S148	P62258	YWHAE	1	0.037037	0	0	7	0	0	0	0	0	0	0	0	0	0	0	48	44	0	0	0	0	0	0	0	0
S29	P09471	GNAO1	2	0.0363636	0	0	10	3	0	0	0	0	0	0	0	0	0	0	0	0	0	0	0	0	0	0	0	0
S62	P09471	GNAO1	2	0.0363636	0	0	10	3	0	0	0	0	0	0	0	0	0	0	0	0	0	0	0	0	0	0	0	0
T212	P02649	APOE	1	0.0357143	0	0	10	0	0	0	0	0	0	0	0	0	0	0	48	43	0	0	0	0	0	0	0	0
T175	P21926	CD9	1	0.0357143	0	0	10	3	0	0	0	0	0	0	0	0	0	0	48	44	0	0	0	0	0	0	0	0
T62	Q13636|Q9UL26	RAB31	1	0.0357143	0	0	10	3	0	0	0	0	0	0	0	0	0	0	0	0	0	0	0	0	0	0	0	0
T79	P62736|P68032|P68133	ACTA2	2	0.0350877	0	0	10	3	0	0	0	0	0	0	0	0	0	0	0	0	0	0	0	0	0	0	0	0
S302	P62736|P68032	ACTA2	2	0.0350877	0	0	9	3	0	0	10	3	0	0	0	0	0	0	0	0	0	0	0	0	0	0	0	0
S47	Q9UFN0	NIPSNAP3A	1	0.0344828	0	0	10	1	0	0	0	0	0	0	0	0	0	0	0	0	0	0	0	0	0	0	0	0
S77	P25787	PSMA2	1	0.0344828	0	0	7	0	0	0	0	0	0	0	0	0	0	0	48	44	0	0	0	0	0	0	0	0
T115	Q08117	TLE5	1	0.0344828	0	0	10	3	0	0	0	0	0	0	0	0	0	0	9	15	0	0	0	0	0	0	0	0
T75	P36957	DLST	2	0.0338983	0	0	10	3	0	0	0	0	0	0	0	0	0	0	0	0	0	0	0	0	0	0	0	0
S81	P36957	DLST	2	0.0338983	0	0	10	3	0	0	0	0	0	0	0	0	0	0	0	0	0	0	0	0	0	0	0	0
T198	Q9UPY8	MAPRE3	1	0.0333333	0	0	10	3	0	0	0	0	0	0	0	0	0	0	0	0	0	0	0	0	0	0	0	0
S29	P00918	CA2	1	0.0322581	0	0	10	3	0	0	0	0	0	0	0	0	0	0	48	44	0	0	0	0	0	0	0	0
S235	P05026	ATP1B1	1	0.03125	0	0	10	3	0	0	0	0	0	0	0	0	0	0	0	0	0	0	0	0	0	0	0	0
S255	Q13825	AUH	1	0.03125	0	0	10	3	0	0	0	0	0	0	0	0	0	0	0	0	0	0	0	0	0	0	0	0
T188	P04156	PRNP	1	0.03125	0	0	10	3	0	0	0	0	0	0	0	0	0	0	0	0	0	0	0	0	0	0	0	0
S34	P25788	PSMA3	1	0.03125	0	0	9	1	0	0	0	0	0	0	0	0	0	0	48	44	0	0	0	0	0	0	0	0
T122	P25789	PSMA4	1	0.03125	0	0	10	3	0	0	0	0	0	0	0	0	0	0	48	44	0	0	0	0	0	0	0	0
T55	P68371	TUBB4B	2	0.0307692	0	0	10	3	0	0	0	0	0	0	0	0	0	0	34	36	0	0	0	0	0	0	0	0
S364	P68371|Q13885|Q9BVA1	TUBB4B	2	0.0307692	0	0	10	3	1	0	0	0	0	0	0	0	0	0	0	0	0	0	0	0	0	0	0	0
C311	Q96S86	HAPLN3	1	0.030303	0	0	10	3	0	0	0	0	0	0	0	0	0	0	32	33	0	0	0	0	0	0	0	0
T84	P05141|P12235|P12236|Q9H0C2	SLC25A5	1	0.030303	0	0	10	3	0	0	0	0	0	0	0	0	0	0	0	0	0	0	0	0	0	0	0	0
T142	P31946	YWHAB	1	0.030303	0	0	10	3	0	0	0	0	0	0	0	0	0	0	0	0	0	0	0	0	0	0	0	0
T31	P62879	GNB2	2	0.0298507	0	0	10	3	0	0	0	0	0	0	0	0	0	0	0	0	0	0	0	0	0	0	0	0
T34	P62879	GNB2	2	0.0298507	0	0	10	3	0	0	0	0	0	0	0	0	0	0	40	38	0	0	0	0	0	0	0	0
T71	P25705	ATP5F1A	2	0.0294118	0	0	10	3	0	0	0	0	0	0	0	0	0	0	0	0	0	0	0	0	0	0	0	0
S513	P25705	ATP5F1A	2	0.0294118	0	0	10	3	0	0	0	0	0	0	0	0	0	0	0	0	0	0	0	0	0	0	0	0
S366	Q14117	DPYS	2	0.0294118	0	0	6	0	0	0	0	0	0	0	0	0	0	0	13	17	0	0	48	42	0	0	0	0
T411	Q14117	DPYS	2	0.0294118	0	0	10	3	0	0	0	0	0	0	0	0	0	0	44	42	0	0	0	0	0	0	0	0
T280	P14550	AKR1A1	1	0.0294118	0	0	10	2	0	0	0	0	0	0	0	0	0	0	0	0	0	0	0	0	0	0	0	0
T215	Q13162	PRDX4	1	0.0294118	0	0	10	3	0	0	0	0	0	0	0	0	0	0	46	42	0	0	0	0	0	0	0	0
T137	Q9NRW1	RAB6B	1	0.0294118	0	0	0	0	0	0	0	0	0	0	0	0	0	0	48	43	0	0	0	0	0	0	0	0
T7	Q15019	SEPTIN2	1	0.0294118	0	0	10	3	0	0	0	0	0	0	0	0	0	0	45	42	0	0	0	0	0	0	0	0
T11	Q13557	CAMK2D	2	0.0289855	0	0	10	3	0	0	0	0	0	0	0	0	0	0	0	0	0	0	0	0	0	0	0	0
T287	Q13557|Q9UQM7	CAMK2D	2	0.0289855	0	0	10	3	0	0	0	0	0	0	0	0	0	0	40	31	0	0	0	0	0	0	0	0
T186	P02675	FGB	2	0.0289855	0	0	8	0	0	0	0	0	0	0	0	0	0	0	48	44	0	0	0	0	0	0	0	0
T308	P02675	FGB	2	0.0289855	0	0	10	3	0	0	0	0	0	0	0	0	0	0	47	42	0	0	0	0	0	0	0	0
T228	P49448	GLUD2	2	0.0285714	0	0	10	2	0	0	0	0	0	0	0	0	0	0	0	0	0	0	0	0	0	0	0	0
S469	P49448	GLUD2	2	0.0285714	0	0	10	3	0	0	0	0	0	0	0	0	0	0	40	40	0	0	0	0	0	0	0	0
S185	P06744	GPI	2	0.0285714	0	0	9	0	0	0	0	0	0	0	0	0	0	0	48	44	0	0	0	0	43	36	0	0
T190	P06744	GPI	2	0.0285714	0	0	10	3	0	0	0	0	0	0	0	0	0	0	8	5	0	0	0	0	0	0	0	0
S56	O75828|P16152	CBR3	1	0.0285714	0	0	8	0	0	0	0	0	0	0	0	0	0	0	48	44	0	0	0	0	0	0	0	0
S56	O94760	DDAH1	1	0.0285714	0	0	10	3	0	0	0	0	0	0	0	0	0	0	0	0	0	0	0	0	0	0	0	0
T175	P17677	GAP43	1	0.0285714	0	0	10	3	0	0	0	0	0	0	0	0	1	1	47	44	0	0	0	0	0	0	0	0
T270	P14415	ATP1B2	1	0.0277778	0	0	10	3	0	0	0	0	0	0	0	0	0	0	0	0	0	0	0	0	0	0	0	0
T166	P46926	GNPDA1	1	0.0277778	0	0	10	3	0	0	0	0	0	0	0	0	0	0	0	0	0	0	0	0	0	0	0	0
T62	P55209	NAP1L1	1	0.0277778	0	0	10	3	0	0	0	0	0	0	0	0	0	0	0	0	0	0	0	0	0	0	0	0
S8	P13798	APEH	3	0.0272727	0	0	10	3	0	0	0	0	0	0	0	0	14	23	46	44	27	28	0	0	0	0	0	0
S27	P13798	APEH	3	0.0272727	0	0	10	3	0	0	0	0	0	0	0	0	0	0	44	40	0	0	0	0	0	0	0	0
S75	P13798	APEH	3	0.0272727	0	0	10	3	0	0	0	0	0	0	0	0	0	0	47	44	0	0	0	0	0	0	0	0
S206	P28070	PSMB4	1	0.027027	0	0	10	3	0	0	0	0	0	0	0	0	0	0	48	44	0	0	0	0	0	0	0	0
S165	P20336	RAB3A	1	0.027027	0	0	10	3	0	0	0	0	0	0	0	0	0	0	47	44	0	0	0	0	44	44	0	0
S129	Q92890	UFD1	1	0.027027	0	0	10	2	0	0	0	0	0	0	0	0	0	0	0	0	0	0	0	0	0	0	0	0
S480	P43004	SLC1A2	2	0.0266667	0	0	10	3	0	0	0	0	0	0	0	0	0	0	0	0	0	0	0	0	0	0	0	0
S487	P43004	SLC1A2	2	0.0266667	0	0	10	3	0	0	0	0	0	0	0	0	0	0	0	0	0	0	0	0	0	0	0	0
S303	P00390	GSR	2	0.0263158	0	0	10	3	0	0	0	0	0	0	0	0	0	0	0	0	0	0	0	0	0	0	0	0
T365	P00390	GSR	2	0.0263158	0	0	10	2	0	0	0	0	0	0	0	0	0	0	48	44	0	0	0	0	0	0	0	0
S145	P62820	RAB1A	1	0.0263158	0	0	10	2	0	0	0	0	0	0	0	0	0	0	23	33	0	0	0	0	0	0	0	0
T41	O15400	STX7	1	0.0263158	0	0	10	2	0	0	0	0	0	0	0	0	0	0	0	0	0	0	0	0	0	0	0	0
S186	P04264	KRT1	3	0.025641	0	0	10	3	0	0	0	0	0	0	0	0	0	0	28	38	0	0	0	0	12	8	0	0
T278	P04264	KRT1	3	0.025641	0	0	0	0	0	0	0	0	0	0	0	0	0	0	48	44	0	0	0	0	14	8	0	0
S420	P04264	KRT1	3	0.025641	0	0	10	3	0	0	0	0	0	0	0	0	0	0	45	39	0	0	0	0	0	0	0	0
S82	P06748	NPM1	1	0.025641	0	0	10	3	0	0	0	0	0	0	0	0	0	0	0	0	0	0	0	0	0	0	0	0
T23	O95292|Q9P0L0	VAPB	1	0.025641	0	0	10	3	0	0	0	0	0	0	0	0	0	0	0	0	0	0	0	0	0	0	0	0
S97	Q8TAG6	VXN	1	0.025641	0	0	10	3	0	0	0	0	0	0	0	0	0	0	0	0	0	0	0	0	0	0	0	0
S467	P11216	PYGB	2	0.025	0	0	10	3	0	0	0	0	0	0	0	0	0	0	45	42	0	0	0	0	0	0	0	0
S747	P11216	PYGB	2	0.025	0	0	10	3	0	0	0	0	0	0	0	0	0	0	46	44	0	0	0	0	0	0	0	0
S275	O00445|P21579|Q8N9I0	SYT5	1	0.025	0	0	10	3	0	0	0	0	0	0	0	0	0	0	0	0	0	0	0	0	0	0	0	0
T66	P04216	THY1	1	0.0243902	2	0	9	3	4	0	0	0	7	0	0	0	47	41	48	44	27	31	0	0	0	0	0	0
S101	P55072	VCP	2	0.0238095	0	0	10	2	0	0	0	0	0	0	0	0	0	0	41	38	0	0	0	0	0	0	0	0
T606	P55072	VCP	2	0.0238095	0	0	10	3	0	0	0	0	0	0	0	0	0	0	43	41	0	0	0	0	0	0	0	0
T303	Q9NT62	ATG3	1	0.0238095	0	0	10	3	0	0	0	0	0	0	0	0	0	0	0	0	0	0	0	0	0	0	0	0
S52	P22748	CA4	1	0.0238095	0	0	10	3	0	0	0	0	0	0	0	0	0	0	0	0	0	0	0	0	0	0	0	0
T11	Q13555	CAMK2G	2	0.0232558	0	0	10	3	0	0	0	0	0	0	0	0	0	0	0	0	0	0	0	0	0	0	0	0
T434	Q13555	CAMK2G	2	0.0232558	0	0	10	3	0	0	0	0	0	0	0	0	0	0	47	41	0	0	0	0	0	0	0	0
T288	Q14195	DPYSL3	2	0.0232558	0	0	10	3	0	0	0	0	0	0	0	0	0	0	2	1	0	0	0	0	0	0	0	0
S363	Q14195|Q16555	DPYSL3	2	0.0232558	0	0	10	3	0	0	0	0	0	0	0	0	0	0	0	0	0	0	0	0	0	0	0	0
S105	P29401	TKT	2	0.0232558	0	0	7	0	0	0	0	0	0	0	0	0	0	0	48	44	0	0	0	0	0	0	0	0
T342	P29401	TKT	2	0.0232558	0	0	10	3	0	0	0	0	0	0	0	0	0	0	0	0	0	0	0	0	0	0	0	0
S372	P06732	CKM	1	0.0232558	0	0	9	1	0	0	10	3	0	0	0	0	0	0	28	26	0	0	0	0	0	0	0	0
T175	P50148	GNAQ	1	0.0232558	0	0	10	2	0	0	0	0	0	0	0	0	0	0	48	42	0	0	0	0	0	0	0	0
T242	P27105	STOM	1	0.0232558	0	0	10	3	0	0	0	0	0	0	0	0	0	0	0	0	0	0	0	0	0	0	0	0
S95	O43813	LANCL1	1	0.0227273	0	0	10	3	0	0	0	0	0	0	0	0	0	0	0	0	0	0	0	0	0	0	0	0
S179	P30048	PRDX3	1	0.0227273	0	0	10	3	0	0	0	0	0	0	0	0	0	0	0	0	0	0	0	0	0	0	0	0
T67	Q99719	SEPTIN5	1	0.0227273	0	0	10	3	0	0	0	0	0	0	0	0	0	0	0	0	0	0	0	0	0	0	0	0
T48	P61764	STXBP1	2	0.0222222	0	0	10	3	0	0	0	0	0	0	0	0	0	0	0	0	0	0	0	0	0	0	0	0
S70	P61764	STXBP1	2	0.0222222	0	0	10	3	0	0	10	3	0	0	0	0	0	0	45	44	0	0	43	41	0	0	0	0
T8	P08758	ANXA5	1	0.0222222	0	0	10	3	0	0	0	0	0	0	0	0	0	0	48	38	0	0	17	21	0	0	0	0
T224	P21579	SYT1	1	0.0222222	0	0	0	0	0	0	0	0	0	0	0	0	0	0	48	44	0	0	0	0	0	0	0	0
T375	P06396	GSN	2	0.0212766	0	0	10	3	0	0	0	0	1	0	0	0	0	0	43	42	0	0	0	0	0	0	0	0
S378	P06396	GSN	2	0.0212766	0	0	10	3	0	0	0	0	0	0	0	0	0	0	0	0	0	0	0	0	0	0	0	0
S161	A6NMY6|P07355	ANXA2P2	1	0.0212766	0	0	0	0	0	0	0	0	0	0	0	0	0	0	48	43	0	0	0	0	0	0	0	0
T93	Q92777	SYN2	2	0.0210526	0	0	10	3	0	0	0	0	0	0	0	0	0	0	32	39	0	0	0	0	0	0	0	0
T238	Q92777	SYN2	2	0.0210526	0	0	0	0	0	0	0	0	0	0	0	0	0	0	48	43	0	0	0	0	0	0	0	0
T65	P49411	TUFM	1	0.0208333	0	0	10	3	0	0	0	0	0	0	0	0	0	0	0	0	0	0	0	0	0	0	0	0
T232	P48426	PIP4K2A	1	0.0204082	0	0	10	3	0	0	0	0	0	0	0	0	0	0	0	0	0	0	0	0	0	0	0	0
T33	Q9H853	TUBA4B	1	0.02	0	0	10	3	0	0	0	0	0	0	0	0	0	0	0	0	0	0	0	0	0	0	0	0
S115	Q02790	FKBP4	1	0.0196078	0	0	10	3	0	0	0	0	0	0	0	0	0	0	0	0	0	0	0	0	0	0	0	0
T121	P19086	GNAZ	1	0.0192308	0	0	10	3	0	0	0	0	0	0	0	0	0	0	0	0	0	0	0	0	0	0	0	0
S262	Q9BY11	PACSIN1	1	0.0192308	0	0	10	3	0	0	0	0	0	0	0	0	0	0	32	36	0	0	0	0	0	0	0	0
S114	P60201	PLP1	1	0.0192308	0	0	10	3	0	0	0	0	0	0	10	3	0	0	0	0	0	0	0	0	0	0	0	0
T28	P04040	CAT	1	0.0188679	0	0	5	0	0	0	0	0	0	0	0	0	0	0	48	42	0	0	0	0	0	0	0	0
T183	P04899|P08754|P09471|P63096	GNAI2	1	0.0188679	0	0	10	3	0	0	0	0	0	0	0	0	0	0	48	43	0	0	0	0	33	31	0	0
S26	Q9NVA2	SEPTIN11	1	0.0188679	0	0	10	1	0	0	0	0	0	0	0	0	0	0	0	0	0	0	0	0	0	0	0	0
T215	P13645	KRT10	2	0.0185185	0	0	10	3	0	0	0	0	0	0	0	0	0	0	0	0	0	0	0	0	0	0	0	0
S247	P13645|P13646	KRT10	2	0.0185185	0	0	10	3	0	0	0	0	0	0	0	0	0	0	48	44	0	0	0	0	0	0	0	0
T298	Q13867	BLMH	1	0.0181818	0	0	7	0	0	0	0	0	0	0	0	0	0	0	48	43	0	0	0	0	0	0	0	0
T309	O14556	GAPDHS	1	0.0181818	8	0	10	3	0	0	0	0	0	0	0	0	0	0	47	44	42	41	0	0	0	0	0	0
T341	P42765	ACAA2	1	0.0178571	0	0	8	0	0	0	0	0	0	0	0	0	0	0	0	0	0	0	48	41	0	0	0	0
S302	P68133	ACTA1	1	0.0178571	0	0	7	3	0	0	0	0	0	0	0	0	26	25	48	44	0	0	0	0	0	0	0	0
T20	Q16629	SRSF7	1	0.0178571	0	0	10	1	0	0	0	0	0	0	0	0	0	0	0	0	0	0	0	0	0	0	0	0
T104	P63267|P68133	ACTG2	1	0.0175439	0	0	0	0	0	0	0	0	6	0	0	0	0	0	48	43	27	21	0	0	0	0	0	0
T192	P12109	COL6A1	2	0.0173913	0	0	10	3	0	0	0	0	0	0	0	0	0	0	0	0	0	0	0	0	0	0	0	0
S746	P12109	COL6A1	2	0.0173913	0	0	10	3	0	0	0	0	0	0	0	0	0	0	0	0	0	0	0	0	0	0	0	0
S341	O00154	ACOT7	1	0.0172414	0	0	7	0	0	0	0	0	0	0	0	0	0	0	48	44	0	0	0	0	0	0	0	0
T432	P68104|Q05639|Q5VTE0	EEF1A1	1	0.0172414	0	0	10	3	0	0	0	0	0	0	0	0	0	0	0	0	0	0	0	0	0	0	0	0
T701	P12110	COL6A2	2	0.0166667	0	0	10	3	0	0	0	0	0	0	0	0	0	0	0	0	0	0	0	0	0	0	0	0
T731	P12110	COL6A2	2	0.0166667	0	0	10	3	0	0	0	0	0	0	0	0	0	0	0	0	0	0	0	0	0	0	0	0
T88	Q05639	EEF1A2	1	0.0163934	0	0	10	3	0	0	0	0	0	0	0	0	0	0	0	0	0	0	0	0	0	0	0	0
S111	P40227	CCT6A	1	0.016129	0	0	10	3	0	0	0	0	0	0	0	0	0	0	0	0	0	0	0	0	0	0	0	0
S191	P01023	A2M	4	0.0160643	0	0	10	3	0	0	0	0	0	0	0	0	0	0	45	44	0	0	0	0	0	0	0	0
T331	P01023	A2M	4	0.0160643	0	0	0	0	0	0	0	0	0	0	0	0	0	0	48	44	0	0	0	0	0	0	0	0
T855	P01023	A2M	4	0.0160643	0	0	10	3	0	0	0	0	0	0	0	0	0	0	46	42	0	0	0	0	0	0	0	0
S1387	P01023|P20742	A2M	4	0.0160643	0	0	10	3	0	0	0	0	0	0	0	0	0	0	0	0	0	0	0	0	0	0	0	0
S498	P21281	ATP6V1B2	1	0.015873	0	0	8	0	0	0	0	0	0	0	0	0	0	0	48	44	0	0	0	0	0	0	0	0
T82	O75390	CS	1	0.015873	0	0	6	0	0	0	0	0	0	0	0	0	0	0	48	44	0	0	0	0	0	0	0	0
T7	Q3ZCM7	TUBB8	1	0.015873	9	3	6	3	0	0	10	3	0	0	0	0	0	0	0	0	0	0	0	0	0	0	0	0
T214	Q13449	LSAMP	1	0.015625	0	0	10	3	0	0	0	0	0	0	0	0	0	0	0	0	0	0	0	0	0	0	0	0
T405	Q8TBC4	UBA3	1	0.015625	0	0	10	3	0	0	0	0	0	0	0	0	0	0	0	0	0	0	0	0	0	0	0	0
T166	Q13885|Q9BUF5|Q9BVA1	TUBB2A	1	0.0151515	0	0	0	0	0	0	0	0	0	0	0	0	0	0	48	44	0	0	0	0	0	0	0	0
S814	Q96GW7	BCAN	2	0.0150376	0	0	10	3	0	0	0	0	0	0	0	0	0	0	37	30	0	0	0	0	0	0	0	0
T838	Q96GW7	BCAN	2	0.0150376	0	0	10	3	0	0	0	0	0	0	0	0	0	0	0	0	0	0	0	0	0	0	0	0
T189	P07339	CTSD	1	0.0149254	0	0	10	3	0	0	0	0	5	1	0	0	0	0	48	44	0	0	0	0	9	13	0	0
T481	P43003	SLC1A3	1	0.0149254	0	0	10	2	0	0	0	0	0	0	0	0	0	0	0	0	0	0	0	0	0	0	0	0
T7	A6NNZ2	TUBB8B	1	0.0147059	7	0	10	3	0	0	0	0	0	0	0	0	0	0	0	0	0	0	0	0	0	0	0	0
S75	P22695	UQCRC2	1	0.0147059	0	0	10	2	0	0	0	0	0	0	0	0	0	0	0	0	0	0	0	0	0	0	0	0
T914	Q92752	TNR	4	0.0143885	0	0	10	3	0	0	0	0	0	0	0	0	0	0	0	0	0	0	0	0	0	0	0	0
T927	Q92752	TNR	4	0.0143885	0	0	8	0	0	0	0	0	0	0	0	0	0	0	48	44	0	0	0	0	0	0	0	0
S1056	Q92752	TNR	4	0.0143885	0	0	10	3	0	0	0	0	0	0	0	0	0	0	44	43	0	0	0	0	0	0	0	0
T1188	Q92752	TNR	4	0.0143885	0	0	5	1	0	0	0	0	0	0	0	0	0	0	48	44	0	0	0	0	0	0	0	0
S182	A6NC78	GOLGA8IP	1	0.0142857	0	0	10	2	0	0	0	0	0	0	0	0	0	0	0	0	0	0	0	0	0	0	0	0
S330	P30613	PKLR	1	0.0142857	0	0	9	3	0	0	0	0	0	0	0	0	45	42	48	44	0	0	0	0	0	0	0	0
T617	P05023|P13637|P20648|P50993|P54707|Q13733	ATP1A1	2	0.0141844	0	0	10	3	0	0	0	0	0	0	0	0	0	0	0	0	0	0	0	0	0	0	0	0
T715	P05023|P13637|P50993	ATP1A1	2	0.0141844	10	3	10	3	0	0	0	0	0	0	0	0	0	0	45	44	0	0	0	0	0	0	0	0
S330	P10909	CLU	1	0.0140845	0	0	10	3	0	0	0	0	0	0	0	0	0	0	0	0	0	0	0	0	0	0	0	0
T249	P02679	FGG	1	0.0140845	0	0	0	0	0	0	0	0	0	0	0	0	0	0	48	44	0	0	0	0	0	0	0	0
S74	P16520|P62873|P62879|Q9HAV0	GNB3	1	0.0140845	0	0	10	2	0	0	0	0	0	0	0	0	0	0	0	0	0	0	0	0	0	0	0	0
T150	P05166	PCCB	1	0.0140845	0	0	10	3	9	2	0	0	0	0	0	0	0	0	46	43	0	0	0	0	29	27	0	0
C272	P51649	ALDH5A1	1	0.0138889	0	0	10	0	0	0	0	0	0	0	0	0	0	0	0	0	0	0	47	44	0	0	0	0
T298	Q9NSD9	FARSB	1	0.0138889	0	0	10	3	0	0	0	0	0	0	0	0	0	0	0	0	0	0	0	0	0	0	0	0
T406	P31930	UQCRC1	1	0.0138889	0	0	10	3	0	0	0	0	0	0	0	0	0	0	0	0	0	0	0	0	0	0	0	0
T98	Q6YP21	KYAT3	1	0.0136986	0	0	10	3	0	0	0	0	0	0	0	0	0	0	0	0	0	0	0	0	0	0	0	0
T684	Q12860	CNTN1	2	0.0135135	0	0	10	3	0	0	0	0	0	0	0	0	0	0	0	0	0	0	0	0	0	0	0	0
T701	Q12860	CNTN1	2	0.0135135	0	0	10	3	0	0	0	0	0	0	0	0	0	0	28	26	0	0	0	0	0	0	0	0
S122	P01857	IGHG1	1	0.0135135	0	0	10	3	0	0	0	0	0	0	0	0	34	37	14	19	0	0	26	28	0	0	0	0
S747	P11217	PYGM	1	0.0135135	0	0	10	3	0	0	0	0	0	0	0	0	0	0	0	0	0	0	0	0	0	0	0	0
T5	Q9BQA1	WDR77	1	0.0135135	10	0	8	1	0	0	0	0	0	0	0	0	41	43	48	44	0	0	0	0	0	0	0	0
S53	Q02252	ALDH6A1	1	0.0133333	0	0	10	0	0	0	0	0	0	0	0	0	21	30	17	11	0	0	0	0	0	0	0	0
S352	P48444	ARCN1	1	0.0133333	0	0	10	3	0	0	0	0	0	0	0	0	0	0	0	0	0	0	0	0	0	0	0	0
T528	P30038	ALDH4A1	1	0.0131579	0	0	6	0	0	0	0	0	0	0	0	0	0	0	48	43	0	0	0	0	0	0	0	0
S544	Q9H4G0	EPB41L1	2	0.0130719	0	0	10	3	0	0	0	0	0	0	0	0	0	0	0	0	0	0	0	0	0	0	0	0
S546	Q9H4G0	EPB41L1	2	0.0130719	9	2	10	3	0	0	0	0	0	0	0	0	0	0	0	0	0	0	0	0	0	0	0	0
S215	P07196	NEFL	1	0.0125	0	0	10	3	0	0	0	0	0	0	0	0	0	0	0	0	0	0	0	0	0	0	0	0
S253	Q86YR5	GPSM1	1	0.0123457	0	0	10	3	0	0	0	0	0	0	0	0	0	0	0	0	0	0	0	0	0	0	0	0
S191	Q969P0	IGSF8	1	0.0121951	0	0	10	3	0	0	0	0	0	0	0	0	0	0	0	0	0	0	0	0	0	0	0	0
T789	A5A3E0|P0CG38|P0CG39|P60709|P63261|P68133|Q9BYX7	POTEF	2	0.0121212	0	0	10	3	0	0	0	0	0	0	0	0	48	44	0	0	0	0	0	0	0	0	0	0
S1065	A5A3E0|P0CG38|P0CG39|P60709|P63261|Q9BYX7	POTEF	2	0.0121212	0	0	10	3	0	0	0	0	0	0	0	0	0	0	48	44	0	0	0	0	0	0	0	0
T107	Q9BPU6	DPYSL5	1	0.0120482	0	0	0	0	0	0	0	0	0	0	0	0	0	0	48	44	0	0	0	0	0	0	0	0
T561	P22033	MMUT	1	0.0116279	0	0	10	3	0	0	0	0	0	0	0	0	0	0	0	0	0	0	0	0	0	0	0	0
T799	Q14764	MVP	1	0.0114943	0	0	10	3	0	0	0	0	0	0	0	0	0	0	43	41	0	0	0	0	0	0	0	0
S212	P38646	HSPA9	1	0.0113636	0	0	10	2	0	0	0	0	0	0	0	0	0	0	0	0	0	0	0	0	0	0	0	0
S207	P46459	NSF	1	0.0113636	0	0	10	3	0	0	0	0	0	0	0	0	0	0	0	0	0	0	0	0	0	0	0	0
T413	Q16881	TXNRD1	1	0.0113636	0	0	10	3	0	0	0	0	0	0	0	0	0	0	0	0	0	0	0	0	0	0	0	0
S476	P05771|P17252	PRKCB	1	0.011236	0	0	10	2	0	0	0	0	0	0	0	0	0	0	0	0	0	0	0	0	0	0	0	0
S366	P02768	ALB	1	0.0108696	0	0	0	0	0	0	0	0	0	0	0	0	0	0	48	44	0	0	0	0	0	0	0	0
S641	P07900	HSP90AA1	1	0.0108696	0	0	10	2	0	0	0	0	0	0	0	0	0	0	43	41	0	0	0	0	0	0	0	0
S286	P01876	IGHA1	1	0.0107527	0	0	10	3	0	0	0	0	0	0	0	0	0	0	47	44	0	0	0	0	0	0	0	0
S446	Q01082	SPTBN1	3	0.0106383	0	0	10	3	0	0	0	0	0	0	0	0	0	0	46	44	0	0	0	0	0	0	0	0
T596	Q01082	SPTBN1	3	0.0106383	0	0	10	3	0	0	0	0	0	0	0	0	0	0	0	0	0	0	0	0	0	0	0	0
S1024	Q01082	SPTBN1	3	0.0106383	0	0	6	0	0	0	0	0	0	0	0	0	0	0	48	44	0	0	0	0	0	0	0	0
S681	O15254	ACOX3	1	0.0106383	0	0	10	0	0	0	0	0	0	0	0	0	0	0	0	0	0	0	0	0	0	0	0	0
T207	P12814	ACTN1	1	0.0104167	0	0	10	2	0	0	0	0	0	0	0	0	0	0	0	0	0	0	0	0	0	0	0	0
S395	P10515	DLAT	1	0.0104167	0	0	10	3	0	0	0	0	0	0	0	0	0	0	0	0	0	0	0	0	0	0	0	0
T129	P78352	DLG4	1	0.0104167	0	0	10	3	0	0	0	0	0	0	0	0	0	0	0	0	0	0	0	0	0	0	0	0
S628	P31040	SDHA	1	0.0103093	0	0	10	2	0	0	0	0	0	0	0	0	0	0	0	0	0	0	0	0	0	0	0	0
T708	Q99798	ACO2	1	0.0102041	0	0	10	3	0	0	0	0	0	0	0	0	0	0	45	44	0	0	0	0	0	0	0	0
S61	Q5T5C0	STXBP5	2	0.0101523	0	0	10	3	0	0	0	0	0	0	0	0	0	0	0	0	0	0	0	0	0	0	0	0
T940	Q5T5C0	STXBP5	2	0.0101523	0	0	10	3	0	0	0	0	0	0	0	0	0	0	0	0	0	0	0	0	0	0	0	0
T818	Q6P1N0	CC2D1A	1	0.01	0	0	10	3	0	0	0	0	0	0	0	0	0	0	0	0	0	0	0	0	0	0	0	0
T116	P00488	F13A1	1	0.01	0	0	0	0	0	0	0	0	0	0	0	0	0	0	48	42	0	0	0	0	0	0	0	0
T117	Q8N1N4	KRT78	1	0.01	0	0	10	3	0	0	0	0	0	0	0	0	0	0	48	43	0	0	0	0	0	0	0	0
S697	P05067	APP	1	0.00970874	0	0	10	3	0	0	0	0	0	0	0	0	0	0	0	0	0	0	0	0	0	0	0	0
T1196	P12111	COL6A3	4	0.00966184	0	0	10	3	0	0	0	0	0	0	0	0	0	0	0	0	0	0	0	0	0	0	0	0
S1534	P12111	COL6A3	4	0.00966184	0	0	10	3	0	0	0	0	0	0	0	0	0	0	0	0	0	0	0	0	0	0	0	0
T1952	P12111	COL6A3	4	0.00966184	0	0	10	3	0	0	0	0	0	0	0	0	0	0	0	0	0	0	0	0	0	0	0	0
T2518	P12111	COL6A3	4	0.00966184	0	0	10	3	0	0	0	0	0	0	0	0	0	0	0	0	0	0	0	0	0	0	0	0
S88	Q9Y2J2	EPB41L3	2	0.00966184	0	0	10	3	0	0	0	0	0	0	0	0	0	0	34	42	0	0	0	0	0	0	0	0
S120	Q9Y2J2	EPB41L3	2	0.00966184	0	0	10	3	0	0	0	0	5	1	0	0	0	0	0	0	0	0	0	0	0	0	0	0
S394	O14994	SYN3	1	0.00961538	0	0	10	3	0	0	0	0	0	0	0	0	0	0	0	0	0	0	0	0	0	0	0	0
T422	O60331	PIP5K1C	1	0.00925926	0	0	10	3	0	0	0	0	0	0	0	0	0	0	0	0	0	0	0	0	0	0	0	0
S651	Q9NZQ3	NCKIPSD	1	0.00869565	0	0	10	3	0	0	0	0	0	0	0	0	0	0	0	0	0	0	0	0	0	0	0	0
T1706	Q15149	PLEC	4	0.00788955	0	0	10	3	0	0	0	0	0	0	0	0	0	0	0	0	0	0	0	0	0	0	0	0
T3240	Q15149	PLEC	4	0.00788955	0	0	10	3	0	0	0	0	0	0	0	0	0	0	0	0	0	0	0	0	0	0	0	0
T3247	Q15149	PLEC	4	0.00788955	0	0	10	3	0	0	0	0	0	0	0	0	0	0	0	0	0	0	0	0	0	0	0	0
T4007	Q15149	PLEC	4	0.00788955	0	0	10	3	0	0	0	0	0	0	0	0	0	0	0	0	0	0	0	0	0	0	0	0
S142	P07197	NEFM	1	0.00769231	0	0	10	3	0	0	0	0	0	0	0	0	0	0	34	33	0	0	0	0	0	0	0	0
S845	O94973	AP2A2	1	0.00704225	0	0	10	3	0	0	0	0	0	0	0	0	0	0	33	31	0	0	0	0	0	0	0	0
S566	P13591	NCAM1	1	0.00699301	0	0	10	3	0	0	0	0	0	0	0	0	0	0	45	44	0	0	0	0	0	0	0	0
T462	Q9NY47	CACNA2D2	1	0.00694444	0	0	10	3	0	0	0	0	0	0	0	0	0	0	0	0	0	0	0	0	0	0	0	0
T71	P13637|P50993	ATP1A3	1	0.00689655	0	0	10	3	0	0	0	0	0	0	0	0	0	0	0	0	0	0	0	0	0	0	0	0
T220	Q92932	PTPRN2	1	0.00675676	0	0	10	3	0	0	0	0	0	0	0	0	0	0	0	0	0	0	0	0	0	0	0	0
S52	P54289	CACNA2D1	1	0.00657895	0	0	10	2	0	0	0	0	0	0	0	0	0	0	0	0	0	0	0	0	0	0	0	0
S144	Q9UM54	MYO6	1	0.00653595	0	0	0	0	0	0	0	0	10	3	0	0	0	0	0	0	0	0	0	0	0	0	0	0
S114	P13611	VCAN	5	0.00628931	0	0	10	3	0	0	0	0	6	0	0	0	22	27	43	34	15	14	0	0	0	0	0	0
T116	P13611	VCAN	5	0.00628931	0	0	9	2	4	1	2	0	10	3	0	0	19	17	28	17	0	0	36	34	0	0	0	0
S159	P13611	VCAN	5	0.00628931	0	0	5	0	0	0	10	3	0	0	0	0	12	1	38	32	34	37	16	21	0	0	0	0
T162	P13611	VCAN	5	0.00628931	0	0	8	0	0	0	0	0	0	0	0	0	0	0	47	44	25	28	48	43	20	18	0	0
T3293	P13611	VCAN	5	0.00628931	0	0	4	0	0	0	0	0	0	0	0	0	0	0	48	42	0	0	0	0	47	42	0	0
T400	O15084	ANKRD28	1	0.00613497	0	0	10	3	0	0	0	0	0	0	0	0	0	0	0	0	0	0	0	0	0	0	0	0
T795	P20020|P23634|Q01814|Q16720	ATP2B1	1	0.00613497	0	0	10	3	0	0	0	0	0	0	0	0	0	0	45	43	0	0	0	0	0	0	0	0
T806	P0CG38|P0CG39|Q9BYX7	POTEI	1	0.00598802	0	0	10	3	1	0	0	0	0	0	0	0	19	17	48	43	17	16	0	0	0	0	0	0
S40	P19174	PLCG1	1	0.00574713	0	0	0	0	0	0	0	0	10	1	0	0	0	0	0	0	0	0	0	0	0	0	0	0
T107	P02671	FGA	1	0.00558659	0	0	10	3	0	0	0	0	0	0	0	0	0	0	0	0	0	0	0	0	0	0	0	0
S378	Q00610	CLTC	1	0.00555556	0	0	7	0	0	0	0	0	0	0	0	0	0	0	48	42	0	0	0	0	0	0	0	0
S77	O00203	AP3B1	1	0.00537634	0	0	10	3	0	0	0	0	0	0	0	0	0	0	0	0	0	0	0	0	0	0	0	0
S70	P53675	CLTCL1	1	0.00529101	0	0	10	3	0	0	0	0	0	0	0	0	0	0	0	0	0	0	0	0	0	0	0	0
T418	Q8NDI1	EHBP1	1	0.00512821	0	0	10	3	0	0	0	0	0	0	0	0	0	0	0	0	0	0	0	0	0	0	0	0
T416	Q92823	NRCAM	1	0.00505051	0	0	10	3	0	0	0	0	0	0	0	0	0	0	47	43	0	0	0	0	0	0	0	0
S669	P35573	AGL	1	0.00502513	0	0	3	0	0	0	0	0	0	0	0	0	0	0	48	43	0	0	0	0	0	0	0	0
S207	Q9UPT6	MAPK8IP3	1	0.0046729	0	0	7	2	10	3	0	0	0	0	0	0	0	0	0	0	0	0	0	0	0	0	0	0
T873	P27816	MAP4	1	0.00446429	0	0	10	3	0	0	0	0	0	0	0	0	0	0	0	0	0	0	0	0	0	0	0	0
S1225	O14594	NCAN	1	0.004329	0	0	10	3	0	0	0	0	0	0	0	0	0	0	0	0	0	0	0	0	0	0	0	0
T879	Q9UQP3	TNN	1	0.00423729	0	0	10	3	0	0	0	0	0	0	0	0	0	0	33	32	0	0	0	0	0	0	0	0
S432	P01024	C3	1	0.00416667	0	0	0	0	0	0	0	0	0	0	0	0	0	0	48	44	0	0	0	0	0	0	0	0
S1022	P14543	NID1	1	0.00416667	0	0	10	3	0	0	0	0	0	0	0	0	0	0	40	39	0	0	0	0	0	0	0	0
S225	Q13224	GRIN2B	1	0.00403226	0	0	10	3	0	0	0	0	0	0	0	0	0	0	0	0	0	0	0	0	0	0	0	0
S1075	Q13813	SPTAN1	1	0.00395257	0	0	10	3	0	0	0	0	0	0	0	0	0	0	27	24	0	0	0	0	0	0	0	0
T649	Q96NW7	LRRC7	1	0.00392157	0	0	10	3	0	0	0	0	0	0	0	0	0	0	0	0	0	0	0	0	0	0	0	0
T612	Q12756	KIF1A	1	0.0037594	0	0	10	2	0	0	0	0	0	0	0	0	0	0	0	0	0	0	0	0	0	0	0	0
T948	Q14008	CKAP5	1	0.00367647	0	0	10	3	0	0	0	0	0	0	0	0	0	0	0	0	0	0	0	0	0	0	0	0
T1123	P11047	LAMC1	1	0.00337838	0	0	0	0	0	0	0	0	0	0	0	0	0	0	48	44	0	0	0	0	0	0	0	0
S133	Q8TEM1	NUP210	1	0.00321543	0	0	10	3	0	0	0	0	0	0	0	0	0	0	0	0	0	0	0	0	0	0	0	0
S1411	P49327	FASN	1	0.00277778	0	0	10	3	0	0	0	0	0	0	0	0	0	0	0	0	0	0	0	0	0	0	0	0
S686	Q5T5P2	KIAA1217	1	0.00273224	0	0	10	3	0	0	0	0	0	0	0	0	0	0	0	0	0	0	0	0	0	0	0	0
T2321	Q5VU43	PDE4DIP	1	0.0026738	0	0	10	3	0	0	0	0	0	0	0	0	0	0	0	0	0	0	0	0	0	0	0	0
T69	P21333	FLNA	1	0.00245098	0	0	10	1	0	0	0	0	0	0	0	0	0	0	0	0	0	0	0	0	0	0	0	0
S62	P23471	PTPRZ1	1	0.00207039	0	0	10	3	0	0	0	0	0	0	0	0	0	0	45	42	15	16	0	0	0	0	0	0
S3712	P98160	HSPG2	1	0.00115207	0	0	10	3	0	0	0	0	0	0	0	0	0	0	0	0	0	0	0	0	0	0	0	0
S1701	Q9UPN3	MACF1	1	0.000925926	0	0	10	3	0	0	0	0	0	0	0	0	0	0	0	0	0	0	0	0	0	0	0	0

## Sheet: >80%, 1+
>80%, 1+					Smith												Steen
					Phospho		DHAA		Glutathione		Homocys		TCEP		Crosslink		Phospho		DHAA		Glutathione		Homocys		DTT		Crosslink
Residue	Uniprot Accession	Gene	Count ES	Count ES/Count TSC	AD	CTR	AD	CTR	AD	CTR	AD	CTR	AD	CTR	AD	CTR	AD	CTR	AD	CTR	AD	CTR	AD	CTR	AD	CTR	AD	CTR
T57	Q16555	DPYSL2	36	0.4	0	0	9	2	0	0	0	0	0	0	0	0	0	0	48	42	0	0	0	0	0	0	0	0
S62	Q16555	DPYSL2	36	0.4	3	0	8	0	0	0	0	0	0	0	0	0	42	37	10	7	0	0	31	37	18	38	0	0
S85	Q16555	DPYSL2	36	0.4	0	0	0	0	0	0	0	0	0	0	0	0	0	0	42	38	0	0	0	0	0	0	0	0
T93	Q16555	DPYSL2	36	0.4	0	0	8	0	0	0	0	0	0	0	0	0	0	0	42	40	0	0	0	0	0	0	0	0
T114	Q16555	DPYSL2	36	0.4	0	0	7	0	0	0	0	0	8	0	0	0	0	0	47	42	0	0	5	3	14	11	0	0
C132	Q16555	DPYSL2	36	0.4	0	0	3	0	0	0	0	0	0	0	0	0	0	0	47	44	0	0	0	0	0	0	0	0
C133	Q16555	DPYSL2	36	0.4	0	0	4	0	0	0	0	0	0	0	0	0	0	0	28	23	11	16	0	0	46	42	0	0
S142	Q16555	DPYSL2	36	0.4	0	0	8	0	0	0	0	0	0	0	0	0	0	0	0	0	0	0	0	0	0	0	0	0
S163	Q16555	DPYSL2	36	0.4	0	0	9	1	0	0	3	0	9	2	0	0	19	25	45	43	0	0	0	0	0	0	0	0
C179	Q16555	DPYSL2	36	0.4	0	0	10	3	8	1	9	3	0	0	0	0	0	0	29	28	28	31	45	39	33	32	0	0
T218	Q16555	DPYSL2	36	0.4	0	0	6	3	0	0	0	0	0	0	0	0	0	0	48	44	0	0	0	0	0	0	0	0
T246	Q16555	DPYSL2	36	0.4	9	0	8	3	0	0	0	0	10	3	0	0	43	40	42	40	0	0	40	44	0	0	0	0
C248	Q16555	DPYSL2	36	0.4	0	0	9	3	0	0	2	0	0	0	0	0	0	0	48	43	37	42	48	43	8	7	0	0
S257	Q16555	DPYSL2	36	0.4	0	0	0	0	0	0	0	0	0	0	0	0	36	31	29	26	0	0	47	43	0	0	0	0
S259	Q16555	DPYSL2	36	0.4	0	0	0	0	10	3	0	0	0	0	0	0	0	0	0	0	0	0	0	0	0	0	0	0
S260	Q16555	DPYSL2	36	0.4	0	0	0	0	10	3	0	0	0	0	0	0	0	0	33	26	0	0	0	0	0	0	0	0
S288	Q16555	DPYSL2	36	0.4	0	0	10	3	0	0	7	0	0	0	0	0	0	0	47	44	0	0	10	9	0	0	0	0
S292	Q16555	DPYSL2	36	0.4	0	0	10	3	0	0	7	2	0	0	0	0	0	0	31	29	0	0	0	0	0	0	0	0
T349	Q16555	DPYSL2	36	0.4	0	0	10	3	0	0	0	0	0	0	0	0	0	0	30	24	15	7	0	0	0	0	0	0
T355	Q16555	DPYSL2	36	0.4	0	0	10	3	2	0	5	0	0	0	0	0	0	0	48	44	21	18	0	0	0	0	0	0
T358	Q16555	DPYSL2	36	0.4	0	0	9	0	0	0	5	0	0	0	0	0	3	8	45	38	0	0	0	0	0	0	0	0
S363	Q16555	DPYSL2	36	0.4	0	0	8	3	0	0	0	0	0	0	0	0	0	0	0	0	0	0	0	0	0	0	0	0
T372	Q16555	DPYSL2	36	0.4	7	0	8	0	0	0	5	2	0	0	0	0	0	0	0	0	0	0	0	0	0	0	0	0
T384	Q16555	DPYSL2	36	0.4	0	0	8	0	0	0	0	0	0	0	0	0	0	0	0	0	0	0	0	0	0	0	0	0
S405	Q16555	DPYSL2	36	0.4	0	0	8	3	0	0	7	1	0	0	0	0	17	11	28	21	30	30	0	0	23	19	0	0
S416	Q16555	DPYSL2	36	0.4	0	0	9	3	0	0	0	0	0	0	0	0	0	0	48	44	16	10	0	0	0	0	0	0
S428	Q16555	DPYSL2	36	0.4	0	0	8	0	0	0	0	0	0	0	0	0	0	0	29	31	0	0	0	0	0	0	0	0
C439	Q16555	DPYSL2	36	0.4	0	0	8	1	0	0	0	2	6	0	8	2	0	0	39	39	12	9	46	44	10	7	42	39
S442	Q16555	DPYSL2	36	0.4	0	0	8	2	0	0	0	0	0	0	0	0	16	7	44	41	35	30	0	0	0	0	0	0
T458	Q16555	DPYSL2	36	0.4	0	0	10	3	0	0	0	0	3	0	0	0	34	29	48	44	43	39	25	20	48	44	0	0
C504	Q16555	DPYSL2	36	0.4	0	0	10	3	10	3	6	0	5	2	0	0	0	0	48	44	44	42	47	44	0	0	0	0
S507	Q16555	DPYSL2	36	0.4	8	1	10	3	0	0	0	0	0	0	0	0	17	17	47	39	0	0	38	39	0	0	0	0
T509	Q16555	DPYSL2	36	0.4	10	3	5	0	0	0	0	0	0	0	8	2	45	42	13	5	0	0	0	0	0	0	0	0
C509	Q16555	DPYSL2	36	0.4	0	0	0	0	0	0	0	0	0	0	0	0	0	0	0	0	0	0	0	0	0	0	43	42
S540	Q16555	DPYSL2	36	0.4	2	1	10	3	0	0	1	0	0	0	0	0	39	30	48	44	41	41	0	0	0	0	0	0
S542	Q16555	DPYSL2	36	0.4	0	0	10	3	0	0	7	2	0	0	0	0	25	21	48	44	46	43	39	37	0	0	0	0
T17	P10636	MAPT	27	0.329268	0	0	0	0	0	0	0	0	0	0	0	0	0	0	48	42	0	0	0	0	0	0	0	0
T169	P10636	MAPT	27	0.329268	0	0	9	2	0	0	0	0	0	0	0	0	0	0	0	0	0	0	0	0	0	0	0	0
T181	P10636	MAPT	27	0.329268	10	3	10	3	0	0	0	0	0	0	0	0	48	44	7	9	0	0	0	0	0	0	0	0
T212	P10636	MAPT	27	0.329268	8	0	10	3	0	0	0	0	0	0	0	0	46	43	0	0	19	17	0	0	0	0	0	0
S214	P10636	MAPT	27	0.329268	10	1	10	3	10	3	0	0	0	0	0	0	44	41	13	8	41	40	0	0	0	0	0	0
T217	P10636	MAPT	27	0.329268	10	3	10	2	3	0	0	0	0	0	0	0	48	44	0	0	0	0	0	0	0	0	0	0
T220	P10636	MAPT	27	0.329268	3	0	8	0	0	0	0	0	0	0	0	0	0	0	0	0	0	0	0	0	0	0	0	0
S235	P10636	MAPT	27	0.329268	8	3	8	2	10	3	0	0	0	0	0	0	46	44	0	0	44	40	0	0	0	0	0	0
S237	P10636	MAPT	27	0.329268	0	0	0	0	8	0	0	0	0	0	0	0	10	0	0	0	33	22	0	0	0	0	0	0
S241	P10636	MAPT	27	0.329268	0	0	0	0	0	0	0	0	0	0	0	0	0	0	0	0	40	39	37	35	47	44	0	0
T245	P10636	MAPT	27	0.329268	0	0	10	2	8	2	0	0	0	0	0	0	0	0	43	43	22	29	0	0	40	39	0	0
S262	P10636	MAPT	27	0.329268	10	3	6	1	8	1	0	0	0	0	8	1	48	44	0	0	46	34	0	0	0	0	48	43
T263	P10636	MAPT	27	0.329268	10	2	10	3	9	3	0	0	0	0	0	0	47	44	28	25	39	16	33	16	0	0	0	0
S285	P10636	MAPT	27	0.329268	10	0	10	3	0	0	0	0	0	0	0	0	0	0	11	12	31	3	0	0	0	0	0	0
S289	P10636	MAPT	27	0.329268	0	0	4	0	0	0	5	0	8	0	0	0	43	40	0	0	0	0	14	12	21	20	0	0
S305	P10636	MAPT	27	0.329268	10	3	10	2	5	0	6	3	10	3	0	0	32	14	44	40	19	12	0	0	0	0	0	0
S316	P10636	MAPT	27	0.329268	8	1	8	0	8	3	8	0	0	0	0	0	37	24	9	8	0	0	0	0	0	0	0	0
C322	P10636	MAPT	27	0.329268	0	0	10	3	10	1	7	3	8	0	0	0	0	0	0	0	0	0	10	1	0	0	0	0
S324	P10636	MAPT	27	0.329268	10	3	10	3	6	3	9	3	2	0	0	0	29	12	42	39	0	0	0	0	0	0	0	0
S341	P10636	MAPT	27	0.329268	0	0	7	2	0	0	3	0	8	3	2	0	0	0	0	0	0	0	0	0	0	0	33	7
S341	P10636	MAPT	27	0.329268	0	0	7	2	0	0	3	0	8	3	2	0	0	0	0	0	0	0	0	0	0	0	33	7
S356	P10636	MAPT	27	0.329268	10	3	10	3	10	3	8	3	0	0	0	0	33	33	48	44	24	24	0	0	0	0	0	0
T361	P10636	MAPT	27	0.329268	7	2	9	3	6	0	6	0	7	0	0	0	3	4	23	25	6	3	26	31	14	9	0	0
T386	P10636	MAPT	27	0.329268	0	0	10	3	0	0	0	0	0	0	0	0	27	19	48	44	0	0	0	0	0	0	0	0
S396	P10636	MAPT	27	0.329268	10	1	9	3	9	2	10	3	0	0	0	0	44	38	36	37	0	0	0	0	0	0	0	0
S400	P10636	MAPT	27	0.329268	9	3	8	0	10	2	10	3	9	2	8	0	43	40	18	13	46	40	17	12	0	0	35	15
S404	P10636	MAPT	27	0.329268	9	1	3	0	4	0	7	2	0	0	0	0	47	44	0	0	24	7	41	34	0	0	0	0
T75	P04406	GAPDH	24	0.533333	0	0	9	3	5	0	10	3	0	0	0	0	0	0	17	12	0	0	34	33	0	0	0	0
S83	P04406	GAPDH	24	0.533333	8	3	10	3	0	0	0	0	0	0	0	0	22	12	0	0	0	0	32	35	0	0	0	0
T99	P04406	GAPDH	24	0.533333	0	0	0	0	0	0	0	0	0	0	0	0	0	0	48	44	0	0	0	0	0	0	0	0
S122	P04406	GAPDH	24	0.533333	0	0	8	3	0	0	0	0	0	0	0	0	31	35	31	27	0	0	0	0	16	20	0	0
S125	P04406	GAPDH	24	0.533333	0	0	8	0	0	0	0	0	0	0	0	0	45	40	48	44	42	35	39	37	44	40	0	0
S143	P04406	GAPDH	24	0.533333	0	0	10	3	5	0	6	0	0	0	0	0	0	0	19	19	0	0	28	28	39	32	0	0
C152	P04406	GAPDH	24	0.533333	0	0	10	3	3	0	9	3	0	0	0	0	0	0	48	44	9	3	45	43	0	0	0	0
T153	P04406	GAPDH	24	0.533333	8	0	10	3	4	0	0	0	0	0	0	0	45	43	7	7	0	0	44	42	0	0	0	0
T154	P04406	GAPDH	24	0.533333	8	0	10	3	0	0	5	0	10	1	0	0	35	30	7	7	0	0	39	42	2	4	0	0
C156	P04406	GAPDH	24	0.533333	0	0	10	3	0	0	0	0	3	0	6	0	0	0	46	44	17	7	40	35	37	34	0	0
T176	P04406	GAPDH	24	0.533333	0	0	8	2	3	0	0	0	0	0	0	0	0	0	46	42	0	0	30	36	0	0	0	0
S210	P04406	GAPDH	24	0.533333	9	3	10	3	0	0	0	0	8	3	0	0	46	44	43	42	0	0	0	0	12	11	0	0
T211	P04406	GAPDH	24	0.533333	8	0	0	0	0	0	0	0	8	3	0	0	27	31	0	0	0	0	30	29	12	11	0	0
T229	P04406	GAPDH	24	0.533333	0	0	4	0	0	0	0	0	0	0	0	0	33	31	0	0	32	40	42	41	0	0	0	0
T237	P04406	GAPDH	24	0.533333	8	3	8	1	0	0	0	0	10	3	0	0	44	41	43	41	24	21	42	39	0	0	0	0
S241	P04406	GAPDH	24	0.533333	6	2	10	3	0	0	0	0	0	0	0	0	38	38	47	43	46	37	13	21	16	24	0	0
T246	P04406	GAPDH	24	0.533333	4	0	10	3	7	2	9	2	3	0	0	0	48	44	48	44	48	43	48	44	42	38	0	0
C247	P04406	GAPDH	24	0.533333	0	0	10	3	5	1	9	3	10	3	0	0	0	0	48	44	44	38	48	44	44	43	0	0
S266	P04406	GAPDH	24	0.533333	0	0	10	3	0	0	0	0	0	0	0	0	0	0	48	44	0	0	0	0	0	0	0	0
S293	P04406	GAPDH	24	0.533333	0	0	0	0	0	0	0	0	0	0	0	0	0	0	45	43	0	0	0	0	0	0	0	0
T294	P04406	GAPDH	24	0.533333	0	0	8	0	0	0	0	0	0	0	0	0	0	0	42	39	13	8	10	12	11	6	0	0
S312	P04406	GAPDH	24	0.533333	0	0	10	3	0	0	0	0	0	0	0	0	40	38	47	44	4	2	0	0	0	0	0	0
S321	P04406	GAPDH	24	0.533333	0	0	9	3	0	0	0	0	0	0	0	0	0	0	38	34	0	0	27	33	0	0	0	0
S333	P04406	GAPDH	24	0.533333	0	0	5	0	0	0	0	0	0	0	0	0	0	0	48	43	0	0	38	36	0	0	0	0
S50	P12532	CKMT1A	23	0.442308	0	0	10	3	8	3	0	0	0	0	0	0	47	42	48	44	0	0	0	0	0	0	0	0
C62	P12532	CKMT1A	23	0.442308	0	0	10	3	0	0	0	0	0	0	0	0	0	0	47	44	0	0	46	42	40	38	0	0
S65	P12532	CKMT1A	23	0.442308	7	0	8	2	3	3	0	0	0	0	0	0	30	36	46	42	5	5	0	0	35	36	0	0
T68	P12532	CKMT1A	23	0.442308	0	0	9	3	0	0	0	0	0	0	0	0	32	27	19	24	0	0	0	0	0	0	0	0
C76	P12532	CKMT1A	23	0.442308	0	0	9	3	0	0	0	0	0	0	0	0	0	0	14	17	0	0	42	40	0	0	0	0
C89	P12532	CKMT1A	23	0.442308	0	0	9	3	0	0	5	0	0	0	0	0	0	0	46	42	41	37	45	44	0	0	0	0
T92	P12532	CKMT1A	23	0.442308	7	0	10	3	0	0	1	0	0	0	0	0	38	35	40	41	19	19	36	35	0	0	0	0
T114	P12532	CKMT1A	23	0.442308	0	0	1	0	0	0	0	0	0	0	0	0	0	0	45	36	0	0	0	0	0	0	0	0
T142	P12532	CKMT1A	23	0.442308	0	0	10	3	0	0	0	0	0	0	0	0	0	0	0	0	0	0	0	0	0	0	0	0
S147	P12532	CKMT1A	23	0.442308	0	0	8	1	0	0	0	0	0	0	0	0	0	0	0	0	0	0	0	0	0	0	0	0
S174	P12532|P17540	CKMT1A	23	0.442308	0	0	8	0	0	0	0	0	0	0	0	0	0	0	0	0	0	0	0	0	0	0	0	0
S196	P12532	CKMT1A	23	0.442308	8	0	10	3	0	0	0	0	0	0	0	0	24	25	45	42	0	0	0	0	0	0	0	0
S232	P12532	CKMT1A	23	0.442308	0	0	9	2	0	0	0	0	0	0	0	0	0	0	31	32	0	0	0	0	0	0	0	0
S257	P12532	CKMT1A	23	0.442308	0	0	0	0	0	0	0	0	0	0	0	0	0	0	0	0	0	0	44	42	0	0	0	0
T268	P12532	CKMT1A	23	0.442308	0	0	10	3	0	0	0	0	0	0	0	0	0	0	40	38	0	0	0	0	0	0	0	0
T315	P12532|P17540	CKMT1A	23	0.442308	8	0	8	2	0	0	0	0	10	3	0	0	47	43	22	29	0	0	40	39	0	0	0	0
C316	P12532|P17540	CKMT1A	23	0.442308	0	0	10	3	8	3	0	0	6	1	0	0	0	0	37	41	0	0	33	27	45	43	0	0
S318	P12532|P17540	CKMT1A	23	0.442308	10	2	10	3	10	3	0	0	0	0	0	0	17	23	0	0	29	22	4	2	0	0	0	0
T322	P12532|P17540	CKMT1A	23	0.442308	0	0	9	3	0	0	0	0	0	0	0	0	17	14	0	0	0	0	0	0	0	0	0	0
T360	P12532	CKMT1A	23	0.442308	10	3	3	3	0	0	0	0	0	0	0	0	48	43	47	42	0	0	10	7	0	0	0	0
T363	P12532	CKMT1A	23	0.442308	10	3	10	3	0	0	0	0	0	0	0	0	47	43	41	42	0	0	10	7	46	43	0	0
S370	P12532	CKMT1A	23	0.442308	0	0	10	3	0	0	6	0	0	0	0	0	0	0	40	40	11	5	0	0	0	0	0	0
T410	P12532	CKMT1A	23	0.442308	9	3	8	0	0	0	0	0	0	0	0	0	0	0	0	0	0	0	0	0	0	0	0	0
S37	P14618	PKM	23	0.343284	0	0	9	2	0	0	0	0	0	0	0	0	0	0	48	44	29	25	0	0	0	0	0	0
T45	P14618	PKM	23	0.343284	0	0	8	1	0	0	0	0	0	0	0	0	38	33	44	42	0	0	30	21	38	38	0	0
C49	P14618	PKM	23	0.343284	0	0	9	3	0	0	0	0	0	0	0	0	0	0	47	44	37	38	45	44	27	35	0	0
T50	P14618	PKM	23	0.343284	8	0	8	0	0	0	0	0	0	0	0	0	29	35	12	12	0	0	4	13	13	9	0	0
T87	P14618	PKM	23	0.343284	0	0	9	2	0	0	0	0	0	0	0	0	0	0	48	44	0	0	0	0	0	0	0	0
T93	P14618	PKM	23	0.343284	0	0	0	0	0	0	0	0	0	0	0	0	0	0	46	43	0	0	0	0	42	40	0	0
S100	P14618	PKM	23	0.343284	4	1	10	1	0	0	9	3	0	0	0	0	34	40	48	44	0	0	0	0	0	0	0	0
T114	P14618	PKM	23	0.343284	3	0	10	3	0	0	0	0	0	0	0	0	0	0	47	44	0	0	0	0	0	0	0	0
S127	P14618	PKM	23	0.343284	0	0	0	0	0	0	0	0	0	0	0	0	0	0	41	35	0	0	0	0	0	0	0	0
T129	P14618	PKM	23	0.343284	0	0	9	0	0	0	0	0	0	0	0	0	0	0	42	42	0	0	0	0	0	0	0	0
S182	P14618	PKM	23	0.343284	0	0	9	0	0	0	0	0	0	0	0	0	7	5	44	40	0	0	23	17	0	0	0	0
T195	P14618	PKM	23	0.343284	0	0	8	1	0	0	0	0	3	0	0	0	40	38	44	42	33	30	15	9	0	0	0	0
S202	P14618	PKM	23	0.343284	0	0	8	2	1	1	0	0	0	0	0	0	0	0	46	43	0	0	0	0	0	0	0	0
S205	P14618	PKM	23	0.343284	0	0	8	3	0	0	0	0	0	0	0	0	0	0	0	0	0	0	45	42	0	0	0	0
S222	P14618	PKM	23	0.343284	10	3	9	1	0	0	0	0	0	0	0	0	0	0	42	39	19	21	44	41	0	0	0	0
S243	P14618	PKM	23	0.343284	0	0	8	0	0	0	0	0	0	0	0	0	0	0	46	43	0	0	0	0	0	0	0	0
S287	P14618	PKM	23	0.343284	0	0	9	3	0	0	0	0	0	0	0	0	0	0	47	44	0	0	0	0	0	0	0	0
C326	P14618	PKM	23	0.343284	0	0	10	3	0	0	7	3	0	0	0	0	0	0	47	44	38	36	47	44	0	0	0	0
T328	P14618	PKM	23	0.343284	4	0	6	2	0	0	0	0	0	0	0	0	46	42	46	43	45	40	47	43	35	39	0	0
S333	P14618	PKM	23	0.343284	0	0	9	2	7	1	9	3	0	0	0	0	0	0	0	0	37	39	28	23	34	37	0	0
C358	P14618	PKM	23	0.343284	0	0	3	0	0	0	0	0	1	0	0	0	0	0	46	43	18	22	44	42	0	0	0	0
S362	P14618	PKM	23	0.343284	0	0	3	0	0	0	0	0	0	0	0	0	37	36	47	43	0	0	42	32	26	24	0	0
T409	P14618	PKM	23	0.343284	0	0	1	0	0	0	0	0	0	0	0	0	41	38	43	42	0	0	0	0	0	0	0	0
T7	P14136	GFAP	21	0.477273	0	0	0	0	0	0	8	3	0	0	0	0	0	0	0	0	0	0	0	0	0	0	0	0
S8	P14136	GFAP	21	0.477273	0	0	0	0	0	0	8	0	0	0	0	0	0	0	0	0	0	0	0	0	0	0	0	0
S16	P14136	GFAP	21	0.477273	0	0	0	0	0	0	0	0	0	0	0	0	0	0	43	36	0	0	0	0	0	0	0	0
S17	P14136	GFAP	21	0.477273	0	0	8	0	0	0	0	0	0	0	0	0	0	0	0	0	0	0	0	0	0	0	0	0
T48	P14136	GFAP	21	0.477273	0	0	9	3	0	0	0	0	0	0	0	0	0	0	24	15	0	0	0	0	0	0	0	0
S53	P14136	GFAP	21	0.477273	0	0	9	1	0	0	0	0	0	0	0	0	0	0	0	0	0	0	0	0	0	0	0	0
T110	P14136	GFAP	21	0.477273	1	0	9	3	0	0	10	1	0	0	0	0	0	0	0	0	0	0	0	0	0	0	0	0
T150	P14136	GFAP	21	0.477273	0	0	8	3	0	0	0	0	0	0	0	0	0	0	43	40	0	0	0	0	0	0	0	0
T159	P14136	GFAP	21	0.477273	0	0	8	3	0	0	0	0	0	0	0	0	0	0	47	44	0	0	42	36	24	26	0	0
T180	P14136	GFAP	21	0.477273	0	0	8	3	0	0	0	0	0	0	0	0	0	0	0	0	0	0	0	0	0	0	0	0
S192	P14136	GFAP	21	0.477273	0	0	8	0	0	0	0	0	0	0	0	0	0	0	46	42	0	0	0	0	0	0	0	0
T232	P14136	GFAP	21	0.477273	0	0	9	3	0	0	0	0	0	0	0	0	0	0	31	27	0	0	0	0	0	0	0	0
S259	P14136	GFAP	21	0.477273	0	0	8	1	0	0	2	0	0	0	0	0	0	0	40	35	0	0	28	22	0	0	0	0
T265	P14136	GFAP	21	0.477273	0	0	10	3	0	0	0	0	0	0	0	0	0	0	0	0	0	0	0	0	0	0	0	0
S291	P14136	GFAP	21	0.477273	4	0	9	3	0	0	0	0	0	0	0	0	0	0	42	41	0	0	0	0	0	0	0	0
T293	P14136	GFAP	21	0.477273	4	0	8	2	0	0	0	0	1	0	0	0	0	0	17	19	0	0	0	0	0	0	0	0
C294	P14136	GFAP	21	0.477273	0	0	10	3	0	0	0	0	0	0	0	0	0	0	25	31	0	0	23	23	0	0	0	0
S298	P14136	GFAP	21	0.477273	7	0	9	3	0	0	0	0	4	0	0	0	0	0	0	0	0	0	0	0	0	0	0	0
T365	P14136	GFAP	21	0.477273	0	0	0	0	0	0	0	0	8	1	0	0	0	0	0	0	0	0	0	0	0	0	0	0
T378	P14136	GFAP	21	0.477273	10	3	9	3	0	0	0	0	0	0	0	0	0	0	0	0	0	0	0	0	0	0	0	0
S385	P14136	GFAP	21	0.477273	0	0	8	0	0	0	0	0	0	0	0	0	0	0	0	0	0	0	0	0	0	0	0	0
T9	P04075	ALDOA	21	0.42	0	0	9	2	0	0	0	0	0	0	0	0	0	0	48	42	0	0	0	0	0	0	0	0
S17	P04075	ALDOA	21	0.42	0	0	10	2	0	0	0	0	0	0	0	0	0	0	0	0	0	0	0	0	0	0	0	0
S36	P04075	ALDOA	21	0.42	9	2	9	3	0	0	0	0	6	1	0	0	29	18	35	39	0	0	13	14	0	0	0	0
S39	P04075	ALDOA	21	0.42	10	3	8	0	0	0	0	0	0	0	0	0	36	39	0	0	0	0	0	0	0	0	0	0
S46	P04075	ALDOA	21	0.42	0	0	0	0	0	0	0	0	0	0	0	0	0	0	47	44	0	0	20	14	0	0	0	0
T49	P04075	ALDOA	21	0.42	0	0	8	3	0	0	0	0	0	0	0	0	0	0	19	15	0	0	0	0	0	0	0	0
T52	P04075	ALDOA	21	0.42	0	0	7	0	0	0	0	0	0	0	0	0	0	0	10	10	0	0	47	44	0	0	0	0
T65	P04075	ALDOA	21	0.42	0	0	10	3	0	0	0	0	0	0	0	0	0	0	39	30	0	0	0	0	0	0	0	0
T123	P04075	ALDOA	21	0.42	0	0	8	0	0	0	0	0	0	0	0	0	0	0	40	38	22	21	0	0	0	0	0	0
S132	P04075	ALDOA	21	0.42	0	0	9	3	0	0	0	0	0	0	0	0	0	0	46	44	0	0	0	0	0	0	0	0
T158	P04075	ALDOA	21	0.42	0	0	0	0	0	0	0	0	3	0	0	0	41	35	42	37	0	0	0	0	37	34	0	0
S160	P04075	ALDOA	21	0.42	0	0	10	3	0	0	0	0	3	0	0	0	44	44	45	43	48	44	42	40	42	41	0	0
S176	P04075|P09972	ALDOA	21	0.42	0	0	8	3	0	0	0	0	0	0	0	0	0	0	29	26	0	0	0	0	0	0	0	0
C178	P04075|P09972	ALDOA	21	0.42	0	0	10	3	0	0	0	0	0	0	0	0	0	0	32	29	0	0	0	0	0	0	0	0
T227	P04075	ALDOA	21	0.42	8	0	0	2	0	0	0	0	0	0	0	0	26	23	40	40	0	0	0	0	0	0	0	0
T235	P04075	ALDOA	21	0.42	9	3	8	0	0	0	6	3	0	0	0	0	0	0	14	17	0	0	13	17	0	0	0	0
C240	P04075	ALDOA	21	0.42	0	0	10	3	0	0	8	3	0	0	0	0	0	0	41	39	0	0	3	5	0	0	0	0
T253	P04075	ALDOA	21	0.42	0	0	7	0	0	0	0	0	0	0	0	0	28	31	47	43	34	38	0	0	0	0	0	0
T299	P04075	ALDOA	21	0.42	0	0	0	0	0	0	0	0	0	0	0	0	0	0	46	43	0	0	0	0	0	0	0	0
S336	P04075	ALDOA	21	0.42	8	0	10	3	0	0	0	0	0	0	0	0	6	9	0	0	0	0	0	0	0	0	0	0
C339	P04075	ALDOA	21	0.42	0	0	10	3	0	0	0	0	0	0	0	0	0	0	48	44	0	0	0	0	8	14	0	0
S4	P09972	ALDOC	19	0.431818	0	0	10	3	0	0	0	0	0	0	0	0	0	0	48	44	0	0	0	0	0	0	0	0
S9	P09972	ALDOC	19	0.431818	0	0	9	1	0	0	0	0	0	0	0	0	0	0	0	0	0	0	0	0	0	0	0	0
S36	P09972	ALDOC	19	0.431818	0	0	0	0	0	0	8	3	0	0	0	0	16	16	0	0	0	0	0	0	0	0	0	0
S45	P09972	ALDOC	19	0.431818	0	0	0	0	0	0	0	0	0	0	0	0	0	0	0	0	0	0	48	43	0	0	0	0
T52	P09972	ALDOC	19	0.431818	0	0	7	0	0	0	0	0	0	0	0	0	0	0	47	44	0	0	0	0	0	0	0	0
S65	P09972	ALDOC	19	0.431818	0	0	10	3	0	0	0	0	0	0	0	0	0	0	37	31	0	0	0	0	0	0	0	0
C73	P09972	ALDOC	19	0.431818	0	0	8	1	0	0	0	0	0	0	0	0	0	0	0	0	0	0	0	0	0	0	0	0
T83	P09972	ALDOC	19	0.431818	6	0	9	2	0	0	0	0	0	0	0	0	0	0	0	0	0	0	0	0	0	0	0	0
T119	P09972	ALDOC	19	0.431818	0	0	1	2	0	0	0	0	0	0	0	0	17	12	41	40	0	0	0	0	0	0	0	0
T123	P09972	ALDOC	19	0.431818	0	0	9	2	0	0	0	0	0	0	0	0	0	0	0	0	0	0	0	0	0	0	0	0
T124	P09972	ALDOC	19	0.431818	0	0	0	0	0	0	0	0	0	0	0	0	43	39	41	41	9	9	0	0	0	0	0	0
S132	P09972	ALDOC	19	0.431818	0	0	9	3	0	0	0	0	0	0	0	0	0	0	48	44	0	0	0	0	5	6	0	0
T158	P09972	ALDOC	19	0.431818	2	0	8	3	0	0	0	0	0	0	0	0	36	37	25	21	0	0	0	0	0	0	0	0
S160	P09972	ALDOC	19	0.431818	0	0	10	3	0	0	0	0	0	0	0	0	16	7	9	7	8	4	0	0	0	0	0	0
S218	P09972	ALDOC	19	0.431818	0	0	8	3	0	0	0	0	0	0	0	0	0	0	0	0	0	0	0	0	0	0	0	0
T235	P09972	ALDOC	19	0.431818	2	0	6	0	0	0	4	0	0	0	0	0	25	18	45	42	0	0	0	0	0	0	0	0
C240	P09972	ALDOC	19	0.431818	0	0	9	1	0	0	0	0	0	0	0	0	0	0	43	37	0	0	0	0	0	0	0	0
T245	P09972	ALDOC	19	0.431818	0	0	8	0	0	0	0	0	0	0	0	0	0	0	48	44	0	0	0	0	42	38	0	0
T325	P09972	ALDOC	19	0.431818	0	0	8	0	0	0	0	0	0	0	0	0	0	0	0	0	25	24	0	0	0	0	0	0
S79	P00367	GLUD1	19	0.275362	0	0	9	3	0	0	0	0	0	0	0	0	0	0	0	0	0	0	0	0	0	0	0	0
C112	P00367|P49448	GLUD1	19	0.275362	0	0	8	0	0	0	0	0	0	0	0	0	0	0	41	40	0	0	0	0	0	0	0	0
S128	P00367|P49448	GLUD1	19	0.275362	0	0	9	3	0	0	0	0	0	0	0	0	0	0	47	44	0	0	0	0	0	0	0	0
T169	P00367|P49448	GLUD1	19	0.275362	0	0	9	3	0	0	0	0	5	0	0	0	0	0	0	0	0	0	0	0	0	0	0	0
C172	P00367|P49448	GLUD1	19	0.275362	0	0	9	0	0	0	0	0	9	3	0	0	0	0	0	0	0	0	48	41	16	10	0	0
S227	P00367	GLUD1	19	0.275362	0	0	10	1	0	0	0	0	0	0	0	0	0	0	48	44	0	0	0	0	0	0	0	0
T303	P00367|P49448	GLUD1	19	0.275362	0	0	8	0	0	0	0	0	0	0	0	0	0	0	0	0	0	0	0	0	0	0	0	0
S316	P00367|P49448	GLUD1	19	0.275362	0	0	8	0	0	0	0	0	0	0	0	0	0	0	0	0	0	0	0	0	0	0	0	0
S336	P00367|P49448	GLUD1	19	0.275362	0	0	8	3	0	0	0	0	0	0	0	0	0	0	8	8	0	0	0	0	0	0	0	0
S370	P00367	GLUD1	19	0.275362	0	0	8	2	0	0	0	0	0	0	0	0	0	0	0	0	0	0	0	0	0	0	0	0
C376	P00367	GLUD1	19	0.275362	0	0	10	3	10	3	8	1	8	2	0	0	0	0	35	33	42	43	42	40	0	0	0	0
S384	P00367	GLUD1	19	0.275362	8	3	10	2	5	0	6	1	8	2	0	0	0	0	39	36	24	29	0	0	0	0	0	0
T409	P00367|P49448	GLUD1	19	0.275362	0	0	2	0	0	0	0	0	5	2	0	0	0	0	43	43	0	0	12	8	0	0	0	0
T410	P00367|P49448	GLUD1	19	0.275362	0	0	10	3	0	0	7	0	0	0	0	0	0	0	35	39	0	0	0	0	0	0	0	0
S469	P00367	GLUD1	19	0.275362	0	0	9	0	0	0	0	0	0	0	0	0	0	0	46	42	0	0	0	0	0	0	0	0
T484	P00367	GLUD1	19	0.275362	6	0	1	0	0	0	4	3	9	3	0	0	0	0	35	38	22	31	15	29	23	27	0	0
T490	P00367	GLUD1	19	0.275362	0	0	10	3	0	0	0	0	0	0	0	0	0	0	34	31	44	38	0	0	0	0	0	0
S508	P00367	GLUD1	19	0.275362	0	0	10	3	0	0	0	0	0	0	0	0	0	0	48	44	0	0	0	0	0	0	0	0
T513	P00367	GLUD1	19	0.275362	0	0	10	2	0	0	0	0	0	0	0	0	0	0	0	0	0	0	0	0	0	0	0	0
T19	P09104	ENO2	18	0.375	0	0	8	0	0	0	0	0	0	0	0	0	0	0	48	44	0	0	3	9	10	9	0	0
T41	P09104	ENO2	18	0.375	0	0	8	3	0	0	0	0	0	0	0	0	0	0	0	0	0	0	0	0	0	0	0	0
S79	P09104	ENO2	18	0.375	6	0	0	0	0	0	0	0	0	0	0	0	0	0	42	43	0	0	0	0	0	0	0	0
S83	P09104	ENO2	18	0.375	0	0	8	0	0	0	0	0	0	0	0	0	0	0	0	0	0	0	0	0	0	0	0	0
T100	P09104	ENO2	18	0.375	0	0	9	0	0	0	0	0	0	0	0	0	0	0	48	43	0	0	0	0	0	0	0	0
S141	P09104	ENO2	18	0.375	0	0	8	3	0	0	0	0	0	0	0	0	30	34	48	44	0	0	42	41	0	0	0	0
S157	P09104	ENO2	18	0.375	0	0	8	0	0	0	0	0	0	0	0	0	0	0	40	39	0	0	0	0	23	19	0	0
S177	P09104	ENO2	18	0.375	0	0	8	0	0	0	0	0	0	0	0	0	0	0	0	0	0	0	0	0	0	0	0	0
S221	P09104	ENO2	18	0.375	0	0	9	1	0	0	0	0	0	0	0	0	0	0	28	24	0	0	0	0	0	0	0	0
S249	P09104	ENO2	18	0.375	0	0	8	0	0	0	0	0	0	0	0	0	0	0	47	42	0	0	0	0	0	0	0	0
S263	P09104	ENO2	18	0.375	8	1	8	0	0	0	0	0	0	0	0	0	41	40	0	0	0	0	0	0	0	0	0	0
T265	P09104	ENO2	18	0.375	0	0	8	0	0	0	0	0	0	0	0	0	0	0	0	0	0	0	0	0	0	0	0	0
S268	P09104	ENO2	18	0.375	0	0	8	3	0	0	0	0	0	0	0	0	0	0	0	0	0	0	25	17	29	29	0	0
T308	P09104	ENO2	18	0.375	0	0	8	0	0	0	0	0	0	0	0	0	42	38	46	41	0	0	0	0	0	0	0	0
C337	P09104|P13929	ENO2	18	0.375	0	0	0	0	0	0	0	0	0	0	0	0	0	0	45	42	0	0	0	0	0	0	0	0
S349	P09104	ENO2	18	0.375	0	0	0	0	0	0	0	0	0	0	0	0	0	0	40	36	0	0	0	0	0	0	0	0
C357	P09104	ENO2	18	0.375	0	0	9	1	0	0	0	0	0	0	0	0	0	0	43	36	0	0	18	13	0	0	0	0
S370	P09104	ENO2	18	0.375	0	0	8	0	0	0	0	0	0	0	0	0	0	0	0	0	0	0	0	0	0	0	0	0
T81	P13611	VCAN	17	0.0213836	0	0	7	1	3	0	0	0	0	0	0	0	17	15	42	36	0	0	0	0	0	0	0	0
S114	P13611	VCAN	17	0.0213836	0	0	10	3	0	0	0	0	6	0	0	0	22	27	43	34	15	14	0	0	0	0	0	0
T116	P13611	VCAN	17	0.0213836	0	0	9	2	4	1	2	0	10	3	0	0	19	17	28	17	0	0	36	34	0	0	0	0
T142	P13611	VCAN	17	0.0213836	0	0	0	0	0	0	0	0	0	0	0	0	0	0	36	35	0	0	40	31	22	15	0	0
S144	P13611	VCAN	17	0.0213836	0	0	0	0	0	0	0	0	0	0	0	0	0	0	42	33	0	0	0	0	0	0	0	0
T158	P13611	VCAN	17	0.0213836	0	0	9	3	0	0	0	0	0	0	0	0	0	0	43	38	0	0	0	0	0	0	0	0
S159	P13611	VCAN	17	0.0213836	0	0	5	0	0	0	10	3	0	0	0	0	12	1	38	32	34	37	16	21	0	0	0	0
T162	P13611	VCAN	17	0.0213836	0	0	8	0	0	0	0	0	0	0	0	0	0	0	47	44	25	28	48	43	20	18	0	0
C243	P13611	VCAN	17	0.0213836	0	0	6	0	0	0	0	0	0	0	0	0	0	0	41	38	0	0	38	31	12	10	0	0
T256	P13611	VCAN	17	0.0213836	0	0	5	0	0	0	0	0	0	0	0	0	0	0	46	41	0	0	0	0	17	12	0	0
C270	P13611	VCAN	17	0.0213836	0	0	5	0	0	0	0	0	0	0	0	0	0	0	17	23	0	0	47	43	44	41	0	0
T279	P13611	VCAN	17	0.0213836	0	0	0	0	5	2	0	0	0	0	0	0	6	7	44	40	30	25	41	40	38	36	0	0
C294	P13611	VCAN	17	0.0213836	0	0	4	0	0	0	0	0	0	0	0	0	0	0	46	42	0	0	47	43	39	37	0	0
S300	P13611	VCAN	17	0.0213836	0	0	3	0	0	0	0	0	0	0	0	0	20	27	47	44	0	0	17	17	0	0	0	0
C315	P13611	VCAN	17	0.0213836	0	0	0	0	0	0	0	0	0	0	0	0	0	0	0	0	45	40	47	44	47	42	0	0
T3293	P13611	VCAN	17	0.0213836	0	0	4	0	0	0	0	0	0	0	0	0	0	0	48	42	0	0	0	0	47	42	0	0
C3352	P13611	VCAN	17	0.0213836	0	0	6	1	0	0	0	0	0	0	0	0	0	0	46	41	0	0	0	0	0	0	0	0
T19	P06733	ENO1	15	0.3	0	0	7	0	0	0	0	0	0	0	0	0	21	24	44	42	0	0	0	0	0	0	0	0
S37	P06733|P09104|P13929	ENO1	15	0.3	0	0	9	3	4	2	0	0	0	0	0	0	0	0	16	12	17	19	0	0	15	4	0	0
T41	P06733|P09104|P13929	ENO1	15	0.3	0	0	8	0	0	0	0	0	0	0	0	0	45	40	0	0	0	0	0	0	0	0	0	0
T41	P06733	ENO1	15	0.3	0	0	8	0	0	0	0	0	0	0	0	0	45	40	0	0	0	0	0	0	0	0	0	0
T85	P06733	ENO1	15	0.3	0	0	8	0	0	0	0	0	0	0	0	0	0	0	48	44	0	0	0	0	26	26	0	0
T100	P06733	ENO1	15	0.3	0	0	0	0	0	0	0	0	0	0	0	0	0	0	48	44	0	0	0	0	0	0	0	0
S141	P06733	ENO1	15	0.3	0	0	6	3	0	0	0	0	0	0	0	0	43	37	48	43	0	0	0	0	0	0	0	0
S157	P06733	ENO1	15	0.3	0	0	8	0	0	0	0	0	0	0	0	0	0	0	46	42	0	0	0	0	11	8	0	0
T205	P06733	ENO1	15	0.3	0	0	0	0	0	0	0	0	0	0	0	0	0	0	41	40	0	0	0	0	0	0	0	0
T237	P06733	ENO1	15	0.3	0	0	0	0	0	0	7	2	0	0	0	0	33	33	0	0	0	0	48	43	0	0	0	0
S249	P06733	ENO1	15	0.3	0	0	7	0	0	0	0	0	0	0	0	0	0	0	48	40	0	0	0	0	0	0	0	0
S254	P06733	ENO1	15	0.3	0	0	10	3	0	0	0	0	0	0	0	0	0	0	48	43	0	0	15	14	0	0	0	0
S272	P06733	ENO1	15	0.3	0	0	10	3	0	0	0	0	0	0	0	0	0	0	41	42	0	0	0	0	0	0	0	0
S310	P06733	ENO1	15	0.3	0	0	6	0	0	0	0	0	0	0	0	0	25	29	44	44	0	0	0	0	0	0	0	0
T390	P06733|P09104|P13929	ENO1	15	0.3	0	0	7	1	0	0	0	0	0	0	0	0	0	0	48	44	0	0	0	0	0	0	0	0
T73	P68366	TUBA4A	15	0.238095	0	0	10	3	2	0	0	0	0	0	0	0	0	0	46	44	0	0	0	0	0	0	0	0
T94	P68366|Q9BQE3|Q9NY65	TUBA4A	15	0.238095	0	0	10	3	5	3	0	0	0	0	0	0	0	0	0	0	0	0	0	0	0	0	0	0
T223	P68366|Q6PEY2|Q9BQE3|Q9NY65	TUBA4A	15	0.238095	0	0	10	3	0	0	0	0	1	0	0	0	0	0	0	0	0	0	0	0	0	0	0	0
T225	P68366|Q6PEY2|Q9BQE3|Q9NY65	TUBA4A	15	0.238095	0	0	9	3	0	0	0	0	1	0	0	0	0	0	0	0	0	0	0	0	0	0	0	0
T253	P68366|Q6PEY2|Q9BQE3|Q9NY65	TUBA4A	15	0.238095	0	0	10	3	0	0	0	0	0	0	0	0	0	0	0	0	0	0	0	0	0	0	0	0
T257	P68366|Q6PEY2|Q9BQE3|Q9NY65	TUBA4A	15	0.238095	0	0	9	3	0	0	0	0	0	0	0	0	0	0	0	0	0	0	0	0	0	0	0	0
T271	P68366|Q6PEY2|Q9BQE3	TUBA4A	15	0.238095	0	0	10	3	0	0	0	0	4	2	0	0	0	0	0	0	0	0	0	0	0	0	0	0
S277	P68366|Q6PEY2|Q9BQE3	TUBA4A	15	0.238095	0	0	8	1	7	2	0	0	8	0	0	0	0	0	0	0	0	0	0	0	0	0	0	0
T292	P68366|Q6PEY2	TUBA4A	15	0.238095	5	0	8	1	0	0	0	0	0	0	0	0	0	0	0	0	0	0	0	0	0	0	0	0
C295	P68366|Q6PEY2	TUBA4A	15	0.238095	0	0	8	2	0	0	0	0	0	0	0	0	0	0	0	0	0	0	0	0	0	0	0	0
C347	P68366	TUBA4A	15	0.238095	0	0	9	3	0	0	0	0	0	0	0	0	0	0	0	0	0	0	0	0	0	0	0	0
T349	P68366	TUBA4A	15	0.238095	8	0	9	3	0	0	0	0	5	0	0	0	0	0	0	0	0	0	0	0	0	0	0	0
T361	P68366|Q6PEY2|Q9BQE3|Q9NY65	TUBA4A	15	0.238095	2	2	10	3	0	0	0	0	0	0	0	0	0	0	0	0	0	0	0	0	0	0	0	0
S379	P68366|Q6PEY2|Q9NY65	TUBA4A	15	0.238095	3	0	8	3	0	0	0	0	5	0	0	0	0	0	0	0	0	0	0	0	0	0	0	0
S419	P68366|Q9BQE3|Q9NY65	TUBA4A	15	0.238095	0	0	8	0	0	0	0	0	0	0	0	0	0	0	0	0	0	0	0	0	0	0	0	0
T3	Q9UQM7	CAMK2A	15	0.230769	0	0	8	3	0	0	0	0	0	0	0	0	0	0	0	0	0	0	0	0	0	0	0	0
C6	Q9UQM7	CAMK2A	15	0.230769	0	0	9	3	0	0	2	2	0	0	0	0	0	0	0	0	0	0	0	0	0	0	0	0
T10	Q9UQM7	CAMK2A	15	0.230769	5	3	9	3	0	0	0	0	0	0	0	0	0	0	0	0	0	0	0	0	0	0	0	0
S78	Q9UQM7	CAMK2A	15	0.230769	0	0	8	0	0	0	0	0	0	0	0	0	0	0	0	0	0	0	0	0	0	0	0	0
T253	Q9UQM7	CAMK2A	15	0.230769	0	0	10	3	0	0	0	0	0	0	0	0	0	0	0	0	0	0	0	0	0	0	0	0
T261	Q9UQM7	CAMK2A	15	0.230769	10	3	10	3	0	0	10	3	0	0	0	0	0	0	0	0	0	0	0	0	0	0	0	0
S272	Q9UQM7	CAMK2A	15	0.230769	10	3	10	3	0	0	0	0	0	0	0	0	0	0	0	0	0	0	0	0	0	0	0	0
S324	Q9UQM7	CAMK2A	15	0.230769	0	0	8	3	0	0	0	0	0	0	0	0	0	0	0	0	0	0	0	0	0	0	0	0
S331	Q9UQM7	CAMK2A	15	0.230769	6	0	8	0	0	0	0	0	0	0	0	0	0	0	0	0	0	0	0	0	0	0	0	0
T354	Q9UQM7	CAMK2A	15	0.230769	0	0	0	0	0	0	0	0	9	3	0	0	0	0	0	0	0	0	0	0	0	0	0	0
S368	Q9UQM7	CAMK2A	15	0.230769	8	0	10	3	0	0	0	0	0	0	0	0	0	0	0	0	0	0	0	0	0	0	0	0
T370	Q9UQM7	CAMK2A	15	0.230769	0	0	10	1	0	0	0	0	0	0	0	0	0	0	0	0	0	0	0	0	0	0	0	0
T378	Q9UQM7	CAMK2A	15	0.230769	4	0	10	3	0	0	0	0	2	0	0	0	0	0	0	0	0	0	0	0	0	0	0	0
S407	Q9UQM7	CAMK2A	15	0.230769	0	0	9	3	0	0	0	0	0	0	0	0	0	0	0	0	0	0	0	0	0	0	0	0
S426	Q9UQM7	CAMK2A	15	0.230769	0	0	8	2	0	0	0	0	0	0	0	0	0	0	0	0	0	0	0	0	0	0	0	0
T81	P05023	ATP1A1	15	0.106383	0	0	8	3	0	0	0	0	0	0	0	0	0	0	0	0	0	0	0	0	0	0	0	0
S207	P05023	ATP1A1	15	0.106383	0	0	8	2	0	0	0	0	0	0	0	0	0	0	0	0	0	0	0	0	0	0	0	0
T232	P05023	ATP1A1	15	0.106383	0	0	1	0	0	0	0	0	0	0	0	0	0	0	39	40	0	0	0	0	0	0	0	0
S484	P05023	ATP1A1	15	0.106383	0	0	8	0	0	0	0	0	0	0	0	0	0	0	0	0	0	0	0	0	0	0	0	0
T485	P05023	ATP1A1	15	0.106383	0	0	9	3	0	0	0	0	0	0	0	0	0	0	0	0	0	0	0	0	0	0	0	0
T617	P05023|P13637|P20648|P50993|P54707|Q13733	ATP1A1	15	0.106383	0	0	10	3	0	0	0	0	0	0	0	0	0	0	0	0	0	0	0	0	0	0	0	0
T640	P05023|P13637	ATP1A1	15	0.106383	0	0	9	3	0	0	0	0	0	0	0	0	0	0	0	0	0	0	0	0	0	0	0	0
S653	P05023|P13637	ATP1A1	15	0.106383	0	0	8	0	0	0	0	0	0	0	0	0	0	0	0	0	0	0	0	0	0	0	0	0
T674	P05023	ATP1A1	15	0.106383	0	0	8	0	0	0	0	0	0	0	0	0	0	0	0	0	0	0	0	0	0	0	0	0
T686	P05023	ATP1A1	15	0.106383	0	0	8	0	0	0	0	0	0	0	0	0	0	0	0	0	0	0	0	0	0	0	0	0
T715	P05023|P13637|P50993	ATP1A1	15	0.106383	10	3	10	3	0	0	0	0	0	0	0	0	0	0	45	44	0	0	0	0	0	0	0	0
S722	P05023|P13637|P50993	ATP1A1	15	0.106383	0	0	8	2	0	0	3	2	0	0	0	0	0	0	0	0	0	0	0	0	0	0	0	0
S739	P05023|P13637	ATP1A1	15	0.106383	0	0	7	0	0	0	0	0	0	0	0	0	0	0	47	44	0	0	0	0	0	0	0	0
S742	P05023|P13637	ATP1A1	15	0.106383	0	0	9	3	0	0	0	0	0	0	0	0	0	0	0	0	0	0	0	0	0	0	0	0
S757	P05023|P13637|P50993|Q13733	ATP1A1	15	0.106383	0	0	8	3	0	0	0	0	0	0	0	0	0	0	0	0	0	0	0	0	0	0	0	0
S24	P12277	CKB	13	0.295455	0	0	10	3	0	0	0	0	0	0	0	0	0	0	38	35	0	0	0	0	0	0	0	0
T35	P12277	CKB	13	0.295455	9	2	10	3	0	0	0	0	0	0	0	0	0	0	0	0	0	0	0	0	0	0	0	0
S128	P12277	CKB	13	0.295455	0	0	5	0	0	0	0	0	0	0	0	0	0	0	42	44	8	4	0	0	0	0	0	0
S163	P12277	CKB	13	0.295455	0	0	8	0	7	3	10	3	0	0	0	0	0	0	32	27	35	38	40	39	0	0	0	0
S164	P12277	CKB	13	0.295455	10	3	10	3	0	0	0	0	0	0	0	0	42	40	31	34	0	0	32	27	0	0	0	0
S199	P12277	CKB	13	0.295455	0	0	8	1	0	0	0	0	0	0	0	0	0	0	0	0	0	0	0	0	0	0	0	0
T251	P12277	CKB	13	0.295455	0	0	0	0	0	0	0	0	8	2	0	0	0	0	0	0	0	0	0	0	0	0	0	0
C254	P12277	CKB	13	0.295455	0	0	10	3	0	0	0	0	0	0	0	0	0	0	13	7	0	0	0	0	27	24	0	0
T282	P12277	CKB	13	0.295455	0	0	9	2	10	3	10	3	5	1	0	0	0	0	0	0	30	29	0	0	21	32	0	0
C283	P12277	CKB	13	0.295455	0	0	0	0	0	0	8	3	8	1	0	0	0	0	22	15	0	0	31	34	0	0	0	0
T322	P12277	CKB	13	0.295455	2	0	0	0	0	0	0	0	0	0	0	0	14	23	47	44	0	0	0	0	0	0	0	0
T327	P12277	CKB	13	0.295455	0	0	7	0	0	0	0	0	0	0	0	0	30	28	47	44	0	0	34	35	0	0	0	0
S337	P12277	CKB	13	0.295455	0	0	8	0	0	0	0	0	0	0	0	0	0	0	36	35	0	0	0	0	29	31	0	0
T55	P04350	TUBB4A	13	0.2	0	0	10	3	0	0	0	0	0	0	0	0	0	0	0	0	0	0	0	0	0	0	0	0
T72	P04350|P68371|Q3ZCM7	TUBB4A	13	0.2	0	0	8	3	0	0	0	0	0	0	0	0	0	0	47	43	0	0	0	0	0	0	0	0
S75	P04350|P68371|Q3ZCM7	TUBB4A	13	0.2	0	0	9	3	0	0	0	0	0	0	0	0	0	0	0	0	0	0	0	0	0	0	0	0
S78	P04350|P07437|P68371|Q13885|Q9BVA1	TUBB4A	13	0.2	0	0	10	2	0	0	0	0	0	0	0	0	0	0	16	24	0	0	0	0	0	0	0	0
S95	P04350|P07437|P68371|Q13885|Q9BVA1	TUBB4A	13	0.2	8	2	10	3	0	0	0	0	2	0	0	0	0	0	0	0	0	0	0	0	0	0	0	0
T166	P04350|P07437|P68371|Q13509	TUBB4A	13	0.2	0	0	10	3	0	0	0	0	0	0	0	0	0	0	47	42	0	0	0	0	0	0	0	0
T218	P04350|P07437|P68371|Q13885|Q9BVA1	TUBB4A	13	0.2	0	0	9	2	0	0	0	0	0	0	0	0	0	0	0	0	0	0	0	0	0	0	0	0
T285	P04350|P68371|Q13509	TUBB4A	13	0.2	0	0	9	3	0	0	0	0	0	0	0	0	0	0	22	24	0	0	0	0	0	0	0	0
S332	P04350	TUBB4A	13	0.2	0	0	8	0	0	0	0	0	0	0	0	0	0	0	0	0	0	0	0	0	0	0	0	0
S339	P04350|P07437|P68371|Q13509|Q13885|Q9BUF5|Q9BVA1	TUBB4A	13	0.2	6	0	10	3	0	0	0	0	0	0	0	0	0	0	0	0	0	0	0	0	0	0	0	0
T366	P04350	TUBB4A	13	0.2	9	3	8	3	0	0	7	2	0	0	0	0	0	0	0	0	0	0	44	41	0	0	0	0
S371	P04350	TUBB4A	13	0.2	0	0	8	0	0	0	0	0	0	0	0	0	0	0	0	0	0	0	0	0	0	0	0	0
T386	P04350|P07437|P68371|Q13509|Q13885|Q9BVA1	TUBB4A	13	0.2	0	0	8	0	0	0	0	0	0	0	0	0	0	0	0	0	0	0	0	0	0	0	0	0
S107	P06744	GPI	13	0.185714	0	0	0	0	0	0	0	0	0	0	0	0	0	0	0	0	42	42	0	0	17	19	0	0
T109	P06744	GPI	13	0.185714	0	0	6	0	0	0	0	0	0	0	0	0	0	0	40	39	0	0	0	0	0	0	0	0
T168	P06744	GPI	13	0.185714	0	0	0	0	0	0	0	0	0	0	0	0	0	0	40	36	0	0	0	0	0	0	0	0
S185	P06744	GPI	13	0.185714	0	0	9	0	0	0	0	0	0	0	0	0	0	0	48	44	0	0	0	0	43	36	0	0
T190	P06744	GPI	13	0.185714	0	0	10	3	0	0	0	0	0	0	0	0	0	0	8	5	0	0	0	0	0	0	0	0
T214	P06744	GPI	13	0.185714	0	0	8	1	0	0	0	0	0	0	0	0	0	0	0	0	0	0	0	0	0	0	0	0
S247	P06744	GPI	13	0.185714	0	0	8	0	0	0	0	0	0	0	0	0	0	0	0	0	0	0	0	0	0	0	0	0
S359	P06744	GPI	13	0.185714	0	0	8	0	0	0	0	0	0	0	0	0	0	0	0	0	0	0	0	0	0	0	0	0
T385	P06744	GPI	13	0.185714	0	0	5	0	0	0	0	0	0	0	0	0	0	0	46	41	0	0	0	0	0	0	0	0
C404	P06744	GPI	13	0.185714	0	0	0	0	0	0	0	0	0	0	0	0	0	0	0	0	0	0	0	0	44	40	0	0
T412	P06744	GPI	13	0.185714	0	0	8	0	0	0	0	0	0	0	0	0	0	0	42	38	0	0	0	0	0	0	0	0
T480	P06744	GPI	13	0.185714	0	0	9	3	0	0	0	0	0	0	0	0	0	0	0	0	0	0	0	0	0	0	0	0
S532	P06744	GPI	13	0.185714	0	0	9	3	0	0	0	0	0	0	0	0	0	0	0	0	0	0	0	0	0	0	0	0
S30	Q14195|Q16555	DPYSL3	13	0.151163	0	0	0	0	0	0	0	0	0	0	0	0	0	0	47	44	0	0	0	0	0	0	0	0
T218	Q14195	DPYSL3	13	0.151163	0	0	2	0	0	0	0	0	0	0	0	0	0	0	45	40	0	0	0	0	0	0	0	0
T280	Q14195	DPYSL3	13	0.151163	0	0	8	0	0	0	0	0	0	0	0	0	0	0	26	32	0	0	0	0	33	32	0	0
T288	Q14195	DPYSL3	13	0.151163	0	0	10	3	0	0	0	0	0	0	0	0	0	0	2	1	0	0	0	0	0	0	0	0
C334	Q14195	DPYSL3	13	0.151163	0	0	4	2	1	0	0	0	0	0	0	0	0	0	0	0	0	0	0	0	42	37	0	0
S363	Q14195|Q16555	DPYSL3	13	0.151163	0	0	10	3	0	0	0	0	0	0	0	0	0	0	0	0	0	0	0	0	0	0	0	0
S402	Q14195	DPYSL3	13	0.151163	0	0	6	2	0	0	0	0	0	0	0	0	0	0	43	41	0	0	0	0	0	0	0	0
S427	Q14195	DPYSL3	13	0.151163	0	0	8	0	0	0	0	0	0	0	0	0	0	0	0	0	0	0	0	0	0	0	0	0
T462	Q14195	DPYSL3	13	0.151163	0	0	9	3	0	0	0	0	0	0	0	0	0	0	47	42	0	0	0	0	0	0	0	0
S472	Q14195	DPYSL3	13	0.151163	0	0	8	0	0	0	0	0	0	0	0	0	0	0	33	39	0	0	0	0	0	0	0	0
S539	Q14195	DPYSL3	13	0.151163	0	0	0	0	0	0	8	0	0	0	0	0	37	38	32	24	0	0	0	0	0	0	0	0
T543	Q14195	DPYSL3	13	0.151163	0	0	0	0	3	0	8	3	0	0	0	0	0	0	0	0	0	0	0	0	44	37	0	0
S553	Q14195	DPYSL3	13	0.151163	0	0	0	0	0	0	0	0	0	0	0	0	5	5	40	36	0	0	0	0	0	0	0	0
S17	P02794	FTH1	12	0.545455	0	0	10	3	0	0	0	0	0	0	0	0	0	0	48	43	0	0	0	0	0	0	0	0
S96	P02794	FTH1	12	0.545455	0	0	10	3	0	0	0	0	0	0	0	0	0	0	33	31	0	0	0	0	0	0	0	0
C103	P02794	FTH1	12	0.545455	0	0	0	0	8	3	0	0	0	0	0	0	0	0	0	0	0	0	0	0	0	0	0	0
S114	P02794	FTH1	12	0.545455	0	0	8	0	0	0	0	0	0	0	0	0	0	0	47	43	0	0	0	0	0	0	0	0
T123	P02794	FTH1	12	0.545455	0	0	8	2	0	0	0	0	0	0	0	0	0	0	0	0	0	0	0	0	0	0	0	0
C131	P02794	FTH1	12	0.545455	0	0	9	3	2	0	0	0	0	0	0	0	0	0	43	38	0	0	38	39	0	0	0	0
T136	P02794	FTH1	12	0.545455	3	0	8	0	0	0	0	0	6	0	0	0	0	0	35	34	0	0	35	38	0	0	0	0
T154	P02794	FTH1	12	0.545455	0	0	10	3	0	0	0	0	0	0	0	0	0	0	0	0	0	0	0	0	0	0	0	0
S164	P02794	FTH1	12	0.545455	0	0	10	1	0	0	0	0	0	0	0	0	0	0	45	41	0	0	48	43	0	0	0	0
T175	P02794	FTH1	12	0.545455	0	0	8	3	0	0	0	0	0	0	0	0	0	0	0	0	0	0	0	0	0	0	0	0
S179	P02794	FTH1	12	0.545455	0	0	8	3	0	0	0	0	0	0	0	0	6	5	35	38	0	0	0	0	0	0	0	0
S183	P02794	FTH1	12	0.545455	0	0	10	1	0	0	0	0	0	0	0	0	20	19	34	35	0	0	0	0	0	0	0	0
T42	P09543	CNP	12	0.210526	0	0	8	0	0	0	0	0	0	0	0	0	0	0	0	0	0	0	0	0	0	0	0	0
T45	P09543	CNP	12	0.210526	0	0	9	1	0	0	0	0	0	0	0	0	0	0	0	0	0	0	0	0	0	0	0	0
T78	P09543	CNP	12	0.210526	0	0	10	3	0	0	0	0	0	0	0	0	0	0	0	0	0	0	0	0	0	0	0	0
S170	P09543	CNP	12	0.210526	7	3	10	3	0	0	0	0	0	0	0	0	0	0	0	0	0	0	0	0	0	0	0	0
T240	P09543	CNP	12	0.210526	0	0	10	3	0	0	0	0	0	0	0	0	0	0	0	0	0	0	0	0	0	0	0	0
C252	P09543	CNP	12	0.210526	0	0	10	3	0	0	0	0	0	0	10	3	0	0	45	43	0	0	0	0	0	0	9	6
C257	P09543	CNP	12	0.210526	0	0	8	3	4	1	6	3	0	0	0	0	0	0	0	0	0	0	0	0	0	0	0	0
S312	P09543	CNP	12	0.210526	2	0	9	3	0	0	8	3	0	0	0	0	0	0	0	0	0	0	0	0	0	0	0	0
S318	P09543	CNP	12	0.210526	7	0	10	3	1	2	0	0	0	0	0	0	0	0	0	0	0	0	0	0	0	0	0	0
T320	P09543	CNP	12	0.210526	0	0	10	3	0	0	0	0	0	0	0	0	0	0	0	0	0	0	0	0	0	0	0	0
C335	P09543	CNP	12	0.210526	0	0	9	1	0	0	0	0	0	0	0	0	0	0	0	0	0	0	0	0	0	0	0	0
T344	P09543	CNP	12	0.210526	0	0	9	1	0	0	0	0	0	0	0	0	0	0	0	0	0	0	0	0	0	0	0	0
S30	Q14194	CRMP1	12	0.151899	0	0	0	0	0	0	0	0	0	0	0	0	0	0	48	43	0	0	0	0	0	0	0	0
S80	Q14194	CRMP1	12	0.151899	0	0	8	3	0	0	0	0	0	0	0	0	26	17	43	38	0	0	8	13	0	0	0	0
S114	Q14194	CRMP1	12	0.151899	0	0	10	3	0	0	0	0	0	0	0	0	0	0	0	0	0	0	0	0	0	0	0	0
S226	Q14194	CRMP1	12	0.151899	0	0	6	0	0	0	0	0	0	0	0	0	43	43	40	35	0	0	0	0	0	0	0	0
T285	Q14194	CRMP1	12	0.151899	0	0	5	0	0	0	0	0	0	0	0	0	46	43	47	43	0	0	0	0	0	0	0	0
T288	Q14194	CRMP1	12	0.151899	0	0	10	3	0	0	0	0	0	0	0	0	0	0	44	40	0	0	0	0	0	0	0	0
T349	Q14194	CRMP1	12	0.151899	0	0	10	3	0	0	0	0	0	0	0	0	0	0	34	36	0	0	0	0	0	0	0	0
T384	Q14194|Q14195|Q16555	CRMP1	12	0.151899	0	0	9	2	0	0	0	0	0	0	0	0	0	0	48	43	0	0	0	0	0	0	0	0
S405	Q14194	CRMP1	12	0.151899	0	0	10	3	0	0	0	0	0	0	0	0	0	0	41	42	0	0	0	0	0	0	0	0
S442	Q14194	CRMP1	12	0.151899	0	0	9	3	0	0	0	0	0	0	0	0	41	39	9	15	0	0	0	0	0	0	0	0
S537	Q14194	CRMP1	12	0.151899	0	0	8	0	0	0	0	0	0	0	0	0	0	0	0	0	0	0	0	0	0	0	0	0
S540	Q14194	CRMP1	12	0.151899	0	0	9	0	0	0	0	0	0	0	0	0	0	0	36	32	0	0	0	0	0	0	0	0
S39	P17600	SYN1	12	0.126316	0	0	8	0	0	0	0	0	0	0	0	0	0	0	0	0	0	0	0	0	0	0	0	0
T87	P17600	SYN1	12	0.126316	0	0	8	3	0	0	0	0	0	0	0	0	0	0	38	30	0	0	0	0	0	0	0	0
S293	P17600	SYN1	12	0.126316	0	0	0	0	0	0	0	0	8	1	0	0	0	0	0	0	0	0	0	0	0	0	0	0
T436	P17600	SYN1	12	0.126316	0	0	8	0	0	0	0	0	0	0	0	0	0	0	0	0	0	0	0	0	0	0	0	0
T448	P17600	SYN1	12	0.126316	0	0	10	0	0	0	0	0	0	0	0	0	0	0	20	20	0	0	0	0	0	0	0	0
S449	P17600	SYN1	12	0.126316	0	0	8	0	0	0	0	0	0	0	0	0	0	0	8	5	0	0	0	0	0	0	0	0
S494	P17600	SYN1	12	0.126316	0	0	8	3	0	0	0	0	0	0	0	0	0	0	29	26	0	0	0	0	0	0	0	0
S533	P17600	SYN1	12	0.126316	0	0	10	3	0	0	0	0	0	0	0	0	0	0	37	36	0	0	0	0	0	0	0	0
S551	P17600	SYN1	12	0.126316	0	0	8	0	0	0	0	0	0	0	0	0	0	0	0	0	0	0	0	0	0	0	0	0
S578	P17600	SYN1	12	0.126316	0	0	9	3	0	0	0	0	0	0	0	0	0	0	0	0	0	0	0	0	0	0	0	0
T601	P17600	SYN1	12	0.126316	0	0	10	3	0	0	0	0	0	0	0	0	0	0	0	0	0	0	0	0	0	0	0	0
S605	P17600	SYN1	12	0.126316	0	0	10	3	0	0	0	0	0	0	0	0	0	0	48	44	0	0	0	0	0	0	0	0
T248	Q01082	SPTBN1	12	0.0425532	0	0	9	2	0	0	0	0	0	0	0	0	0	0	37	30	0	0	0	0	0	0	0	0
S446	Q01082	SPTBN1	12	0.0425532	0	0	10	3	0	0	0	0	0	0	0	0	0	0	46	44	0	0	0	0	0	0	0	0
T461	Q01082	SPTBN1	12	0.0425532	0	0	8	3	0	0	0	0	0	0	0	0	0	0	0	0	0	0	0	0	0	0	0	0
T571	Q01082	SPTBN1	12	0.0425532	0	0	9	3	0	0	0	0	0	0	0	0	0	0	0	0	0	0	0	0	0	0	0	0
T596	Q01082	SPTBN1	12	0.0425532	0	0	10	3	0	0	0	0	0	0	0	0	0	0	0	0	0	0	0	0	0	0	0	0
T981	Q01082	SPTBN1	12	0.0425532	0	0	9	3	0	0	0	0	0	0	0	0	0	0	0	0	0	0	0	0	0	0	0	0
S1024	Q01082	SPTBN1	12	0.0425532	0	0	6	0	0	0	0	0	0	0	0	0	0	0	48	44	0	0	0	0	0	0	0	0
S1243	Q01082	SPTBN1	12	0.0425532	0	0	8	0	0	0	0	0	0	0	0	0	0	0	0	0	0	0	0	0	0	0	0	0
T1465	Q01082	SPTBN1	12	0.0425532	0	0	8	2	0	0	0	0	0	0	0	0	0	0	42	40	0	0	0	0	0	0	0	0
S2184	Q01082	SPTBN1	12	0.0425532	0	0	9	0	0	0	0	0	0	0	0	0	0	0	0	0	0	0	0	0	0	0	0	0
S2245	Q01082	SPTBN1	12	0.0425532	0	0	1	3	0	0	0	0	0	0	0	0	0	0	39	37	0	0	0	0	0	0	0	0
S2256	Q01082	SPTBN1	12	0.0425532	0	0	9	1	0	0	0	0	0	0	0	0	0	0	0	0	0	0	0	0	0	0	0	0
S21	P60174	TPI1	11	0.354839	10	3	10	3	5	0	0	0	0	0	0	0	46	44	45	41	41	33	45	43	19	13	0	0
T28	P60174	TPI1	11	0.354839	8	0	8	3	9	3	0	0	0	0	0	0	0	0	23	19	0	0	0	0	0	0	0	0
T38	P60174	TPI1	11	0.354839	4	0	1	2	0	0	5	1	0	0	0	0	0	0	17	12	0	0	41	41	0	0	0	0
C42	P60174	TPI1	11	0.354839	0	0	8	3	5	0	0	0	0	0	0	0	0	0	13	10	0	0	29	38	6	9	0	0
T46	P60174	TPI1	11	0.354839	0	0	9	3	0	0	0	0	0	0	0	0	42	41	42	42	13	10	0	0	17	12	0	0
S106	P60174	TPI1	11	0.354839	0	0	8	0	0	0	0	0	0	0	0	0	0	0	48	43	0	0	0	0	0	0	0	0
C127	P60174	TPI1	11	0.354839	0	0	8	3	6	3	0	0	0	0	0	0	0	0	37	35	0	0	22	26	23	26	0	0
S159	P60174	TPI1	11	0.354839	0	0	0	0	0	0	0	0	0	0	0	0	0	0	0	0	43	43	0	0	0	0	0	0
T173	P60174	TPI1	11	0.354839	0	0	8	1	0	0	0	0	0	0	0	0	0	0	0	0	0	0	0	0	0	0	0	0
S195	P60174	TPI1	11	0.354839	0	0	5	0	0	0	0	0	0	0	0	0	0	0	48	44	0	0	0	0	21	15	0	0
S236	P60174	TPI1	11	0.354839	0	0	10	3	0	0	0	0	0	0	0	0	0	0	48	42	0	0	0	0	0	0	0	0
S19	P15104	GLUL	11	0.211538	0	0	9	3	0	0	0	0	0	0	0	0	0	0	48	44	0	0	0	0	0	0	0	0
T36	P15104	GLUL	11	0.211538	0	0	8	0	0	0	0	0	0	0	0	0	0	0	41	42	0	0	0	0	0	0	0	0
T111	P15104	GLUL	11	0.211538	0	0	3	0	0	0	0	0	0	0	0	0	0	0	48	44	0	0	0	0	0	0	0	0
T306	P15104	GLUL	11	0.211538	1	0	9	2	0	0	0	0	2	0	0	0	3	4	0	0	0	0	0	0	0	0	0	0
S307	P15104	GLUL	11	0.211538	1	0	10	2	0	0	0	0	7	0	0	0	9	5	35	30	0	0	0	0	39	38	0	0
S313	P15104	GLUL	11	0.211538	0	0	9	3	0	0	0	0	0	0	0	0	0	0	46	38	11	8	0	0	0	0	0	0
C346	P15104	GLUL	11	0.211538	0	0	10	3	3	0	7	0	6	1	0	0	0	0	41	40	24	26	44	43	0	0	0	0
S350	P15104	GLUL	11	0.211538	9	0	10	3	0	0	0	0	8	1	0	0	41	41	46	44	0	0	43	40	44	42	0	0
T352	P15104	GLUL	11	0.211538	2	0	10	3	0	0	0	0	0	0	0	0	0	0	33	22	0	0	0	0	0	0	0	0
C359	P15104	GLUL	11	0.211538	0	0	9	3	0	0	0	0	0	0	0	0	0	0	28	20	0	0	39	43	0	0	0	0
T364	P15104	GLUL	11	0.211538	0	0	10	3	0	0	0	0	0	0	0	0	0	0	35	37	0	0	0	0	0	0	0	0
T68	P49419	ALDH7A1	11	0.161765	0	0	8	0	0	0	0	0	0	0	0	0	0	0	44	42	0	0	0	0	0	0	0	0
S84	P49419	ALDH7A1	11	0.161765	0	0	10	3	0	0	0	0	0	0	0	0	0	0	48	44	0	0	0	0	0	0	0	0
T91	P49419	ALDH7A1	11	0.161765	0	0	8	0	0	0	0	0	0	0	0	0	0	0	0	0	0	0	0	0	0	0	0	0
S171	P49419	ALDH7A1	11	0.161765	0	0	8	0	0	0	0	0	0	0	0	0	0	0	0	0	0	0	0	0	0	0	0	0
S271	P49419	ALDH7A1	11	0.161765	0	0	8	0	0	0	0	0	0	0	0	0	0	0	48	44	0	0	0	0	0	0	0	0
T273	P49419	ALDH7A1	11	0.161765	3	0	10	1	0	0	0	0	0	0	0	0	0	0	0	0	0	0	0	0	0	0	0	0
S379	P49419	ALDH7A1	11	0.161765	0	0	10	3	0	0	0	0	0	0	0	0	0	0	48	42	0	0	0	0	5	7	0	0
T394	P49419	ALDH7A1	11	0.161765	6	0	10	3	0	0	0	0	0	0	0	0	0	0	48	44	0	0	47	44	0	0	0	0
T412	P49419	ALDH7A1	11	0.161765	0	0	8	1	0	0	0	0	0	0	0	0	0	0	40	29	0	0	0	0	0	0	0	0
S456	P49419	ALDH7A1	11	0.161765	0	0	10	3	0	0	0	0	0	0	0	0	0	0	48	42	0	0	0	0	0	0	0	0
T487	P49419	ALDH7A1	11	0.161765	0	0	9	3	0	0	0	0	0	0	0	0	0	0	35	36	0	0	0	0	21	15	0	0
S395	P10515	DLAT	11	0.114583	0	0	10	3	0	0	0	0	0	0	0	0	0	0	0	0	0	0	0	0	0	0	0	0
T408	P10515	DLAT	11	0.114583	0	0	8	0	0	0	0	0	0	0	0	0	0	0	0	0	0	0	0	0	0	0	0	0
T417	P10515	DLAT	11	0.114583	0	0	8	0	0	0	0	0	0	0	0	0	0	0	0	0	0	0	0	0	0	0	0	0
S426	P10515	DLAT	11	0.114583	0	0	8	0	0	0	0	0	0	0	0	0	0	0	0	0	0	0	0	0	0	0	0	0
S475	P10515	DLAT	11	0.114583	9	3	9	2	0	0	0	0	0	0	0	0	0	0	0	0	0	0	0	0	0	0	0	0
S484	P10515	DLAT	11	0.114583	0	0	8	0	0	0	0	0	0	0	0	0	0	0	0	0	0	0	0	0	0	0	0	0
S496	P10515	DLAT	11	0.114583	0	0	8	0	0	0	0	0	0	0	0	0	0	0	0	0	0	0	0	0	0	0	0	0
S497	P10515	DLAT	11	0.114583	0	0	8	0	0	0	0	0	0	0	0	0	0	0	0	0	0	0	0	0	0	0	0	0
T501	P10515	DLAT	11	0.114583	0	0	8	0	0	0	0	0	0	0	0	0	0	0	0	0	0	0	0	0	0	0	0	0
T536	P10515	DLAT	11	0.114583	0	0	8	0	0	0	0	0	0	0	0	0	0	0	43	39	0	0	0	0	0	0	0	0
S566	P10515	DLAT	11	0.114583	0	0	8	0	0	0	0	0	0	0	0	0	0	0	0	0	0	0	0	0	0	0	0	0
T50	Q12860	CNTN1	11	0.0743243	0	0	7	0	0	0	0	0	0	0	0	0	0	0	40	37	0	0	0	0	0	0	0	0
S56	Q12860	CNTN1	11	0.0743243	0	0	8	0	0	0	0	0	0	0	0	0	0	0	0	0	0	0	0	0	0	0	0	0
T129	Q12860	CNTN1	11	0.0743243	0	0	3	0	0	0	0	0	0	0	0	0	0	0	43	40	0	0	0	0	0	0	0	0
S291	Q12860	CNTN1	11	0.0743243	0	0	8	0	0	0	0	0	0	0	0	0	0	0	0	0	0	0	0	0	0	0	0	0
T414	Q12860	CNTN1	11	0.0743243	0	0	8	0	0	0	0	0	0	0	0	0	0	0	39	39	0	0	0	0	0	0	0	0
T684	Q12860	CNTN1	11	0.0743243	0	0	10	3	0	0	0	0	0	0	0	0	0	0	0	0	0	0	0	0	0	0	0	0
S693	Q12860	CNTN1	11	0.0743243	0	0	8	0	0	0	0	0	0	0	0	0	0	0	0	0	0	0	0	0	0	0	0	0
T701	Q12860	CNTN1	11	0.0743243	0	0	10	3	0	0	0	0	0	0	0	0	0	0	28	26	0	0	0	0	0	0	0	0
S711	Q12860	CNTN1	11	0.0743243	0	0	9	0	0	0	0	0	0	0	0	0	0	0	14	13	0	0	0	0	0	0	0	0
T726	Q12860	CNTN1	11	0.0743243	0	0	8	0	0	0	0	0	0	0	0	0	0	0	0	0	0	0	0	0	0	0	0	0
S956	Q12860	CNTN1	11	0.0743243	0	0	9	3	0	0	0	0	0	0	0	0	0	0	0	0	0	0	0	0	0	0	0	0
T508	Q92752	TNR	11	0.0395683	0	0	9	3	0	0	0	0	0	0	0	0	0	0	0	0	0	0	0	0	0	0	0	0
T518	Q92752	TNR	11	0.0395683	0	0	8	1	0	0	0	0	0	0	0	0	0	0	0	0	0	0	0	0	0	0	0	0
T719	Q92752	TNR	11	0.0395683	6	0	8	3	0	0	0	0	0	0	0	0	0	0	32	35	0	0	0	0	0	0	0	0
T731	Q92752	TNR	11	0.0395683	0	0	9	3	0	0	0	0	0	0	0	0	0	0	0	0	0	0	0	0	0	0	0	0
S809	Q92752	TNR	11	0.0395683	0	0	0	0	0	0	0	0	0	0	0	0	0	0	39	35	0	0	0	0	0	0	0	0
S908	Q92752	TNR	11	0.0395683	0	0	8	2	0	0	0	0	0	0	0	0	0	0	0	0	0	0	0	0	0	0	0	0
S909	Q92752	TNR	11	0.0395683	0	0	8	0	0	0	0	0	0	0	0	0	0	0	0	0	0	0	0	0	0	0	0	0
T914	Q92752	TNR	11	0.0395683	0	0	10	3	0	0	0	0	0	0	0	0	0	0	0	0	0	0	0	0	0	0	0	0
T927	Q92752	TNR	11	0.0395683	0	0	8	0	0	0	0	0	0	0	0	0	0	0	48	44	0	0	0	0	0	0	0	0
S1056	Q92752	TNR	11	0.0395683	0	0	10	3	0	0	0	0	0	0	0	0	0	0	44	43	0	0	0	0	0	0	0	0
T1188	Q92752	TNR	11	0.0395683	0	0	5	1	0	0	0	0	0	0	0	0	0	0	48	44	0	0	0	0	0	0	0	0
T151	P02686	MBP	10	0.188679	0	0	5	0	0	0	0	0	0	0	0	0	18	21	48	44	0	0	0	0	0	0	0	0
T154	P02686	MBP	10	0.188679	0	0	9	3	0	0	0	0	0	0	0	0	0	0	0	0	0	0	0	0	0	0	0	0
T169	P02686	MBP	10	0.188679	0	0	10	3	0	0	0	0	0	0	0	0	0	0	48	44	0	0	0	0	0	0	0	0
S174	P02686	MBP	10	0.188679	0	0	10	3	0	0	0	0	0	0	0	0	0	0	0	0	0	0	0	0	0	0	0	0
S205	P02686	MBP	10	0.188679	0	0	8	1	0	0	0	0	0	0	0	0	29	22	0	0	0	0	0	0	0	0	0	0
T214	P02686	MBP	10	0.188679	0	0	10	3	0	0	0	0	0	0	0	0	0	0	48	44	0	0	0	0	0	0	0	0
S244	P02686	MBP	10	0.188679	8	3	10	3	0	0	0	0	0	0	0	0	0	0	0	0	0	0	0	0	0	0	0	0
S249	P02686	MBP	10	0.188679	10	3	10	3	9	2	0	0	0	0	0	0	48	44	25	19	0	0	0	0	0	0	0	0
T283	P02686	MBP	10	0.188679	0	0	8	0	0	0	0	0	0	0	0	0	0	0	0	0	0	0	0	0	0	0	0	0
S285	P02686	MBP	10	0.188679	0	0	10	3	0	0	0	0	0	0	0	0	0	0	0	0	0	0	0	0	0	0	0	0
C66	P05091	ALDH2	10	0.166667	0	0	0	0	0	0	0	0	0	0	0	0	0	0	0	0	0	0	48	43	46	43	0	0
T160	P05091	ALDH2	10	0.166667	0	0	10	2	0	0	0	0	0	0	0	0	0	0	47	44	0	0	0	0	40	41	0	0
S169	P05091	ALDH2	10	0.166667	0	0	8	3	0	0	0	0	0	0	0	0	0	0	0	0	0	0	0	0	0	0	0	0
T202	P05091	ALDH2	10	0.166667	0	0	3	0	0	0	0	0	0	0	0	0	0	0	46	39	0	0	0	0	0	0	0	0
S263	P05091	ALDH2	10	0.166667	0	0	0	0	0	0	0	0	0	0	0	0	0	0	47	44	0	0	0	0	0	0	0	0
T356	P05091	ALDH2	10	0.166667	0	0	8	1	0	0	0	0	6	3	0	0	0	0	48	44	0	0	0	0	0	0	0	0
T376	P05091	ALDH2	10	0.166667	0	0	10	3	0	0	0	0	0	0	0	0	0	0	0	0	0	0	0	0	0	0	0	0
C386	P05091	ALDH2	10	0.166667	0	0	10	3	0	0	0	0	0	0	0	0	0	0	47	43	0	0	0	0	0	0	0	0
S440	P05091	ALDH2	10	0.166667	0	0	9	3	0	0	0	0	0	0	0	0	0	0	48	44	0	0	0	0	0	0	0	0
T503	P05091	ALDH2	10	0.166667	0	0	8	0	0	0	0	0	0	0	0	0	0	0	0	0	0	0	0	0	0	0	0	0
S521	P12111	COL6A3	10	0.0241546	0	0	9	1	0	0	0	0	0	0	0	0	0	0	0	0	0	0	0	0	23	31	0	0
T1196	P12111	COL6A3	10	0.0241546	0	0	10	3	0	0	0	0	0	0	0	0	0	0	0	0	0	0	0	0	0	0	0	0
S1495	P12111	COL6A3	10	0.0241546	0	0	4	1	0	0	9	2	0	0	0	0	0	0	0	0	0	0	44	43	0	0	0	0
S1534	P12111	COL6A3	10	0.0241546	0	0	10	3	0	0	0	0	0	0	0	0	0	0	0	0	0	0	0	0	0	0	0	0
T1587	P12111	COL6A3	10	0.0241546	0	0	8	0	0	0	0	0	0	0	0	0	0	0	0	0	0	0	0	0	0	0	0	0
T1751	P12111	COL6A3	10	0.0241546	0	0	9	3	0	0	0	0	0	0	0	0	0	0	0	0	0	0	0	0	0	0	0	0
T1952	P12111	COL6A3	10	0.0241546	0	0	10	3	0	0	0	0	0	0	0	0	0	0	0	0	0	0	0	0	0	0	0	0
S2486	P12111	COL6A3	10	0.0241546	0	0	7	0	0	0	0	0	0	0	0	0	0	0	45	43	0	0	0	0	0	0	0	0
T2518	P12111	COL6A3	10	0.0241546	0	0	10	3	0	0	0	0	0	0	0	0	0	0	0	0	0	0	0	0	0	0	0	0
S2534	P12111	COL6A3	10	0.0241546	9	3	9	2	0	0	9	2	0	0	0	0	35	38	0	0	0	0	0	0	0	0	0	0
T52	Q9GZV7	HAPLN2	9	0.2	8	0	10	3	0	0	0	0	0	0	0	0	0	0	44	43	0	0	0	0	0	0	0	0
T54	Q9GZV7	HAPLN2	9	0.2	0	0	0	0	0	0	2	1	0	0	0	0	45	44	46	43	0	0	31	32	0	0	0	0
C57	Q9GZV7	HAPLN2	9	0.2	0	0	10	3	0	0	4	0	0	0	0	0	0	0	44	41	0	0	40	41	42	34	0	0
T61	Q9GZV7	HAPLN2	9	0.2	0	0	8	0	0	0	0	0	0	0	0	0	0	0	34	35	0	0	13	12	0	0	0	0
T81	Q9GZV7	HAPLN2	9	0.2	0	0	10	3	0	0	0	0	0	0	0	0	0	0	43	41	0	0	0	0	0	0	0	0
S112	Q9GZV7	HAPLN2	9	0.2	0	0	0	0	3	1	0	0	0	0	0	0	0	0	48	44	0	0	0	0	0	0	0	0
C290	Q9GZV7	HAPLN2	9	0.2	0	0	8	0	0	0	7	3	0	0	0	0	0	0	44	41	30	35	48	44	33	33	0	0
S299	Q9GZV7	HAPLN2	9	0.2	6	0	10	3	0	0	0	0	0	0	0	0	8	2	35	28	0	0	0	0	0	0	0	0
T334	Q9GZV7	HAPLN2	9	0.2	0	0	7	0	0	0	0	0	0	0	0	0	0	0	44	43	0	0	0	0	0	0	0	0
T43	P17174	GOT1	9	0.169811	0	0	8	0	0	0	0	0	0	0	0	0	0	0	45	40	0	0	20	21	0	0	0	0
C46	P17174	GOT1	9	0.169811	0	0	0	0	0	0	0	0	0	0	0	0	0	0	0	0	0	0	39	35	0	0	0	0
S66	P17174	GOT1	9	0.169811	5	0	9	3	0	0	0	0	4	1	0	0	0	0	35	27	0	0	0	0	0	0	0	0
S93	P17174	GOT1	9	0.169811	0	0	8	0	0	0	0	0	0	0	0	0	0	0	0	0	0	0	0	0	0	0	0	0
T132	P17174	GOT1	9	0.169811	0	0	9	2	0	0	0	0	0	0	0	0	0	0	39	38	0	0	0	0	0	0	0	0
T272	P17174	GOT1	9	0.169811	0	0	9	2	0	0	0	0	0	0	0	0	0	0	41	40	0	0	0	0	0	0	0	0
S309	P17174	GOT1	9	0.169811	0	0	8	0	0	0	0	0	0	0	0	0	0	0	0	0	0	0	0	0	0	0	0	0
S312	P17174	GOT1	9	0.169811	0	0	9	3	0	0	0	0	0	0	0	0	0	0	24	19	0	0	0	0	0	0	0	0
S385	P17174	GOT1	9	0.169811	0	0	9	3	0	0	0	0	0	0	0	0	0	0	0	0	0	0	0	0	0	0	0	0
C25	P62873	GNB1	9	0.128571	0	0	10	3	0	0	0	0	6	0	0	0	0	0	0	0	0	0	0	0	0	0	0	0
T29	P62873	GNB1	9	0.128571	0	0	7	3	0	0	5	0	0	0	0	0	0	0	0	0	2	0	44	42	0	0	0	0
S31	P62873	GNB1	9	0.128571	0	0	10	3	0	0	0	0	0	0	0	0	0	0	0	0	10	18	10	8	0	0	0	0
T34	P62873	GNB1	9	0.128571	0	0	10	3	2	0	0	0	7	3	0	0	0	0	37	34	0	0	0	0	0	0	0	0
S84	P62873|P62879	GNB1	9	0.128571	0	0	10	3	0	0	0	0	0	0	0	0	0	0	0	0	0	0	0	0	0	0	0	0
T86	P62873|P62879	GNB1	9	0.128571	0	0	0	0	9	3	0	0	0	0	0	0	0	0	0	0	0	0	0	0	0	0	0	0
T87	P62873|P62879	GNB1	9	0.128571	0	0	10	3	0	0	0	0	0	0	0	0	0	0	0	0	0	0	0	0	0	0	0	0
S207	P62873	GNB1	9	0.128571	0	0	8	0	0	0	0	0	0	0	0	0	0	0	0	0	0	0	0	0	0	0	0	0
T263	P62873	GNB1	9	0.128571	0	0	8	0	0	0	0	0	0	0	0	0	0	0	0	0	0	0	0	0	0	0	0	0
T13	P11142	HSPA8	9	0.104651	0	0	7	0	0	0	0	0	0	0	0	0	0	0	48	44	0	0	0	0	23	23	0	0
C17	P11142	HSPA8	9	0.104651	0	0	1	0	0	0	4	0	0	0	0	0	0	0	39	39	0	0	0	0	0	0	0	0
S153	P11142	HSPA8	9	0.104651	0	0	8	0	0	0	0	0	0	0	0	0	0	0	0	0	0	0	0	0	0	0	0	0
T158	P11142	HSPA8	9	0.104651	0	0	10	3	0	0	0	0	0	0	0	0	0	0	0	0	0	0	17	18	0	0	0	0
T163	P11142	HSPA8	9	0.104651	0	0	7	0	0	0	0	0	0	0	0	0	0	0	47	44	0	0	0	0	0	0	0	0
T177	P11142|P54652	HSPA8	9	0.104651	0	0	8	0	0	0	0	0	0	0	0	0	0	0	32	27	0	0	0	0	0	0	0	0
S329	P11142	HSPA8	9	0.104651	0	0	10	3	0	0	0	0	0	0	0	0	0	0	48	44	0	0	0	0	0	0	0	0
T341	P11142	HSPA8	9	0.104651	0	0	10	3	0	0	0	0	0	0	0	0	0	0	0	0	0	0	0	0	0	0	0	0
T425	P11142	HSPA8	9	0.104651	0	0	3	0	0	0	0	0	0	0	0	0	0	0	42	40	0	0	0	0	0	0	0	0
S105	P29401	TKT	9	0.104651	0	0	7	0	0	0	0	0	0	0	0	0	0	0	48	44	0	0	0	0	0	0	0	0
T118	P29401	TKT	9	0.104651	0	0	5	3	0	0	0	0	0	0	0	0	0	0	40	37	0	0	0	0	0	0	0	0
S190	P29401	TKT	9	0.104651	0	0	8	0	0	0	0	0	0	0	0	0	0	0	29	31	0	0	0	0	0	0	0	0
T287	P29401	TKT	9	0.104651	0	0	1	0	0	0	0	0	0	0	0	0	0	0	40	36	0	0	0	0	0	0	0	0
T342	P29401	TKT	9	0.104651	0	0	10	3	0	0	0	0	0	0	0	0	0	0	0	0	0	0	0	0	0	0	0	0
T442	P29401	TKT	9	0.104651	0	0	8	0	0	0	0	0	0	0	0	0	0	0	26	32	0	0	0	0	0	0	0	0
S449	P29401	TKT	9	0.104651	0	0	8	3	0	0	0	0	0	0	0	0	0	0	0	0	0	0	0	0	0	0	0	0
T454	P29401	TKT	9	0.104651	0	0	9	3	0	0	0	0	0	0	0	0	0	0	0	0	0	0	0	0	0	0	0	0
S498	P29401	TKT	9	0.104651	0	0	9	2	0	0	0	0	0	0	0	0	0	0	0	0	0	0	0	0	3	2	0	0
T11	Q13554	CAMK2B	9	0.0841121	0	0	10	3	0	0	0	0	0	0	0	0	0	0	0	0	0	0	0	0	0	0	0	0
S146	Q13554|Q13555|Q13557|Q9UQM7	CAMK2B	9	0.0841121	7	3	10	3	0	0	0	0	0	0	0	0	0	0	0	0	0	0	0	0	0	0	0	0
S235	Q13554|Q13555|Q13557|Q9UQM7	CAMK2B	9	0.0841121	8	2	9	3	0	0	0	0	5	1	0	0	0	0	0	0	0	0	0	0	0	0	0	0
T240	Q13554|Q13555|Q13557|Q9UQM7	CAMK2B	9	0.0841121	2	0	8	3	0	0	0	0	0	0	0	0	0	0	0	0	0	0	0	0	0	0	0	0
T262	Q13554	CAMK2B	9	0.0841121	8	2	10	3	0	0	0	0	0	0	0	0	0	0	0	0	0	0	0	0	0	0	0	0
T307	Q13554|Q13557|Q9UQM7	CAMK2B	9	0.0841121	0	0	8	0	0	0	0	0	0	0	0	0	0	0	0	0	0	0	0	0	0	0	0	0
T542	Q13554	CAMK2B	9	0.0841121	0	0	9	2	0	0	0	0	0	0	0	0	0	0	0	0	0	0	0	0	0	0	0	0
T601	Q13554|Q13555	CAMK2B	9	0.0841121	0	0	10	1	0	0	0	0	0	0	0	0	0	0	0	0	0	0	0	0	0	0	0	0
T623	Q13554|Q13555	CAMK2B	9	0.0841121	0	0	10	3	0	0	0	0	0	0	0	0	0	0	0	0	0	0	0	0	0	0	0	0
S109	P12110	COL6A2	9	0.075	0	0	8	0	0	0	0	0	0	0	0	0	0	0	0	0	0	0	0	0	0	0	0	0
S113	P12110	COL6A2	9	0.075	0	0	8	0	0	0	0	0	0	0	0	0	0	0	0	0	0	0	0	0	0	0	0	0
T161	P12110	COL6A2	9	0.075	0	0	8	3	0	0	0	0	0	0	0	0	0	0	0	0	0	0	0	0	0	0	0	0
S168	P12110	COL6A2	9	0.075	0	0	8	0	0	0	0	0	0	0	0	0	0	0	0	0	0	0	0	0	0	0	0	0
S206	P12110	COL6A2	9	0.075	0	0	8	2	0	0	0	0	0	0	0	0	0	0	0	0	0	0	0	0	0	0	0	0
T207	P12110	COL6A2	9	0.075	0	0	8	0	0	0	0	0	0	0	0	0	0	0	0	0	0	0	0	0	0	0	0	0
T701	P12110	COL6A2	9	0.075	0	0	10	3	0	0	0	0	0	0	0	0	0	0	0	0	0	0	0	0	0	0	0	0
T731	P12110	COL6A2	9	0.075	0	0	10	3	0	0	0	0	0	0	0	0	0	0	0	0	0	0	0	0	0	0	0	0
S1004	P12110	COL6A2	9	0.075	0	0	5	0	0	0	0	0	0	0	0	0	0	0	40	39	0	0	0	0	0	0	0	0
T18	P07195	LDHB	8	0.181818	0	0	8	0	0	0	0	0	0	0	0	0	0	0	47	44	0	0	0	0	0	0	0	0
T75	P07195	LDHB	8	0.181818	0	0	8	0	0	0	0	0	0	0	0	0	42	37	38	34	0	0	0	0	0	0	0	0
S85	P07195	LDHB	8	0.181818	0	0	9	0	0	0	0	0	0	0	0	0	0	0	43	38	0	0	0	0	0	0	0	0
T87	P07195	LDHB	8	0.181818	0	0	0	0	0	0	0	0	0	0	0	0	0	0	48	44	0	0	0	0	0	0	0	0
S90	P07195	LDHB	8	0.181818	0	0	8	2	0	0	0	0	0	0	0	0	0	0	25	23	0	0	0	0	0	0	0	0
S238	P07195	LDHB	8	0.181818	2	0	10	3	0	0	0	0	0	0	0	0	44	43	34	30	0	0	0	0	0	0	0	0
S320	P07195	LDHB	8	0.181818	0	0	0	0	0	0	0	0	0	0	0	0	0	0	47	44	0	0	0	0	0	0	0	0
T323	P07195	LDHB	8	0.181818	2	1	10	3	0	0	0	0	0	0	0	0	0	0	0	0	0	0	0	0	0	0	0	0
T54	P40926	MDH2	8	0.148148	0	0	10	3	0	0	0	0	0	0	0	0	0	0	29	34	0	0	0	0	0	0	0	0
T170	P40926	MDH2	8	0.148148	0	0	9	3	0	0	0	0	0	0	0	0	0	0	0	0	0	0	0	0	0	0	0	0
T204	P40926	MDH2	8	0.148148	0	0	0	0	0	0	0	0	0	0	0	0	0	0	0	0	0	0	0	0	48	42	0	0
C212	P40926	MDH2	8	0.148148	0	0	10	3	0	0	0	0	3	0	0	0	0	0	0	0	0	0	0	0	0	0	0	0
T224	P40926	MDH2	8	0.148148	0	0	8	2	0	0	0	0	0	0	0	0	0	0	48	44	0	0	0	0	0	0	0	0
S250	P40926	MDH2	8	0.148148	0	0	8	0	0	0	0	0	0	0	0	0	0	0	0	0	0	0	0	0	0	0	0	0
T290	P40926	MDH2	8	0.148148	0	0	8	0	0	0	0	0	0	0	0	0	0	0	0	0	0	0	0	0	0	0	0	0
S317	P40926	MDH2	8	0.148148	0	0	10	3	0	0	0	0	0	0	0	0	0	0	0	0	0	0	0	0	0	0	0	0
S54	P28838	LAP3	8	0.121212	0	0	8	0	0	0	0	0	0	0	0	0	0	0	0	0	0	0	0	0	0	0	0	0
T70	P28838	LAP3	8	0.121212	0	0	8	1	0	0	0	0	0	0	0	0	0	0	48	44	0	0	0	0	0	0	0	0
S74	P28838	LAP3	8	0.121212	0	0	8	0	0	0	0	0	0	0	0	0	0	0	0	0	0	0	0	0	0	0	0	0
T205	P28838	LAP3	8	0.121212	0	0	0	0	0	0	0	0	0	0	0	0	0	0	45	41	0	0	0	0	0	0	0	0
S255	P28838	LAP3	8	0.121212	0	0	0	0	0	0	0	0	0	0	0	0	0	0	0	0	48	44	0	0	0	0	0	0
S269	P28838	LAP3	8	0.121212	0	0	8	2	0	0	0	0	0	0	0	0	0	0	38	32	0	0	0	0	25	26	0	0
S340	P28838	LAP3	8	0.121212	0	0	6	0	0	0	0	0	0	0	0	0	0	0	39	33	0	0	0	0	0	0	0	0
C376	P28838	LAP3	8	0.121212	0	0	9	3	0	0	0	0	0	0	0	0	0	0	48	42	0	0	0	0	0	0	0	0
S58	P02675	FGB	8	0.115942	0	0	9	2	0	0	0	0	0	0	0	0	0	0	46	44	0	0	0	0	0	0	0	0
T108	P02675	FGB	8	0.115942	0	0	7	1	0	0	0	0	0	0	0	0	0	0	46	41	0	0	0	0	0	0	0	0
T186	P02675	FGB	8	0.115942	0	0	8	0	0	0	0	0	0	0	0	0	0	0	48	44	0	0	0	0	0	0	0	0
S261	P02675	FGB	8	0.115942	0	0	9	2	0	0	0	0	0	0	0	0	0	0	0	0	0	0	0	0	0	0	0	0
T308	P02675	FGB	8	0.115942	0	0	10	3	0	0	0	0	0	0	0	0	0	0	47	42	0	0	0	0	0	0	0	0
C316	P02675	FGB	8	0.115942	0	0	0	0	0	0	0	0	0	0	0	0	0	0	0	0	0	0	45	43	0	0	0	0
T338	P02675	FGB	8	0.115942	0	0	8	0	0	0	0	0	0	0	0	0	0	0	0	0	0	0	0	0	0	0	0	0
T360	P02675	FGB	8	0.115942	0	0	8	0	0	0	0	0	0	0	0	0	0	0	0	0	0	0	0	0	0	0	0	0
S7	P55072	VCP	8	0.0952381	0	0	8	0	0	0	0	0	0	0	0	0	0	0	0	0	0	0	0	0	0	0	0	0
S37	P55072	VCP	8	0.0952381	0	0	9	3	0	0	0	0	0	0	0	0	0	0	0	0	0	0	0	0	0	0	0	0
S101	P55072	VCP	8	0.0952381	0	0	10	2	0	0	0	0	0	0	0	0	0	0	41	38	0	0	0	0	0	0	0	0
T467	P55072	VCP	8	0.0952381	0	0	8	3	0	0	0	0	0	0	0	0	0	0	35	34	0	0	0	0	0	0	0	0
C535	P55072	VCP	8	0.0952381	0	0	9	2	0	0	0	0	0	0	0	0	0	0	0	0	0	0	0	0	0	0	0	0
S541	P55072	VCP	8	0.0952381	8	0	8	0	0	0	0	0	0	0	0	0	0	0	0	0	0	0	0	0	0	0	0	0
S581	P55072	VCP	8	0.0952381	7	0	9	3	0	0	0	0	0	0	0	0	0	0	0	0	0	0	0	0	0	0	0	0
T606	P55072	VCP	8	0.0952381	0	0	10	3	0	0	0	0	0	0	0	0	0	0	43	41	0	0	0	0	0	0	0	0
S147	P05165	PCCA	8	0.0824742	0	0	9	3	0	0	0	0	0	0	0	0	0	0	42	38	0	0	0	0	0	0	0	0
T191	P05165	PCCA	8	0.0824742	0	0	9	2	0	0	0	0	0	0	0	0	0	0	36	31	0	0	0	0	0	0	0	0
S305	P05165	PCCA	8	0.0824742	0	0	8	0	0	0	0	0	0	0	0	0	0	0	47	42	0	0	0	0	0	0	0	0
T312	P05165	PCCA	8	0.0824742	0	0	8	0	0	0	0	0	0	0	0	0	0	0	0	0	0	0	0	0	0	0	0	0
S331	P05165	PCCA	8	0.0824742	0	0	7	3	0	0	0	0	0	0	0	0	0	0	46	37	0	0	0	0	0	0	0	0
S341	P05165	PCCA	8	0.0824742	0	0	8	0	0	0	0	0	0	0	0	0	0	0	0	0	0	0	0	0	0	0	0	0
T361	P05165	PCCA	8	0.0824742	0	0	9	3	0	0	0	0	0	0	0	0	0	0	0	0	0	0	0	0	0	0	0	0
T365	P05165	PCCA	8	0.0824742	0	0	8	0	0	0	0	0	0	0	0	0	0	0	0	0	0	0	0	0	0	0	0	0
T157	P12109	COL6A1	8	0.0695652	0	0	8	3	0	0	0	0	0	0	0	0	0	0	0	0	0	0	0	0	0	0	0	0
S188	P12109	COL6A1	8	0.0695652	0	0	9	3	0	0	0	0	0	0	0	0	0	0	0	0	0	0	0	0	0	0	0	0
T192	P12109	COL6A1	8	0.0695652	0	0	10	3	0	0	0	0	0	0	0	0	0	0	0	0	0	0	0	0	0	0	0	0
S718	P12109	COL6A1	8	0.0695652	0	0	8	0	0	0	0	0	0	0	0	0	0	0	0	0	0	0	0	0	0	0	0	0
S746	P12109	COL6A1	8	0.0695652	0	0	10	3	0	0	0	0	0	0	0	0	0	0	0	0	0	0	0	0	0	0	0	0
S943	P12109	COL6A1	8	0.0695652	0	0	9	3	0	0	0	0	0	0	0	0	0	0	0	0	0	0	0	0	0	0	0	0
S947	P12109	COL6A1	8	0.0695652	0	0	8	0	0	0	0	0	0	0	0	0	0	0	0	0	0	0	0	0	0	0	0	0
T951	P12109	COL6A1	8	0.0695652	0	0	8	0	0	0	0	0	0	0	0	0	0	0	0	0	0	0	0	0	0	0	0	0
S191	P01023	A2M	8	0.0321285	0	0	10	3	0	0	0	0	0	0	0	0	0	0	45	44	0	0	0	0	0	0	0	0
T220	P01023	A2M	8	0.0321285	0	0	8	0	0	0	0	0	0	0	0	0	0	0	0	0	0	0	0	0	0	0	0	0
T331	P01023	A2M	8	0.0321285	0	0	0	0	0	0	0	0	0	0	0	0	0	0	48	44	0	0	0	0	0	0	0	0
T855	P01023	A2M	8	0.0321285	0	0	10	3	0	0	0	0	0	0	0	0	0	0	46	42	0	0	0	0	0	0	0	0
T1010	P01023	A2M	8	0.0321285	0	0	9	1	0	0	0	0	0	0	0	0	0	0	0	0	0	0	0	0	0	0	0	0
S1085	P01023|P20742	A2M	8	0.0321285	0	0	8	0	0	0	0	0	0	0	0	0	0	0	0	0	0	0	0	0	0	0	0	0
S1249	P01023	A2M	8	0.0321285	0	0	8	0	0	0	0	0	0	0	0	0	0	0	46	44	0	0	0	0	0	0	0	0
S1387	P01023|P20742	A2M	8	0.0321285	0	0	10	3	0	0	0	0	0	0	0	0	0	0	0	0	0	0	0	0	0	0	0	0
T341	Q13813	SPTAN1	8	0.0316206	0	0	8	0	0	0	0	0	0	0	0	0	0	0	45	44	0	0	0	0	0	0	0	0
S937	Q13813	SPTAN1	8	0.0316206	0	0	7	0	0	0	0	0	0	0	0	0	0	0	47	41	0	0	0	0	0	0	0	0
S1075	Q13813	SPTAN1	8	0.0316206	0	0	10	3	0	0	0	0	0	0	0	0	0	0	27	24	0	0	0	0	0	0	0	0
T1891	Q13813	SPTAN1	8	0.0316206	0	0	8	1	0	0	0	0	0	0	0	0	0	0	0	0	0	0	0	0	0	0	0	0
T2095	Q13813	SPTAN1	8	0.0316206	0	0	8	0	0	0	0	0	0	0	0	0	0	0	0	0	0	0	0	0	0	0	0	0
S2418	Q13813	SPTAN1	8	0.0316206	0	0	8	0	0	0	0	0	0	0	0	0	0	0	0	0	0	0	0	0	0	0	0	0
T2458	Q13813	SPTAN1	8	0.0316206	0	0	8	0	0	0	0	0	0	0	0	0	0	0	0	0	0	0	0	0	0	0	0	0
T2466	Q13813	SPTAN1	8	0.0316206	0	0	8	0	0	0	0	0	0	0	0	0	0	0	0	0	0	0	0	0	0	0	0	0
T28	P30086	PEBP1	7	0.269231	0	0	8	0	0	0	0	0	0	0	0	0	0	0	40	37	0	0	0	0	0	0	0	0
S60	P30086	PEBP1	7	0.269231	0	0	10	2	0	0	7	0	0	0	0	0	0	0	13	16	0	0	0	0	0	0	0	0
T65	P30086	PEBP1	7	0.269231	0	0	2	0	0	0	0	0	0	0	0	0	0	0	48	44	0	0	0	0	0	0	0	0
T69	P30086	PEBP1	7	0.269231	0	0	8	0	0	0	0	0	0	0	0	0	0	0	0	0	0	0	0	0	0	0	0	0
S98	P30086	PEBP1	7	0.269231	0	0	0	0	0	0	0	0	0	0	0	0	0	0	41	40	0	0	0	0	0	0	0	0
S109	P30086	PEBP1	7	0.269231	0	0	8	0	0	0	0	0	0	0	0	0	0	0	28	26	0	0	0	0	0	0	0	0
T167	P30086	PEBP1	7	0.269231	0	0	8	0	0	0	0	0	0	0	0	0	0	0	8	7	0	0	8	12	0	0	0	0
T8	O14818|Q8TAA3	PSMA7	7	0.233333	0	0	8	3	0	0	0	0	0	0	0	0	26	35	45	42	0	0	0	0	0	0	0	0
S11	O14818|Q8TAA3	PSMA7	7	0.233333	0	0	10	3	0	0	0	0	0	0	0	0	30	32	24	24	0	0	0	0	0	0	0	0
C63	O14818	PSMA7	7	0.233333	0	0	10	3	0	0	0	0	0	0	0	0	0	0	45	42	0	0	0	0	0	0	0	0
C70	O14818	PSMA7	7	0.233333	0	0	9	3	0	0	0	0	0	0	0	0	0	0	48	44	0	0	0	0	0	0	0	0
T77	O14818	PSMA7	7	0.233333	2	0	8	0	0	0	0	0	0	0	0	0	0	0	45	39	0	0	0	0	0	0	0	0
T97	O14818|Q8TAA3	PSMA7	7	0.233333	0	0	0	0	0	0	0	0	0	0	0	0	0	0	47	44	0	0	0	0	0	0	0	0
T147	O14818|Q8TAA3	PSMA7	7	0.233333	0	0	8	0	0	0	0	0	0	0	0	0	0	0	0	0	0	0	0	0	0	0	0	0
T52	Q16181	SEPTIN7	7	0.155556	0	0	9	3	0	0	0	0	0	0	0	0	0	0	0	0	0	0	0	0	0	0	0	0
S69	Q16181	SEPTIN7	7	0.155556	0	0	8	3	0	0	0	0	0	0	0	0	0	0	0	0	0	0	0	0	0	0	0	0
S251	Q16181	SEPTIN7	7	0.155556	0	0	8	0	2	0	0	0	0	0	0	0	0	0	16	12	0	0	0	0	0	0	0	0
T253	Q16181	SEPTIN7	7	0.155556	0	0	9	3	2	0	0	0	0	0	0	0	0	0	19	17	0	0	0	0	0	0	0	0
T301	Q16181	SEPTIN7	7	0.155556	0	0	8	0	0	0	0	0	0	0	0	0	0	0	48	44	0	0	0	0	0	0	0	0
T318	Q16181	SEPTIN7	7	0.155556	0	0	10	3	0	0	0	0	0	0	0	0	0	0	47	44	0	0	0	0	0	0	0	0
S334	Q16181	SEPTIN7	7	0.155556	0	0	0	0	0	0	0	0	0	0	0	0	0	0	47	43	0	0	0	0	0	0	0	0
S62	P00558	PGK1	7	0.145833	0	0	0	0	0	0	0	0	0	0	0	0	0	0	45	44	0	0	0	0	0	0	0	0
S77	P00558	PGK1	7	0.145833	0	0	6	3	0	0	0	0	0	0	0	0	0	0	39	39	0	0	0	0	0	0	0	0
C108	P00558	PGK1	7	0.145833	0	0	0	0	0	0	0	0	0	0	0	0	0	0	0	0	0	0	41	39	0	0	0	0
S115	P00558	PGK1	7	0.145833	10	3	8	0	0	0	0	0	0	0	0	0	0	0	0	0	0	0	0	0	0	0	0	0
T281	P00558	PGK1	7	0.145833	0	0	7	0	0	0	0	0	0	0	0	0	0	0	46	43	0	0	0	0	0	0	0	0
T288	P00558	PGK1	7	0.145833	0	0	8	0	0	0	0	0	0	0	0	0	0	0	0	0	0	0	0	0	0	0	0	0
S399	P00558|P07205	PGK1	7	0.145833	0	0	8	0	9	3	0	0	0	0	0	0	0	0	14	7	0	0	0	0	0	0	0	0
S71	P05166	PCCB	7	0.0985915	0	0	8	2	0	0	0	0	0	0	0	0	0	0	0	0	0	0	0	0	0	0	0	0
S82	P05166	PCCB	7	0.0985915	0	0	8	0	0	0	0	0	0	0	0	0	0	0	0	0	0	0	0	0	0	0	0	0
T150	P05166	PCCB	7	0.0985915	0	0	10	3	9	2	0	0	0	0	0	0	0	0	46	43	0	0	0	0	29	27	0	0
S161	P05166	PCCB	7	0.0985915	0	0	8	0	0	0	0	0	0	0	0	0	0	0	0	0	0	0	0	0	0	0	0	0
S295	P05166	PCCB	7	0.0985915	0	0	8	0	0	0	0	0	0	0	0	0	0	0	0	0	0	0	0	0	0	0	0	0
C365	P05166	PCCB	7	0.0985915	0	0	9	1	0	0	0	0	0	0	0	0	0	0	0	0	0	0	0	0	0	0	0	0
T423	P05166	PCCB	7	0.0985915	0	0	8	0	0	0	0	0	0	0	0	0	0	0	0	0	0	0	0	0	0	0	0	0
T202	P51649	ALDH5A1	7	0.0972222	0	0	6	3	0	0	0	0	0	0	0	0	0	0	45	40	0	0	0	0	0	0	0	0
C272	P51649	ALDH5A1	7	0.0972222	0	0	10	0	0	0	0	0	0	0	0	0	0	0	0	0	0	0	47	44	0	0	0	0
T273	P51649	ALDH5A1	7	0.0972222	8	0	8	0	0	0	0	0	0	0	0	0	0	0	0	0	0	0	0	0	0	0	0	0
S278	P51649	ALDH5A1	7	0.0972222	2	0	8	0	0	0	0	0	0	0	0	0	0	0	0	0	0	0	0	0	0	0	0	0
T339	P51649	ALDH5A1	7	0.0972222	0	0	8	0	0	0	0	0	0	0	0	0	0	0	0	0	0	0	0	0	0	0	0	0
T378	P51649	ALDH5A1	7	0.0972222	0	0	1	0	0	0	0	0	0	0	0	0	0	0	42	37	0	0	0	0	0	0	0	0
S517	P51649	ALDH5A1	7	0.0972222	0	0	9	3	0	0	0	0	0	0	0	0	0	0	0	0	0	0	0	0	0	0	0	0
C112	P01857	IGHG1	7	0.0945946	0	0	0	0	0	0	0	0	0	0	0	0	0	0	43	41	0	0	32	29	0	0	0	0
S122	P01857	IGHG1	7	0.0945946	0	0	10	3	0	0	0	0	0	0	0	0	34	37	14	19	0	0	26	28	0	0	0	0
S150	P01857	IGHG1	7	0.0945946	0	0	8	0	0	0	0	0	0	0	0	0	0	0	21	12	0	0	0	0	0	0	0	0
S187	P01857|P01860|P01861	IGHG1	7	0.0945946	0	0	5	0	0	0	0	0	0	0	0	0	0	0	47	43	0	0	0	0	0	0	0	0
T190	P01857|P01860|P01861	IGHG1	7	0.0945946	0	0	8	0	0	0	0	0	0	0	0	0	0	0	0	0	0	0	0	0	0	0	0	0
T233	P01857	IGHG1	7	0.0945946	0	0	0	0	0	0	0	0	0	0	0	0	0	0	40	39	0	0	0	0	0	0	0	0
S283	P01857	IGHG1	7	0.0945946	0	0	0	0	0	0	0	0	0	0	0	0	24	26	42	41	0	0	0	0	0	0	0	0
S88	Q9Y2J2	EPB41L3	7	0.0338164	0	0	10	3	0	0	0	0	0	0	0	0	0	0	34	42	0	0	0	0	0	0	0	0
S120	Q9Y2J2	EPB41L3	7	0.0338164	0	0	10	3	0	0	0	0	5	1	0	0	0	0	0	0	0	0	0	0	0	0	0	0
T123	Q9Y2J2	EPB41L3	7	0.0338164	0	0	8	0	0	0	0	0	0	0	0	0	0	0	0	0	0	0	0	0	0	0	0	0
T278	Q9Y2J2	EPB41L3	7	0.0338164	0	0	8	0	0	0	0	0	0	0	0	0	0	0	0	0	0	0	0	0	0	0	0	0
S361	Q9Y2J2	EPB41L3	7	0.0338164	0	0	8	0	0	0	0	0	0	0	0	0	0	0	0	0	0	0	0	0	0	0	0	0
T362	Q9Y2J2	EPB41L3	7	0.0338164	0	0	8	0	0	0	0	0	0	0	0	0	0	0	0	0	0	0	0	0	0	0	0	0
S420	Q9Y2J2	EPB41L3	7	0.0338164	0	0	8	0	0	0	0	0	0	0	0	0	0	0	0	0	0	0	0	0	0	0	0	0
S17	P60900	PSMA6	6	0.142857	0	0	10	3	0	0	0	0	0	0	0	0	0	0	0	0	0	0	0	0	0	0	0	0
T38	P60900	PSMA6	6	0.142857	0	0	10	2	0	0	0	0	0	0	0	0	0	0	0	0	0	0	0	0	0	0	0	0
C47	P60900	PSMA6	6	0.142857	0	0	0	0	0	0	0	0	0	0	0	0	0	0	48	43	0	0	0	0	0	0	0	0
S63	P60900	PSMA6	6	0.142857	8	3	7	0	0	0	0	0	0	0	0	0	47	41	39	36	0	0	0	0	0	0	0	0
C78	P60900	PSMA6	6	0.142857	0	0	0	0	0	0	0	0	0	0	0	0	0	0	43	44	0	0	0	0	0	0	0	0
T173	P60900	PSMA6	6	0.142857	0	0	10	3	0	0	0	0	0	0	0	0	0	0	44	44	0	0	0	0	0	0	0	0
T71	P40925	MDH1	6	0.139535	0	0	7	0	0	0	0	0	0	0	0	0	0	0	43	36	0	0	0	0	0	0	0	0
C137	P40925	MDH1	6	0.139535	0	0	10	3	0	0	0	0	0	0	0	0	0	0	47	44	0	0	0	0	0	0	0	0
S188	P40925	MDH1	6	0.139535	0	0	3	3	0	0	0	0	0	0	0	0	0	0	47	44	0	0	11	16	0	0	0	0
S217	P40925	MDH1	6	0.139535	0	0	8	0	0	0	5	3	0	0	0	0	45	41	48	42	0	0	0	0	0	0	0	0
T296	P40925	MDH1	6	0.139535	0	0	0	0	0	0	0	0	7	3	0	0	0	0	45	43	0	0	0	0	0	0	0	0
S309	P40925	MDH1	6	0.139535	0	0	10	3	0	0	0	0	0	0	0	0	0	0	0	0	0	0	0	0	0	0	0	0
S79	P00505	GOT2	6	0.115385	0	0	9	3	0	0	0	0	0	0	0	0	0	0	0	0	0	0	0	0	0	0	0	0
C106	P00505	GOT2	6	0.115385	0	0	10	3	5	0	0	0	0	0	0	0	0	0	0	0	0	0	0	0	0	0	0	0
S118	P00505	GOT2	6	0.115385	0	0	8	0	0	0	0	0	0	0	0	0	0	0	0	0	0	0	0	0	0	0	0	0
T161	P00505	GOT2	6	0.115385	0	0	10	3	0	0	0	0	0	0	0	0	0	0	47	44	0	0	0	0	0	0	0	0
S317	P00505	GOT2	6	0.115385	0	0	6	0	0	0	0	0	0	0	0	0	0	0	47	43	0	0	0	0	0	0	0	0
T333	P00505	GOT2	6	0.115385	0	0	10	2	0	0	0	0	0	0	0	0	0	0	48	44	0	0	0	0	0	0	0	0
T106	P60709|P63261	ACTB	6	0.105263	8	2	9	3	0	0	6	0	8	0	0	0	0	0	44	43	0	0	0	0	0	0	0	0
T149	P60709|P63261	ACTB	6	0.105263	0	0	10	3	0	0	0	0	0	0	0	0	0	0	0	0	0	0	0	0	0	0	0	0
S155	P60709|P63261	ACTB	6	0.105263	0	0	10	3	0	0	0	0	0	0	0	0	0	0	35	32	0	0	0	0	0	0	0	0
S199	P60709|P63261	ACTB	6	0.105263	0	0	6	3	0	0	0	0	0	0	0	0	0	0	48	44	0	0	0	0	0	0	0	0
T304	P60709|P63261	ACTB	6	0.105263	0	0	8	0	0	0	0	0	0	0	0	0	0	0	0	0	0	0	0	0	0	0	0	0
T318	P60709|P63261|P63267|P68133	ACTB	6	0.105263	0	0	9	1	0	0	0	0	0	0	0	0	0	0	44	43	0	0	0	0	0	0	0	0
T94	P68363|P68366|Q9BQE3|Q9NY65	TUBA1B	6	0.09375	0	0	0	0	0	0	0	0	0	0	0	0	0	0	47	44	0	0	0	0	0	0	0	0
T223	P68363|P68366|Q9BQE3|Q9NY65	TUBA1B	6	0.09375	0	0	0	0	0	0	0	0	0	0	0	0	11	15	47	43	0	0	0	0	0	0	0	0
T223	P68363|P68366|Q6PEY2|Q9BQE3|Q9NY65	TUBA1B	6	0.09375	0	0	0	0	0	0	0	0	0	0	0	0	11	15	47	43	0	0	0	0	0	0	0	0
T271	P68363|P68366|Q6PEY2|Q9BQE3	TUBA1B	6	0.09375	0	0	0	0	0	0	0	0	0	0	0	0	0	0	44	42	0	0	0	0	0	0	0	0
T361	P68363|P68366|Q6PEY2|Q9BQE3|Q9NY65	TUBA1B	6	0.09375	0	0	0	0	0	0	0	0	0	0	0	0	0	0	16	9	41	38	0	0	0	0	0	0
S419	P68363|P68366|Q9BQE3|Q9NY65	TUBA1B	6	0.09375	0	0	0	0	0	0	0	0	0	0	0	0	0	0	46	44	0	0	0	0	0	0	0	0
S53	Q02252	ALDH6A1	6	0.08	0	0	10	0	0	0	0	0	0	0	0	0	21	30	17	11	0	0	0	0	0	0	0	0
T64	Q02252	ALDH6A1	6	0.08	0	0	8	0	0	0	0	0	0	0	0	0	0	0	0	0	0	0	0	0	0	0	0	0
T96	Q02252	ALDH6A1	6	0.08	0	0	8	3	0	0	0	0	0	0	0	0	0	0	0	0	0	0	0	0	0	0	0	0
S321	Q02252	ALDH6A1	6	0.08	0	0	9	2	0	0	0	0	0	0	0	0	0	0	0	0	0	0	0	0	0	0	0	0
T360	Q02252	ALDH6A1	6	0.08	0	0	8	0	0	0	0	0	0	0	0	0	0	0	0	0	0	0	0	0	0	0	0	0
S380	Q02252	ALDH6A1	6	0.08	0	0	8	2	0	0	0	0	0	0	0	0	0	0	0	0	0	0	0	0	0	0	0	0
T57	O14531	DPYSL4	6	0.0759494	0	0	7	0	0	0	0	0	0	0	0	0	0	0	46	43	0	0	0	0	0	0	0	0
S147	O14531	DPYSL4	6	0.0759494	0	0	8	0	0	0	0	0	0	0	0	0	0	0	0	0	0	0	0	0	0	0	0	0
T280	O14531	DPYSL4	6	0.0759494	0	0	0	0	8	3	3	0	0	0	0	0	16	10	38	36	23	16	24	23	35	36	0	0
T473	O14531	DPYSL4	6	0.0759494	0	0	9	3	0	0	0	0	0	0	0	0	23	23	0	0	0	0	0	0	0	0	0	0
S540	O14531	DPYSL4	6	0.0759494	0	0	8	0	0	0	0	0	0	0	0	0	0	0	39	35	0	0	0	0	0	0	0	0
S544	O14531	DPYSL4	6	0.0759494	0	0	8	0	0	0	0	0	0	0	0	0	0	0	0	0	0	0	0	0	0	0	0	0
T219	P11216	PYGB	6	0.075	0	0	2	0	0	0	0	0	0	0	0	0	0	0	42	44	0	0	0	0	0	0	0	0
S467	P11216	PYGB	6	0.075	0	0	10	3	0	0	0	0	0	0	0	0	0	0	45	42	0	0	0	0	0	0	0	0
S561	P11216	PYGB	6	0.075	0	0	8	0	0	0	0	0	0	0	0	0	0	0	0	0	0	0	0	0	0	0	0	0
S664	P11216	PYGB	6	0.075	0	0	8	0	0	0	0	0	0	0	0	0	0	0	36	33	0	0	0	0	0	0	0	0
S747	P11216	PYGB	6	0.075	0	0	10	3	0	0	0	0	0	0	0	0	0	0	46	44	0	0	0	0	0	0	0	0
S748	P11216	PYGB	6	0.075	0	0	8	0	0	0	0	0	0	0	0	0	0	0	0	0	0	0	0	0	0	0	0	0
T265	P06396	GSN	6	0.0638298	0	0	8	0	0	0	0	0	0	0	0	0	0	0	15	23	0	0	0	0	0	0	0	0
T284	P06396	GSN	6	0.0638298	0	0	8	0	0	0	6	0	0	0	0	0	0	0	4	3	0	0	0	0	0	0	0	0
T375	P06396	GSN	6	0.0638298	0	0	10	3	0	0	0	0	1	0	0	0	0	0	43	42	0	0	0	0	0	0	0	0
S378	P06396	GSN	6	0.0638298	0	0	10	3	0	0	0	0	0	0	0	0	0	0	0	0	0	0	0	0	0	0	0	0
S590	P06396	GSN	6	0.0638298	0	0	8	0	0	0	0	0	0	0	0	0	0	0	46	44	0	0	0	0	0	0	0	0
S636	P06396	GSN	6	0.0638298	0	0	9	3	0	0	0	0	0	0	0	0	0	0	17	22	0	0	0	0	0	0	0	0
T265	Q9H4G0	EPB41L1	6	0.0392157	0	0	9	3	0	0	0	0	0	0	0	0	0	0	0	0	0	0	0	0	0	0	0	0
S348	Q9H4G0	EPB41L1	6	0.0392157	0	0	9	3	0	0	0	0	0	0	0	0	0	0	0	0	0	0	0	0	0	0	0	0
S544	Q9H4G0	EPB41L1	6	0.0392157	0	0	10	3	0	0	0	0	0	0	0	0	0	0	0	0	0	0	0	0	0	0	0	0
S546	Q9H4G0	EPB41L1	6	0.0392157	9	2	10	3	0	0	0	0	0	0	0	0	0	0	0	0	0	0	0	0	0	0	0	0
T775	Q9H4G0	EPB41L1	6	0.0392157	0	0	8	0	0	0	0	0	0	0	0	0	0	0	0	0	0	0	0	0	0	0	0	0
T778	Q9H4G0	EPB41L1	6	0.0392157	0	0	8	0	0	0	0	0	0	0	0	0	0	0	0	0	0	0	0	0	0	0	0	0
S733	A5A3E0|P60709|P63261|P63267|P68133	POTEF	6	0.0363636	0	0	9	2	0	0	0	0	0	0	0	0	0	0	0	0	0	0	0	0	0	0	0	0
T789	A5A3E0|P0CG38|P0CG39|P60709|P63261|P68133|Q9BYX7	POTEF	6	0.0363636	0	0	10	3	0	0	0	0	0	0	0	0	48	44	0	0	0	0	0	0	0	0	0	0
S939	A5A3E0|P60709|P63261|P63267|P68133|Q562R1|Q9BYX7	POTEF	6	0.0363636	0	0	8	3	7	0	0	0	0	0	0	0	0	0	42	43	0	0	0	0	0	0	0	0
T949	A5A3E0|P60709|P63261|P63267|P68133|Q562R1|Q9BYX7	POTEF	6	0.0363636	0	0	9	0	0	0	0	0	0	0	0	0	0	0	30	36	0	0	0	0	0	0	0	0
C965	A5A3E0|P0CG38|P0CG39	POTEF	6	0.0363636	0	0	8	2	0	0	0	0	0	0	0	0	0	0	0	0	0	0	0	0	0	0	0	0
S1065	A5A3E0|P0CG38|P0CG39|P60709|P63261|Q9BYX7	POTEF	6	0.0363636	0	0	10	3	0	0	0	0	0	0	0	0	0	0	48	44	0	0	0	0	0	0	0	0
T69	P21333	FLNA	6	0.0147059	0	0	10	1	0	0	0	0	0	0	0	0	0	0	0	0	0	0	0	0	0	0	0	0
T885	P21333	FLNA	6	0.0147059	0	0	5	0	0	0	0	0	0	0	0	0	0	0	47	43	0	0	0	0	0	0	0	0
T893	P21333	FLNA	6	0.0147059	0	0	0	0	0	0	0	0	0	0	0	0	0	0	41	40	0	0	0	0	0	0	0	0
S962	P21333	FLNA	6	0.0147059	0	0	0	0	0	0	0	0	0	0	0	0	0	0	45	42	0	0	0	0	0	0	0	0
S968	P21333	FLNA	6	0.0147059	0	0	8	0	0	0	0	0	0	0	0	0	0	0	0	0	0	0	0	0	0	0	0	0
T1739	P21333	FLNA	6	0.0147059	0	0	9	3	0	0	0	0	0	0	0	0	0	0	0	0	0	0	0	0	0	0	0	0
S1194	Q15149	PLEC	6	0.0118343	0	0	8	0	0	0	0	0	0	0	0	0	0	0	0	0	0	0	0	0	0	0	0	0
T1706	Q15149	PLEC	6	0.0118343	0	0	10	3	0	0	0	0	0	0	0	0	0	0	0	0	0	0	0	0	0	0	0	0
T3240	Q15149	PLEC	6	0.0118343	0	0	10	3	0	0	0	0	0	0	0	0	0	0	0	0	0	0	0	0	0	0	0	0
T3247	Q15149	PLEC	6	0.0118343	0	0	10	3	0	0	0	0	0	0	0	0	0	0	0	0	0	0	0	0	0	0	0	0
T4007	Q15149	PLEC	6	0.0118343	0	0	10	3	0	0	0	0	0	0	0	0	0	0	0	0	0	0	0	0	0	0	0	0
S4015	Q15149	PLEC	6	0.0118343	0	0	8	0	0	0	0	0	0	0	0	0	0	0	0	0	0	0	0	0	0	0	0	0
T598	Q01484	ANK2	6	0.00780234	0	0	8	3	0	0	0	0	0	0	0	0	0	0	0	0	0	0	0	0	0	0	0	0
S646	Q01484	ANK2	6	0.00780234	0	0	8	0	0	0	0	0	0	0	0	0	0	0	0	0	0	0	0	0	0	0	0	0
T664	Q01484	ANK2	6	0.00780234	0	0	9	3	0	0	0	0	0	0	0	0	0	0	0	0	0	0	0	0	0	0	0	0
T697	Q01484	ANK2	6	0.00780234	0	0	8	0	0	0	0	0	0	0	0	0	0	0	0	0	0	0	0	0	0	0	0	0
S698	Q01484	ANK2	6	0.00780234	0	0	8	0	0	0	0	0	0	0	0	0	0	0	0	0	0	0	0	0	0	0	0	0
T1754	Q01484	ANK2	6	0.00780234	0	0	9	3	0	0	0	0	0	0	0	0	0	0	0	0	0	0	0	0	0	0	0	0
T33	P37840|Q16143	SNCA	5	0.357143	8	3	2	2	0	0	8	2	0	0	0	0	0	0	48	44	0	0	0	0	0	0	0	0
T54	P37840	SNCA	5	0.357143	0	0	8	0	0	0	0	0	0	0	0	0	0	0	48	44	0	0	0	0	0	0	0	0
T64	P37840	SNCA	5	0.357143	0	0	9	0	8	3	0	0	10	3	0	0	36	24	43	38	0	0	0	0	33	29	0	0
S87	P37840	SNCA	5	0.357143	0	0	8	1	0	0	0	0	0	0	0	0	0	0	0	0	0	0	0	0	0	0	0	0
T92	P37840	SNCA	5	0.357143	0	0	8	0	0	0	0	0	0	0	0	0	0	0	0	0	0	0	0	0	0	0	0	0
S36	P69905	HBA1	5	0.238095	0	0	10	3	0	0	0	0	0	0	0	0	0	0	48	44	0	0	0	0	0	0	0	0
T42	P69905	HBA1	5	0.238095	0	0	4	0	0	0	0	0	0	0	0	0	0	0	45	44	0	0	0	0	44	43	0	0
S50	P69905	HBA1	5	0.238095	0	0	0	0	0	0	0	0	0	0	0	0	0	0	42	42	0	0	0	0	0	0	0	0
T68	P69905	HBA1	5	0.238095	0	0	0	0	0	0	0	0	0	0	0	0	0	0	42	38	29	29	0	0	0	0	0	0
S82	P69905	HBA1	5	0.238095	0	0	4	0	0	0	0	0	0	0	0	0	0	0	47	42	19	9	0	0	0	0	0	0
T18	P30041	PRDX6	5	0.2	0	0	10	3	0	0	0	0	0	0	0	0	0	0	0	0	0	0	0	0	0	0	0	0
T44	P30041	PRDX6	5	0.2	0	0	10	3	0	0	0	0	0	0	0	0	0	0	0	0	0	0	0	0	0	0	0	0
S72	P30041	PRDX6	5	0.2	0	0	0	0	8	3	0	0	0	0	0	0	0	0	0	0	27	28	0	0	0	0	0	0
S186	P30041	PRDX6	5	0.2	0	0	10	3	0	0	0	0	0	0	0	0	0	0	0	0	0	0	0	0	0	0	0	0
T192	P30041	PRDX6	5	0.2	0	0	8	0	0	0	0	0	0	0	0	0	0	0	0	0	0	0	0	0	0	0	0	0
S20	P0CG47|P0CG48	UBB	5	0.16129	7	0	7	2	0	0	0	0	8	3	0	0	0	0	30	24	0	0	0	0	0	0	0	0
T22	P0CG47|P0CG48	UBB	5	0.16129	3	0	10	3	1	0	4	0	3	1	0	0	0	0	12	1	0	0	0	0	0	0	0	0
T55	P0CG47|P0CG48	UBB	5	0.16129	0	0	10	3	0	0	0	0	8	0	0	0	40	28	0	0	0	0	0	0	0	0	0	0
S65	P0CG47|P0CG48	UBB	5	0.16129	0	0	10	3	0	0	9	1	2	2	0	0	0	0	45	42	0	0	36	33	0	0	0	0
T66	P0CG47|P0CG48	UBB	5	0.16129	9	3	10	1	0	0	0	0	0	0	0	0	0	0	24	25	0	0	0	0	0	0	0	0
S62	P25789	PSMA4	5	0.15625	0	0	9	3	0	0	0	0	0	0	0	0	0	0	0	0	0	0	0	0	0	0	0	0
S81	P25789	PSMA4	5	0.15625	0	0	8	0	0	0	0	0	0	0	0	0	0	0	0	0	0	0	0	0	0	0	0	0
T122	P25789	PSMA4	5	0.15625	0	0	10	3	0	0	0	0	0	0	0	0	0	0	48	44	0	0	0	0	0	0	0	0
C163	P25789	PSMA4	5	0.15625	0	0	0	0	0	0	0	0	0	0	0	0	0	0	45	43	0	0	0	0	0	0	0	0
S207	P25789	PSMA4	5	0.15625	0	0	8	2	0	0	0	0	0	0	0	0	0	0	23	20	0	0	0	0	0	0	0	0
S24	O94760	DDAH1	5	0.142857	0	0	8	0	0	0	0	0	0	0	0	0	0	0	38	35	0	0	0	0	0	0	0	0
S56	O94760	DDAH1	5	0.142857	0	0	10	3	0	0	0	0	0	0	0	0	0	0	0	0	0	0	0	0	0	0	0	0
T125	O94760	DDAH1	5	0.142857	0	0	5	0	0	0	0	0	0	0	0	0	0	0	41	36	0	0	0	0	0	0	0	0
S164	O94760	DDAH1	5	0.142857	0	0	0	0	0	0	0	0	0	0	0	0	0	0	43	29	0	0	0	0	0	0	0	0
T273	O94760	DDAH1	5	0.142857	0	0	8	0	0	0	0	0	0	0	0	0	0	0	0	0	0	0	0	0	0	0	0	0
T36	P28066	PSMA5	5	0.131579	0	0	0	0	0	0	0	0	0	0	0	0	0	0	47	42	0	0	0	0	0	0	0	0
S62	P28066	PSMA5	5	0.131579	0	0	6	0	0	0	0	0	0	0	0	0	0	0	44	42	0	0	0	0	0	0	0	0
S79	P28066	PSMA5	5	0.131579	0	0	8	0	0	0	0	0	0	0	0	0	0	0	46	42	0	0	0	0	0	0	0	0
S174	P28066	PSMA5	5	0.131579	0	0	0	0	0	0	0	0	0	0	0	0	0	0	39	38	0	0	0	0	12	0	0	0
S180	P28066	PSMA5	5	0.131579	0	0	8	0	0	0	0	0	0	0	0	0	0	0	0	0	0	0	0	0	0	0	0	0
T213	P00338	LDHA	5	0.116279	0	0	7	0	0	0	0	0	0	0	0	0	0	0	48	44	0	0	0	0	0	0	0	0
T220	P00338	LDHA	5	0.116279	0	0	8	0	0	0	0	0	0	0	0	0	0	0	0	0	0	0	0	0	0	0	0	0
S237	P00338	LDHA	5	0.116279	0	0	10	3	0	0	0	0	0	0	0	0	0	0	47	43	0	0	0	0	38	33	0	0
S319	P00338	LDHA	5	0.116279	0	0	0	0	0	0	0	0	0	0	0	0	0	0	48	44	0	0	0	0	0	0	0	0
T322	P00338	LDHA	5	0.116279	0	0	8	3	0	0	0	0	0	0	0	0	0	0	0	0	0	0	0	0	0	0	0	0
T68	P10915	HAPLN1	5	0.113636	0	0	8	0	0	0	0	0	0	0	0	0	0	0	48	44	0	0	0	0	0	0	0	0
S211	P10915	HAPLN1	5	0.113636	0	0	0	0	0	0	0	0	0	0	0	0	0	0	39	40	0	0	0	0	11	10	0	0
S214	P10915	HAPLN1	5	0.113636	0	0	9	1	0	0	0	0	0	0	0	0	0	0	0	0	0	0	0	0	0	0	0	0
C226	P10915	HAPLN1	5	0.113636	0	0	7	2	0	0	0	0	0	0	0	0	0	0	47	41	0	0	0	0	0	0	0	0
C304	P10915	HAPLN1	5	0.113636	0	0	10	3	0	0	0	0	0	0	0	0	0	0	48	43	0	0	0	0	34	33	0	0
T67	Q99719	SEPTIN5	5	0.113636	0	0	10	3	0	0	0	0	0	0	0	0	0	0	0	0	0	0	0	0	0	0	0	0
S249	Q99719	SEPTIN5	5	0.113636	0	0	8	0	0	0	0	0	0	0	0	0	0	0	0	0	0	0	0	0	0	0	0	0
T251	Q99719	SEPTIN5	5	0.113636	0	0	8	0	0	0	0	0	0	0	0	0	0	0	0	0	0	0	0	0	0	0	0	0
S327	Q99719	SEPTIN5	5	0.113636	0	0	9	3	0	0	0	0	0	0	0	0	0	0	0	0	0	0	0	0	0	0	0	0
T336	Q99719	SEPTIN5	5	0.113636	0	0	8	0	0	0	0	0	0	0	0	0	0	0	0	0	0	0	0	0	0	0	0	0
S44	P31150	GDI1	5	0.0833333	0	0	7	0	0	0	0	0	0	0	0	0	0	0	41	38	0	0	0	0	0	0	0	0
T47	P31150	GDI1	5	0.0833333	0	0	8	0	0	0	0	0	0	0	0	0	0	0	0	0	0	0	0	0	0	0	0	0
S242	P31150	GDI1	5	0.0833333	0	0	0	0	0	0	0	0	0	0	0	0	0	0	40	39	0	0	0	0	0	0	0	0
S285	P31150	GDI1	5	0.0833333	0	0	9	3	0	0	0	0	0	0	0	0	0	0	0	0	0	0	0	0	0	0	0	0
T427	P31150	GDI1	5	0.0833333	0	0	0	0	0	0	0	0	0	0	0	0	0	0	41	39	0	0	0	0	0	0	0	0
T72	P07437|Q13509|Q13885|Q9BVA1	TUBB	5	0.0769231	0	0	10	3	0	0	0	0	0	0	0	0	0	0	46	41	0	0	0	0	0	0	0	0
S75	P07437|Q13509|Q13885|Q9BVA1	TUBB	5	0.0769231	0	0	10	3	0	0	0	0	0	0	0	0	0	0	0	0	0	0	0	0	0	0	0	0
S115	P07437|P68371|Q13509|Q13885|Q9BVA1	TUBB	5	0.0769231	9	3	10	3	0	0	9	0	0	0	0	0	0	0	47	42	0	0	0	0	0	0	0	0
S322	P07437|P68371|Q13885|Q9BVA1	TUBB	5	0.0769231	0	0	9	3	0	0	0	0	0	0	0	0	0	0	0	0	0	0	0	0	0	0	0	0
T366	P07437	TUBB	5	0.0769231	0	0	10	3	7	2	8	3	0	0	0	0	0	0	34	29	13	7	0	0	0	0	0	0
T11	Q13557	CAMK2D	5	0.0724638	0	0	10	3	0	0	0	0	0	0	0	0	0	0	0	0	0	0	0	0	0	0	0	0
T287	Q13557|Q9UQM7	CAMK2D	5	0.0724638	0	0	10	3	0	0	0	0	0	0	0	0	0	0	40	31	0	0	0	0	0	0	0	0
T370	Q13557	CAMK2D	5	0.0724638	0	0	9	3	0	0	0	0	0	0	0	0	0	0	0	0	0	0	0	0	0	0	0	0
S406	Q13557	CAMK2D	5	0.0724638	0	0	9	3	0	0	0	0	0	0	0	0	0	0	0	0	0	0	0	0	0	0	0	0
T412	Q13557	CAMK2D	5	0.0724638	0	0	8	3	0	0	0	0	0	0	0	0	0	0	0	0	0	0	0	0	0	0	0	0
S46	Q16352	INA	5	0.0617284	0	0	8	0	0	0	0	0	0	0	0	0	0	0	0	0	0	0	0	0	0	0	0	0
S50	Q16352	INA	5	0.0617284	0	0	8	1	0	0	0	0	0	0	0	0	0	0	0	0	0	0	0	0	0	0	0	0
S72	Q16352	INA	5	0.0617284	0	0	9	3	0	0	0	0	0	0	0	0	0	0	0	0	0	0	0	0	0	0	0	0
S78	Q16352	INA	5	0.0617284	0	0	8	0	0	0	0	0	0	0	0	0	0	0	0	0	0	0	0	0	0	0	0	0
S357	Q16352	INA	5	0.0617284	0	0	8	3	0	0	0	0	0	0	0	0	0	0	0	0	0	0	0	0	0	0	0	0
T175	Q969P0	IGSF8	5	0.0609756	0	0	9	3	0	0	0	0	0	0	0	0	0	0	0	0	0	0	0	0	0	0	0	0
S191	Q969P0	IGSF8	5	0.0609756	0	0	10	3	0	0	0	0	0	0	0	0	0	0	0	0	0	0	0	0	0	0	0	0
S342	Q969P0	IGSF8	5	0.0609756	0	0	9	1	0	0	0	0	0	0	0	0	0	0	44	41	0	0	0	0	0	0	0	0
S369	Q969P0	IGSF8	5	0.0609756	0	0	8	0	0	0	0	0	0	0	0	0	0	0	0	0	0	0	0	0	0	0	0	0
T403	Q969P0	IGSF8	5	0.0609756	0	0	9	3	0	0	0	0	0	0	0	0	0	0	0	0	0	0	0	0	0	0	0	0
S368	Q14764	MVP	5	0.0574713	0	0	8	0	0	0	0	0	0	0	0	0	0	0	0	0	0	0	0	0	0	0	0	0
T409	Q14764	MVP	5	0.0574713	0	0	8	0	0	0	0	0	0	0	0	0	0	0	0	0	0	0	0	0	0	0	0	0
S609	Q14764	MVP	5	0.0574713	0	0	9	3	0	0	0	0	0	0	0	0	0	0	0	0	0	0	0	0	0	0	0	0
T799	Q14764	MVP	5	0.0574713	0	0	10	3	0	0	0	0	0	0	0	0	0	0	43	41	0	0	0	0	0	0	0	0
S876	Q14764	MVP	5	0.0574713	0	0	9	2	0	0	0	0	0	0	0	0	0	0	7	13	0	0	0	0	0	0	0	0
T157	P02768	ALB	5	0.0543478	0	0	2	0	0	0	0	0	0	0	0	0	0	0	42	40	0	0	0	0	0	0	0	0
S366	P02768	ALB	5	0.0543478	0	0	0	0	0	0	0	0	0	0	0	0	0	0	48	44	0	0	0	0	0	0	0	0
T446	P02768	ALB	5	0.0543478	0	0	6	0	0	0	0	0	0	0	0	0	0	0	43	41	0	0	0	0	0	0	0	0
S513	P02768	ALB	5	0.0543478	0	0	0	0	0	0	0	0	0	0	0	0	0	0	32	35	0	0	43	41	44	43	0	0
T520	P02768	ALB	5	0.0543478	0	0	7	0	0	0	0	0	0	0	0	0	0	0	46	38	0	0	0	0	0	0	0	0
S116	P78352	DLG4	5	0.0520833	0	0	8	0	0	0	0	0	0	0	0	0	0	0	0	0	0	0	0	0	0	0	0	0
T129	P78352	DLG4	5	0.0520833	0	0	10	3	0	0	0	0	0	0	0	0	0	0	0	0	0	0	0	0	0	0	0	0
T482	P78352	DLG4	5	0.0520833	0	0	8	0	0	0	0	0	0	0	0	0	0	0	0	0	0	0	0	0	0	0	0	0
S490	P78352	DLG4	5	0.0520833	0	0	9	0	0	0	0	0	0	0	0	0	0	0	0	0	0	0	0	0	0	0	0	0
S631	P78352	DLG4	5	0.0520833	0	0	8	0	0	0	0	0	0	0	0	0	0	0	0	0	0	0	0	0	0	0	0	0
S79	Q99798	ACO2	5	0.0510204	0	0	8	3	0	0	0	0	0	0	0	0	0	0	0	0	0	0	0	0	0	0	0	0
T543	Q99798	ACO2	5	0.0510204	0	0	9	0	0	0	0	0	0	0	0	0	0	0	0	0	0	0	0	0	0	0	0	0
S614	Q99798	ACO2	5	0.0510204	0	0	9	3	0	0	0	0	0	0	0	0	0	0	20	15	0	0	0	0	0	0	0	0
T637	Q99798	ACO2	5	0.0510204	0	0	0	0	0	0	0	0	0	0	0	0	0	0	42	41	0	0	0	0	0	0	0	0
T708	Q99798	ACO2	5	0.0510204	0	0	10	3	0	0	0	0	0	0	0	0	0	0	45	44	0	0	0	0	0	0	0	0
T737	Q9H2X9	SLC12A5	5	0.0284091	0	0	8	0	0	0	0	0	0	0	0	0	0	0	0	0	0	0	0	0	0	0	0	0
S778	Q9H2X9	SLC12A5	5	0.0284091	0	0	8	3	0	0	0	0	0	0	0	0	0	0	0	0	0	0	0	0	0	0	0	0
S783	Q9H2X9	SLC12A5	5	0.0284091	0	0	8	3	0	0	0	0	0	0	0	0	0	0	0	0	0	0	0	0	0	0	0	0
T793	Q9H2X9	SLC12A5	5	0.0284091	0	0	8	2	0	0	0	0	0	0	0	0	0	0	0	0	0	0	0	0	0	0	0	0
T821	Q9H2X9	SLC12A5	5	0.0284091	0	0	9	3	0	0	0	0	0	0	0	0	0	0	0	0	0	0	0	0	0	0	0	0
S147	Q00610	CLTC	5	0.0277778	0	0	9	2	0	0	0	0	0	0	0	0	0	0	0	0	0	0	0	0	0	0	0	0
S191	Q00610	CLTC	5	0.0277778	0	0	8	0	0	0	0	0	0	0	0	0	0	0	42	40	0	0	0	0	0	0	0	0
S378	Q00610	CLTC	5	0.0277778	0	0	7	0	0	0	0	0	0	0	0	0	0	0	48	42	0	0	0	0	0	0	0	0
T631	Q00610	CLTC	5	0.0277778	0	0	8	0	0	0	0	0	0	0	0	0	0	0	0	0	0	0	0	0	0	0	0	0
T1473	Q00610	CLTC	5	0.0277778	0	0	8	1	0	0	0	0	0	0	0	0	0	0	0	0	0	0	0	0	0	0	0	0
T299	P78357	CNTNAP1	5	0.0259067	0	0	8	0	0	0	0	0	0	0	0	0	0	0	0	0	0	0	0	0	0	0	0	0
T685	P78357	CNTNAP1	5	0.0259067	0	0	8	2	0	0	0	0	0	0	0	0	0	0	0	0	0	0	0	0	0	0	0	0
T1045	P78357	CNTNAP1	5	0.0259067	0	0	9	3	0	0	0	0	0	0	0	0	0	0	0	0	0	0	0	0	0	0	0	0
S1179	P78357	CNTNAP1	5	0.0259067	0	0	0	0	0	0	0	0	0	0	0	0	0	0	0	0	0	0	0	0	43	40	0	0
T1227	P78357	CNTNAP1	5	0.0259067	0	0	0	0	0	0	0	0	0	0	0	0	0	0	0	0	41	40	0	0	0	0	0	0
T145	P0C0L4|P0C0L5	C4A	5	0.019084	0	0	2	0	0	0	0	0	0	0	0	0	0	0	47	41	0	0	0	0	0	0	0	0
T331	P0C0L4|P0C0L5	C4A	5	0.019084	0	0	8	3	0	0	0	0	0	0	0	0	0	0	0	0	0	0	0	0	0	0	0	0
T988	P0C0L4|P0C0L5	C4A	5	0.019084	0	0	0	0	0	0	0	0	0	0	0	0	0	0	45	40	0	0	0	0	0	0	0	0
S1065	P0C0L4|P0C0L5	C4A	5	0.019084	0	0	8	1	0	0	0	0	0	0	0	0	0	0	0	0	0	0	0	0	0	0	0	0
S1096	P0C0L4|P0C0L5	C4A	5	0.019084	0	0	9	2	0	0	0	0	0	0	0	0	0	0	0	0	0	0	0	0	0	0	0	0
T39	P02042|P02100|P68871|P69891|P69892	HBD	4	0.307692	0	0	8	1	0	0	0	0	0	0	0	0	0	0	48	44	0	0	0	0	0	0	0	0
S45	P02042	HBD	4	0.307692	0	0	0	0	0	0	0	0	0	0	0	0	48	43	40	39	0	0	0	0	0	0	0	0
S73	P02042|P68871	HBD	4	0.307692	6	2	10	3	0	0	0	0	0	0	0	0	46	43	47	44	46	43	38	38	45	43	0	0
T85	P02042	HBD	4	0.307692	0	0	0	0	0	0	0	0	0	0	0	0	0	0	47	39	0	0	0	0	0	0	0	0
S119	P02792	FTL	4	0.25	0	0	10	3	8	0	0	0	0	0	0	0	0	0	0	0	0	0	0	0	0	0	0	0
C127	P02792	FTL	4	0.25	0	0	9	3	0	0	0	0	0	0	0	0	0	0	45	41	0	0	18	19	0	0	0	0
T132	P02792	FTL	4	0.25	0	0	9	1	0	0	0	0	0	0	0	0	0	0	37	35	0	0	0	0	0	0	0	0
T150	P02792	FTL	4	0.25	1	0	9	3	7	0	0	0	0	0	0	0	0	0	9	13	37	38	0	0	0	0	0	0
S23	P49721	PSMB2	4	0.190476	0	0	8	0	0	0	0	0	0	0	0	0	0	0	48	44	0	0	0	0	0	0	0	0
S76	P49721	PSMB2	4	0.190476	0	0	10	3	0	0	0	0	0	0	0	0	0	0	41	39	0	0	0	0	27	28	0	0
T84	P49721	PSMB2	4	0.190476	0	0	8	0	0	0	0	0	0	0	0	0	0	0	0	0	0	0	0	0	0	0	0	0
S195	P49721	PSMB2	4	0.190476	0	0	8	0	0	0	0	0	0	0	0	0	0	0	48	44	0	0	0	0	0	0	0	0
T65	P04179	SOD2	4	0.190476	0	0	10	2	0	0	0	0	0	0	0	0	0	0	0	0	0	0	0	0	0	0	0	0
S99	P04179	SOD2	4	0.190476	0	0	7	2	0	0	0	0	0	0	0	0	0	0	39	36	0	0	0	0	0	0	0	0
S106	P04179	SOD2	4	0.190476	0	0	8	0	0	0	0	0	0	0	0	0	0	0	0	0	0	0	0	0	0	0	0	0
T214	P04179	SOD2	4	0.190476	0	0	9	0	0	0	0	0	0	0	0	0	0	0	0	0	0	0	0	0	0	0	0	0
S118	P18669|Q8N0Y7	PGAM1	4	0.173913	0	0	8	0	0	0	0	0	0	0	0	0	0	0	27	23	0	0	0	0	0	0	0	0
S152	P18669	PGAM1	4	0.173913	0	0	7	0	0	0	0	0	0	0	0	0	0	0	47	43	0	0	0	0	0	0	0	0
C153	P18669	PGAM1	4	0.173913	0	0	10	3	0	0	0	0	0	0	0	0	0	0	0	0	0	0	0	0	0	0	0	0
T238	P18669	PGAM1	4	0.173913	0	0	0	0	0	0	0	0	0	0	0	0	0	0	43	40	0	0	0	0	0	0	0	0
T108	P32119	PRDX2	4	0.173913	0	0	8	0	0	0	0	0	0	0	0	0	0	0	48	44	0	0	0	0	29	33	0	0
S112	P32119	PRDX2	4	0.173913	0	0	0	0	0	0	0	0	0	0	0	0	0	0	48	44	0	0	0	0	0	0	0	0
T120	P32119	PRDX2	4	0.173913	0	0	8	0	0	0	0	0	0	0	0	0	0	0	48	44	0	0	0	0	0	0	0	0
T142	P32119|Q06830	PRDX2	4	0.173913	0	0	9	3	0	0	0	0	0	0	0	0	0	0	48	44	0	0	0	0	0	0	0	0
T85	P09936	UCHL1	4	0.173913	7	0	10	3	0	0	0	0	0	0	0	0	35	37	43	38	0	0	0	0	0	0	0	0
C90	P09936	UCHL1	4	0.173913	0	0	9	3	0	0	0	0	0	0	0	0	0	0	20	26	0	0	0	0	0	0	0	0
S112	P09936	UCHL1	4	0.173913	0	0	10	3	0	0	0	0	0	0	0	0	0	0	0	0	0	0	0	0	0	0	0	0
T192	P09936	UCHL1	4	0.173913	0	0	8	0	0	0	0	0	0	0	0	0	0	0	0	0	0	0	0	0	0	0	0	0
S19	P02511	CRYAB	4	0.153846	10	3	10	3	0	0	0	0	0	0	0	0	0	0	0	0	0	0	0	0	0	0	0	0
S85	P02511	CRYAB	4	0.153846	0	0	10	3	0	0	0	0	0	0	0	0	0	0	0	0	0	0	0	0	0	0	0	0
T132	P02511	CRYAB	4	0.153846	0	0	8	0	0	0	0	0	0	0	0	0	0	0	0	0	0	0	0	0	0	0	0	0
S139	P02511	CRYAB	4	0.153846	0	0	8	2	0	0	0	0	0	0	0	0	0	0	0	0	0	0	0	0	0	0	0	0
T36	P49720	PSMB3	4	0.153846	0	0	9	1	0	0	0	0	0	0	0	0	0	0	48	44	0	0	0	0	0	0	0	0
T86	P49720	PSMB3	4	0.153846	0	0	0	0	0	0	0	0	0	0	0	0	0	0	42	36	0	0	0	0	0	0	0	0
T105	P49720	PSMB3	4	0.153846	0	0	9	1	0	0	0	0	0	0	0	0	0	0	48	44	0	0	0	0	23	15	0	0
S181	P49720	PSMB3	4	0.153846	0	0	7	0	0	0	0	0	0	0	0	0	0	0	47	44	0	0	0	0	0	0	0	0
S58	P61266	STX1B	4	0.0952381	0	0	10	3	0	0	0	0	0	0	0	0	0	0	44	41	0	0	0	0	0	0	0	0
T70	P61266	STX1B	4	0.0952381	0	0	0	0	0	0	0	0	9	3	0	0	0	0	0	0	0	0	0	0	0	0	0	0
T131	P61266	STX1B	4	0.0952381	0	0	8	0	0	0	0	0	0	0	0	0	0	0	48	43	0	0	0	0	0	0	0	0
S239	P61266	STX1B	4	0.0952381	0	0	8	0	0	0	0	0	0	0	0	0	0	0	0	0	0	0	0	0	0	0	0	0
T202	P21579	SYT1	4	0.0888889	0	0	6	2	0	0	6	1	0	0	0	0	0	0	41	42	0	0	0	0	0	0	0	0
T212	P21579	SYT1	4	0.0888889	0	0	9	3	0	0	0	0	0	0	0	0	0	0	0	0	0	0	0	0	0	0	0	0
T224	P21579	SYT1	4	0.0888889	0	0	0	0	0	0	0	0	0	0	0	0	0	0	48	44	0	0	0	0	0	0	0	0
T407	P21579	SYT1	4	0.0888889	0	0	8	3	0	0	0	0	0	0	0	0	0	0	0	0	0	0	0	0	0	0	0	0
T126	P00738	HP	4	0.0769231	0	0	5	0	0	0	0	0	0	0	0	0	0	0	48	43	0	0	0	0	0	0	0	0
T220	P00738|P00739	HP	4	0.0769231	0	0	7	3	0	0	0	0	0	0	0	0	0	0	48	44	0	0	0	0	0	0	0	0
S269	P00738	HP	4	0.0769231	0	0	8	0	0	0	0	0	0	0	0	0	0	0	0	0	0	0	0	0	0	0	0	0
T338	P00738	HP	4	0.0769231	0	0	0	0	0	0	0	0	0	0	0	0	0	0	0	0	0	0	44	39	0	0	0	0
T107	P60201	PLP1	4	0.0769231	0	0	8	3	0	0	0	0	0	0	0	0	16	23	0	0	0	0	0	0	0	0	0	0
S114	P60201	PLP1	4	0.0769231	0	0	10	3	0	0	0	0	0	0	10	3	0	0	0	0	0	0	0	0	0	0	0	0
T116	P60201	PLP1	4	0.0769231	0	0	8	3	0	0	0	0	0	0	0	0	0	0	0	0	0	0	0	0	0	0	0	0
C201	P60201	PLP1	4	0.0769231	0	0	9	3	4	0	0	0	5	0	0	0	0	0	46	38	37	33	0	0	25	23	0	0
S58	Q96KP4	CNDP2	4	0.0740741	0	0	10	3	0	0	0	0	0	0	0	0	0	0	45	43	0	0	0	0	0	0	0	0
S73	Q96KP4	CNDP2	4	0.0740741	0	0	10	3	0	0	0	0	0	0	0	0	0	0	38	34	0	0	0	0	0	0	0	0
T349	Q96KP4	CNDP2	4	0.0740741	0	0	8	0	0	0	0	0	0	0	0	0	0	0	22	27	0	0	0	0	42	41	0	0
T403	Q96KP4	CNDP2	4	0.0740741	0	0	6	2	9	3	0	0	0	0	0	0	0	0	0	0	47	43	29	28	0	0	0	0
S29	P09471	GNAO1	4	0.0727273	0	0	10	3	0	0	0	0	0	0	0	0	0	0	0	0	0	0	0	0	0	0	0	0
S62	P09471	GNAO1	4	0.0727273	0	0	10	3	0	0	0	0	0	0	0	0	0	0	0	0	0	0	0	0	0	0	0	0
S75	P09471	GNAO1	4	0.0727273	0	0	8	3	0	0	0	0	8	3	0	0	0	0	37	36	0	0	0	0	42	42	0	0
T171	P09471	GNAO1	4	0.0727273	0	0	8	0	0	0	0	0	0	0	0	0	0	0	39	41	0	0	0	0	0	0	0	0
T79	P62736|P68032|P68133	ACTA2	4	0.0701754	0	0	10	3	0	0	0	0	0	0	0	0	0	0	0	0	0	0	0	0	0	0	0	0
T105	P62736|P68032|P68133	ACTA2	4	0.0701754	7	2	8	3	5	2	0	0	0	0	0	0	0	0	0	0	0	0	0	0	0	0	0	0
S302	P62736|P68032	ACTA2	4	0.0701754	0	0	9	3	0	0	10	3	0	0	0	0	0	0	0	0	0	0	0	0	0	0	0	0
S370	P62736|P68032|P68133	ACTA2	4	0.0701754	0	0	9	3	0	0	0	0	0	0	0	0	0	0	0	0	0	0	0	0	0	0	0	0
T75	P36957	DLST	4	0.0677966	0	0	10	3	0	0	0	0	0	0	0	0	0	0	0	0	0	0	0	0	0	0	0	0
S81	P36957	DLST	4	0.0677966	0	0	10	3	0	0	0	0	0	0	0	0	0	0	0	0	0	0	0	0	0	0	0	0
T205	P36957	DLST	4	0.0677966	0	0	9	3	0	0	0	0	0	0	0	0	0	0	0	0	0	0	0	0	0	0	0	0
S288	P36957	DLST	4	0.0677966	0	0	9	2	0	0	0	0	0	0	0	0	0	0	0	0	0	0	0	0	0	0	0	0
S98	P80404	ABAT	4	0.0655738	0	0	8	3	0	0	0	0	0	0	0	0	0	0	0	0	0	0	0	0	0	0	0	0
S123	P80404	ABAT	4	0.0655738	0	0	8	0	0	0	0	0	0	0	0	0	0	0	0	0	0	0	0	0	0	0	0	0
S240	P80404	ABAT	4	0.0655738	0	0	8	0	0	0	0	0	0	0	0	0	0	0	0	0	0	0	0	0	0	0	0	0
S297	P80404	ABAT	4	0.0655738	0	0	9	0	0	0	0	0	0	0	0	0	0	0	11	11	0	0	0	0	0	0	0	0
T73	Q9BQE3	TUBA1C	4	0.0625	2	1	10	3	0	0	0	0	0	0	0	0	0	0	0	0	0	0	0	0	0	0	0	0
T94	Q9BQE3	TUBA1C	4	0.0625	0	0	9	0	0	0	0	0	0	0	0	0	0	0	0	0	0	0	0	0	0	0	0	0
T109	Q9BQE3	TUBA1C	4	0.0625	0	0	10	3	0	0	0	0	0	0	0	0	0	0	0	0	0	0	0	0	0	0	0	0
T287	Q9BQE3	TUBA1C	4	0.0625	0	0	10	3	0	0	0	0	0	0	0	0	0	0	34	30	0	0	0	0	0	0	0	0
S48	Q6PEY2|Q9BQE3	TUBA3E	4	0.0625	0	0	8	0	0	0	0	0	0	0	0	0	0	0	0	0	0	0	0	0	0	0	0	0
T73	Q6PEY2	TUBA3E	4	0.0625	0	0	10	3	0	0	0	0	0	0	0	0	0	0	0	0	0	0	0	0	0	0	0	0
T340	Q6PEY2|Q9BQE3|Q9NY65	TUBA3E	4	0.0625	0	0	10	3	0	0	0	0	0	0	0	0	0	0	41	38	0	0	0	0	0	0	0	0
T349	Q6PEY2|Q9BQE3|Q9NY65	TUBA3E	4	0.0625	0	0	10	3	0	0	0	0	0	0	0	0	0	0	36	31	0	0	0	0	0	0	0	0
T55	P68371	TUBB4B	4	0.0615385	0	0	10	3	0	0	0	0	0	0	0	0	0	0	34	36	0	0	0	0	0	0	0	0
S364	P68371|Q13885|Q9BVA1	TUBB4B	4	0.0615385	0	0	10	3	1	0	0	0	0	0	0	0	0	0	0	0	0	0	0	0	0	0	0	0
T366	P68371|Q13885|Q9BVA1	TUBB4B	4	0.0615385	9	3	9	2	1	0	0	0	0	0	0	0	0	0	0	0	0	0	0	0	0	0	0	0
S371	P68371|Q13885|Q9BVA1	TUBB4B	4	0.0615385	0	0	9	1	0	0	0	0	0	0	0	0	0	0	0	0	0	0	0	0	0	0	0	0
T71	P25705	ATP5F1A	4	0.0588235	0	0	10	3	0	0	0	0	0	0	0	0	0	0	0	0	0	0	0	0	0	0	0	0
S315	P25705	ATP5F1A	4	0.0588235	0	0	8	0	0	0	0	0	0	0	0	0	0	0	0	0	0	0	0	0	0	0	0	0
S413	P25705	ATP5F1A	4	0.0588235	0	0	9	3	0	0	0	0	0	0	0	0	0	0	0	0	0	0	0	0	0	0	0	0
S513	P25705	ATP5F1A	4	0.0588235	0	0	10	3	0	0	0	0	0	0	0	0	0	0	0	0	0	0	0	0	0	0	0	0
S366	Q14117	DPYS	4	0.0588235	0	0	6	0	0	0	0	0	0	0	0	0	0	0	13	17	0	0	48	42	0	0	0	0
T378	Q14117	DPYS	4	0.0588235	0	0	0	0	0	0	0	0	0	0	0	0	15	14	44	43	0	0	0	0	0	0	0	0
S399	Q14117	DPYS	4	0.0588235	0	0	9	1	0	0	0	0	0	0	0	0	0	0	0	0	0	0	0	0	0	0	0	0
T411	Q14117	DPYS	4	0.0588235	0	0	10	3	0	0	0	0	0	0	0	0	0	0	44	42	0	0	0	0	0	0	0	0
T20	P08670	VIM	4	0.057971	0	0	10	3	0	0	0	0	0	0	0	0	0	0	0	0	0	0	0	0	0	0	0	0
S325	P08670	VIM	4	0.057971	0	0	10	3	0	0	0	0	0	0	0	0	0	0	41	39	0	0	0	0	0	0	0	0
T327	P08670	VIM	4	0.057971	0	0	8	0	0	0	0	0	0	0	0	0	0	0	0	0	0	0	0	0	0	0	0	0
T426	P08670	VIM	4	0.057971	0	0	10	3	0	0	0	0	0	0	0	0	0	0	0	0	0	0	0	0	0	0	0	0
T69	P10909	CLU	4	0.056338	0	0	9	0	0	0	0	0	0	0	0	0	0	0	0	0	0	0	0	0	0	0	0	0
S72	P10909	CLU	4	0.056338	0	0	9	1	0	0	0	0	0	0	0	0	0	0	47	43	0	0	0	0	0	0	0	0
S330	P10909	CLU	4	0.056338	0	0	10	3	0	0	0	0	0	0	0	0	0	0	0	0	0	0	0	0	0	0	0	0
T388	P10909	CLU	4	0.056338	0	0	8	0	0	0	0	0	0	0	0	0	0	0	2	1	0	0	0	0	0	0	0	0
T14	P54652	HSPA2	4	0.045977	0	0	9	3	0	0	0	0	0	0	0	0	0	0	44	41	0	0	0	0	0	0	0	0
T67	P54652	HSPA2	4	0.045977	0	0	9	1	0	0	0	0	0	0	0	0	0	0	0	0	0	0	0	0	0	0	0	0
T114	P54652	HSPA2	4	0.045977	0	0	0	0	0	0	0	0	0	0	0	0	0	0	41	39	0	0	0	0	0	0	0	0
T146	P54652	HSPA2	4	0.045977	0	0	8	0	0	0	0	0	0	0	0	0	0	0	0	0	0	0	0	0	0	0	0	0
T87	P38646	HSPA9	4	0.0454545	0	0	8	0	0	0	0	0	0	0	0	0	0	0	0	0	0	0	0	0	0	0	0	0
T192	P38646	HSPA9	4	0.0454545	0	0	9	3	4	1	0	0	0	0	0	0	0	0	35	36	35	31	0	0	47	43	0	0
S212	P38646	HSPA9	4	0.0454545	0	0	10	2	0	0	0	0	0	0	0	0	0	0	0	0	0	0	0	0	0	0	0	0
S638	P38646	HSPA9	4	0.0454545	0	0	4	0	0	0	0	0	0	0	0	0	0	0	45	43	0	0	0	0	0	0	0	0
S207	P46459	NSF	4	0.0454545	0	0	10	3	0	0	0	0	0	0	0	0	0	0	0	0	0	0	0	0	0	0	0	0
S228	P46459	NSF	4	0.0454545	0	0	8	0	0	0	0	0	0	0	0	0	0	0	0	0	0	0	0	0	0	0	0	0
S421	P46459	NSF	4	0.0454545	0	0	8	0	0	0	0	0	0	0	0	0	0	0	0	0	0	0	0	0	0	0	0	0
S437	P46459	NSF	4	0.0454545	0	0	8	0	0	0	0	0	0	0	0	0	0	0	32	32	0	0	0	0	0	0	0	0
S50	P07900	HSP90AA1	4	0.0434783	0	0	8	0	0	0	0	0	0	0	0	0	0	0	0	0	0	0	0	0	0	0	0	0
S52	P07900	HSP90AA1	4	0.0434783	0	0	8	0	0	0	0	0	0	0	0	0	0	0	0	0	0	0	0	0	0	0	0	0
T109	P07900|P08238|Q58FF8	HSP90AA1	4	0.0434783	0	0	8	0	0	0	0	0	0	0	0	0	0	0	0	0	0	0	0	0	0	0	0	0
S641	P07900	HSP90AA1	4	0.0434783	0	0	10	2	0	0	0	0	0	0	0	0	0	0	43	41	0	0	0	0	0	0	0	0
T93	Q92777	SYN2	4	0.0421053	0	0	10	3	0	0	0	0	0	0	0	0	0	0	32	39	0	0	0	0	0	0	0	0
T238	Q92777	SYN2	4	0.0421053	0	0	0	0	0	0	0	0	0	0	0	0	0	0	48	43	0	0	0	0	0	0	0	0
T250	Q92777	SYN2	4	0.0421053	0	0	8	0	0	0	0	0	0	0	0	0	0	0	47	44	0	0	0	0	0	0	0	0
T439	Q92777	SYN2	4	0.0421053	4	0	8	0	0	0	0	0	0	0	0	0	0	0	0	0	0	0	0	0	0	0	0	0
T82	Q93050	ATP6V0A1	4	0.0373832	8	0	9	2	0	0	0	0	0	0	0	0	0	0	24	29	0	0	0	0	0	0	0	0
T211	Q93050	ATP6V0A1	4	0.0373832	0	0	8	3	0	0	0	0	0	0	0	0	0	0	0	0	0	0	0	0	0	0	0	0
T275	Q93050	ATP6V0A1	4	0.0373832	0	0	8	0	0	0	0	0	0	0	0	0	0	0	0	0	0	0	0	0	0	0	0	0
S350	Q93050	ATP6V0A1	4	0.0373832	0	0	8	2	0	0	0	0	0	0	0	0	0	0	0	0	0	0	0	0	0	0	0	0
S186	P04264	KRT1	4	0.034188	0	0	10	3	0	0	0	0	0	0	0	0	0	0	28	38	0	0	0	0	12	8	0	0
S193	P04264	KRT1	4	0.034188	0	0	8	0	0	0	0	0	0	0	0	0	0	0	0	0	0	0	0	0	0	0	0	0
T278	P04264	KRT1	4	0.034188	0	0	0	0	0	0	0	0	0	0	0	0	0	0	48	44	0	0	0	0	14	8	0	0
S420	P04264	KRT1	4	0.034188	0	0	10	3	0	0	0	0	0	0	0	0	0	0	45	39	0	0	0	0	0	0	0	0
S147	Q96GW7	BCAN	4	0.0300752	0	0	8	0	0	0	0	0	0	0	0	0	0	0	17	23	0	0	0	0	0	0	0	0
S725	Q96GW7	BCAN	4	0.0300752	0	0	9	3	0	0	0	0	0	0	0	0	0	0	17	19	0	0	0	0	0	0	0	0
S814	Q96GW7	BCAN	4	0.0300752	0	0	10	3	0	0	0	0	0	0	0	0	0	0	37	30	0	0	0	0	0	0	0	0
T838	Q96GW7	BCAN	4	0.0300752	0	0	10	3	0	0	0	0	0	0	0	0	0	0	0	0	0	0	0	0	0	0	0	0
T483	P50993	ATP1A2	4	0.027027	0	0	8	0	0	0	0	0	0	0	0	0	0	0	0	0	0	0	0	0	0	0	0	0
T671	P50993	ATP1A2	4	0.027027	0	0	8	0	0	0	0	0	0	0	0	0	0	0	0	0	0	0	0	0	0	0	0	0
S734	P50993|Q13733	ATP1A2	4	0.027027	0	0	9	3	0	0	0	0	0	0	0	0	0	0	31	36	0	0	0	0	0	0	0	0
S736	P50993|Q13733	ATP1A2	4	0.027027	0	0	9	3	0	0	0	0	0	0	0	0	0	0	0	0	0	0	0	0	0	0	0	0
T795	P20020|P23634|Q01814|Q16720	ATP2B1	4	0.0245399	0	0	10	3	0	0	0	0	0	0	0	0	0	0	45	43	0	0	0	0	0	0	0	0
T799	P20020	ATP2B1	4	0.0245399	0	0	8	3	0	0	0	0	0	0	0	0	0	0	0	0	0	0	0	0	0	0	0	0
T819	P20020|P23634|Q01814|Q16720	ATP2B1	4	0.0245399	0	0	9	3	0	0	0	0	0	0	0	0	0	0	40	37	0	0	0	0	0	0	0	0
T831	P20020|P23634|Q16720	ATP2B1	4	0.0245399	0	0	8	0	0	0	0	0	0	0	0	0	0	0	0	0	0	0	0	0	0	0	0	0
T21	P35573	AGL	4	0.0201005	0	0	0	0	0	0	9	3	0	0	0	0	0	0	0	0	0	0	0	0	0	0	0	0
S669	P35573	AGL	4	0.0201005	0	0	3	0	0	0	0	0	0	0	0	0	0	0	48	43	0	0	0	0	0	0	0	0
S1027	P35573	AGL	4	0.0201005	0	0	9	2	0	0	0	0	0	0	0	0	0	0	41	41	0	0	0	0	0	0	0	0
S1282	P35573	AGL	4	0.0201005	0	0	9	3	0	0	0	0	0	0	0	0	0	0	0	0	0	0	0	0	0	0	0	0
S72	O94856	NFASC	4	0.0175439	0	0	8	0	0	0	0	0	0	0	0	0	0	0	0	0	0	0	0	0	0	0	0	0
S379	O94856	NFASC	4	0.0175439	0	0	8	0	0	0	0	0	0	0	0	0	0	0	0	0	0	0	0	0	0	0	0	0
S710	O94856	NFASC	4	0.0175439	0	0	9	0	0	0	0	0	0	0	0	0	0	0	0	0	0	0	0	0	0	0	0	0
T791	O94856	NFASC	4	0.0175439	0	0	8	0	0	0	0	0	0	0	0	0	0	0	0	0	0	0	0	0	0	0	0	0
S39	P60880	SNAP25	3	0.142857	0	0	9	3	0	0	0	0	0	0	0	0	0	0	0	0	0	0	0	0	0	0	0	0
S115	P60880	SNAP25	3	0.142857	0	0	8	0	0	0	0	0	0	0	0	0	0	0	0	0	0	0	0	0	0	0	0	0
S154	P60880	SNAP25	3	0.142857	0	0	8	3	0	0	0	0	0	0	0	0	0	0	0	0	0	0	0	0	0	0	0	0
S106	Q06830	PRDX1	3	0.115385	0	0	10	3	0	0	4	1	0	0	0	0	0	0	47	44	0	0	0	0	0	0	0	0
T111	Q06830	PRDX1	3	0.115385	0	0	0	0	0	0	0	0	0	0	0	0	0	0	0	0	42	39	0	0	0	0	0	0
T183	Q06830	PRDX1	3	0.115385	0	0	9	3	0	0	0	0	0	0	0	0	0	0	29	27	0	0	0	0	0	0	0	0
S8	A0M8Q6|P0DOY3	IGLC7	3	0.111111	0	0	0	0	0	0	0	0	0	0	0	0	0	0	43	42	0	0	0	0	0	0	0	0
S69	A0M8Q6|B9A064|P0DOY3	IGLC7	3	0.111111	0	0	0	0	0	0	0	0	0	0	0	0	0	0	46	44	0	0	0	0	0	0	0	0
S69	A0M8Q6|B9A064|P0CG04|P0DOY3	IGLC7	3	0.111111	0	0	0	0	0	0	0	0	0	0	0	0	0	0	46	44	0	0	0	0	0	0	0	0
S7	P25787	PSMA2	3	0.103448	0	0	0	0	0	0	0	0	0	0	0	0	0	0	42	33	0	0	0	0	0	0	0	0
S35	P25787	PSMA2	3	0.103448	0	0	8	0	0	0	5	0	0	0	0	0	0	0	0	0	0	0	0	0	0	0	0	0
S77	P25787	PSMA2	3	0.103448	0	0	7	0	0	0	0	0	0	0	0	0	0	0	48	44	0	0	0	0	0	0	0	0
S29	P00918	CA2	3	0.0967742	0	0	10	3	0	0	0	0	0	0	0	0	0	0	48	44	0	0	0	0	0	0	0	0
S43	P00918	CA2	3	0.0967742	0	0	8	0	0	0	0	0	0	0	0	0	0	0	33	34	0	0	0	0	0	0	0	0
S73	P00918	CA2	3	0.0967742	0	0	8	0	0	0	0	0	0	0	0	0	0	0	0	0	0	0	0	0	0	0	0	0
S38	P00387	CYB5R3	3	0.0909091	0	0	8	0	0	0	0	0	0	0	0	0	0	0	0	0	0	0	0	0	0	0	0	0
T95	P00387	CYB5R3	3	0.0909091	0	0	8	1	0	0	0	0	0	0	0	0	0	0	0	0	0	0	0	0	0	0	0	0
S174	P00387	CYB5R3	3	0.0909091	0	0	8	0	0	0	0	0	0	0	0	0	0	0	0	0	0	0	0	0	0	0	0	0
T11	P25786	PSMA1	3	0.0909091	0	0	1	0	0	0	0	0	0	0	0	0	0	0	47	44	0	0	0	0	0	0	0	0
T198	P25786	PSMA1	3	0.0909091	0	0	1	0	0	0	0	0	0	0	0	0	0	0	39	41	41	40	0	0	0	0	0	0
T207	P25786	PSMA1	3	0.0909091	0	0	8	0	0	0	0	0	0	0	0	0	0	0	0	0	0	0	0	0	0	0	0	0
S175	P28074	PSMB5	3	0.0882353	0	0	9	2	0	0	0	0	0	0	0	0	0	0	0	0	0	0	0	0	0	0	0	0
T223	P28074	PSMB5	3	0.0882353	0	0	0	0	0	0	0	0	0	0	0	0	0	0	43	42	0	0	0	0	0	0	0	0
S229	P28074	PSMB5	3	0.0882353	0	0	9	1	0	0	0	0	0	0	0	0	0	0	47	44	0	0	0	0	0	0	0	0
T7	Q15019	SEPTIN2	3	0.0882353	0	0	10	3	0	0	0	0	0	0	0	0	0	0	45	42	0	0	0	0	0	0	0	0
T14	Q15019	SEPTIN2	3	0.0882353	0	0	8	3	0	0	0	0	0	0	0	0	0	0	0	0	0	0	0	0	0	0	0	0
T60	Q15019	SEPTIN2	3	0.0882353	0	0	8	0	0	0	0	0	0	0	0	0	0	0	0	0	0	0	0	0	0	0	0	0
S30	O75828	CBR3	3	0.0857143	0	0	9	3	0	0	0	0	0	0	0	0	0	0	42	38	0	0	0	0	0	0	0	0
S56	O75828|P16152	CBR3	3	0.0857143	0	0	8	0	0	0	0	0	0	0	0	0	0	0	48	44	0	0	0	0	0	0	0	0
S69	O75828|P16152	CBR3	3	0.0857143	0	0	8	0	0	0	0	0	0	0	0	0	0	0	0	0	0	0	0	0	0	0	0	0
S74	P28070	PSMB4	3	0.0810811	0	0	8	0	0	0	0	0	0	0	0	0	0	0	0	0	0	0	0	0	0	0	0	0
S127	P28070	PSMB4	3	0.0810811	0	0	2	0	0	0	0	0	0	0	0	0	0	0	46	44	0	0	0	0	0	0	0	0
S206	P28070	PSMB4	3	0.0810811	0	0	10	3	0	0	0	0	0	0	0	0	0	0	48	44	0	0	0	0	0	0	0	0
S157	P20618	PSMB1	3	0.0789474	0	0	8	0	0	0	0	0	0	0	0	0	0	0	0	0	0	0	0	0	0	0	0	0
S168	P20618	PSMB1	3	0.0789474	0	0	0	0	0	0	0	0	0	0	0	0	0	0	45	43	0	0	0	0	27	25	0	0
S195	P20618	PSMB1	3	0.0789474	0	0	9	3	0	0	0	0	0	0	0	0	0	0	46	40	0	0	0	0	0	0	0	0
T282	P06732	CKM	3	0.0697674	3	0	2	0	0	0	9	3	7	2	0	0	0	0	25	30	12	16	0	0	0	0	0	0
C283	P06732	CKM	3	0.0697674	0	0	3	0	8	2	7	2	5	2	0	0	0	0	0	0	19	27	0	0	6	6	0	0
S372	P06732	CKM	3	0.0697674	0	0	9	1	0	0	10	3	0	0	0	0	0	0	28	26	0	0	0	0	0	0	0	0
S238	P27105	STOM	3	0.0697674	0	0	8	0	0	0	0	0	0	0	0	0	0	0	39	37	0	0	0	0	0	0	0	0
T242	P27105	STOM	3	0.0697674	0	0	10	3	0	0	0	0	0	0	0	0	0	0	0	0	0	0	0	0	0	0	0	0
S244	P27105	STOM	3	0.0697674	0	0	8	0	0	0	0	0	0	0	0	0	0	0	0	0	0	0	0	0	0	0	0	0
T8	P08758	ANXA5	3	0.0666667	0	0	10	3	0	0	0	0	0	0	0	0	0	0	48	38	0	0	17	21	0	0	0	0
S116	P08758	ANXA5	3	0.0666667	0	0	8	0	0	0	0	0	0	0	0	0	0	0	0	0	0	0	0	0	0	0	0	0
T294	P08758	ANXA5	3	0.0666667	4	2	0	0	0	0	0	0	0	0	0	0	0	0	40	39	0	0	0	0	0	0	0	0
T65	P49411	TUFM	3	0.0625	0	0	10	3	0	0	0	0	0	0	0	0	0	0	0	0	0	0	0	0	0	0	0	0
T248	P49411	TUFM	3	0.0625	0	0	8	1	0	0	0	0	0	0	0	0	0	0	0	0	0	0	0	0	0	0	0	0
S315	P49411	TUFM	3	0.0625	0	0	9	3	0	0	0	0	0	0	0	0	0	0	0	0	0	0	0	0	0	0	0	0
T28	P04040	CAT	3	0.0566038	0	0	5	0	0	0	0	0	0	0	0	0	0	0	48	42	0	0	0	0	0	0	0	0
T58	P04040	CAT	3	0.0566038	0	0	8	0	0	0	0	0	0	0	0	0	0	0	0	0	0	0	0	0	0	0	0	0
T511	P04040	CAT	3	0.0566038	0	0	8	0	0	0	0	0	0	0	0	0	0	0	0	0	0	0	0	0	0	0	0	0
T78	P63267|P68133	ACTG2	3	0.0526316	0	0	8	0	0	0	0	0	0	0	0	0	0	0	0	0	0	0	0	0	0	0	0	0
T104	P63267|P68133	ACTG2	3	0.0526316	0	0	0	0	0	0	0	0	6	0	0	0	0	0	48	43	27	21	0	0	0	0	0	0
S301	P63267	ACTG2	3	0.0526316	0	0	8	0	0	0	0	0	0	0	0	0	0	0	9	16	0	0	0	0	4	4	0	0
T326	Q96CW1	AP2M1	3	0.0526316	0	0	8	0	0	0	0	0	0	0	0	0	0	0	0	0	0	0	0	0	0	0	0	0
S364	Q96CW1	AP2M1	3	0.0526316	0	0	9	3	0	0	0	0	0	0	0	0	0	0	0	0	0	0	0	0	0	0	0	0
S387	Q96CW1	AP2M1	3	0.0526316	0	0	9	3	0	0	0	0	0	0	0	0	0	0	0	0	0	0	0	0	0	0	0	0
S144	O00154	ACOT7	3	0.0517241	0	0	0	0	0	0	0	0	0	0	0	0	0	0	42	43	0	0	0	0	0	0	0	0
S341	O00154	ACOT7	3	0.0517241	0	0	7	0	0	0	0	0	0	0	0	0	0	0	48	44	0	0	0	0	0	0	0	0
T351	O00154	ACOT7	3	0.0517241	0	0	8	0	0	0	0	0	0	0	0	0	0	0	0	0	0	0	0	0	0	0	0	0
T142	P68104|Q05639|Q5VTE0	EEF1A1	3	0.0517241	0	0	8	0	0	0	0	0	0	0	0	0	0	0	0	0	0	0	0	0	0	0	0	0
T261	P68104|Q05639|Q5VTE0	EEF1A1	3	0.0517241	0	0	8	0	0	0	0	0	0	0	0	0	0	0	0	0	0	0	0	0	0	0	0	0
T432	P68104|Q05639|Q5VTE0	EEF1A1	3	0.0517241	0	0	10	3	0	0	0	0	0	0	0	0	0	0	0	0	0	0	0	0	0	0	0	0
S46	Q8IXJ6	SIRT2	3	0.0491803	0	0	9	0	0	0	0	0	0	0	0	0	0	0	0	0	0	0	0	0	0	0	0	0
T63	Q8IXJ6	SIRT2	3	0.0491803	0	0	8	0	0	0	0	0	0	0	0	0	0	0	0	0	0	0	0	0	0	0	0	0
S226	Q8IXJ6	SIRT2	3	0.0491803	0	0	9	2	0	0	0	0	0	0	0	0	0	0	40	39	0	0	0	0	0	0	0	0
T64	O75390	CS	3	0.047619	0	0	6	0	0	0	0	0	0	0	0	0	0	0	40	43	0	0	0	0	0	0	0	0
T82	O75390	CS	3	0.047619	0	0	6	0	0	0	0	0	0	0	0	0	0	0	48	44	0	0	0	0	0	0	0	0
S83	O75390	CS	3	0.047619	0	0	8	0	0	0	0	0	0	0	0	0	0	0	0	0	0	0	0	0	0	0	0	0
T221	Q13509	TUBB3	3	0.0447761	0	0	8	2	0	0	0	0	0	0	0	0	0	0	0	0	0	0	0	0	0	0	0	0
S364	Q13509	TUBB3	3	0.0447761	0	0	9	3	0	0	0	0	0	0	0	0	0	0	0	0	0	0	0	0	0	0	0	0
S365	Q13509	TUBB3	3	0.0447761	0	0	8	0	0	0	0	0	0	0	0	0	0	0	0	0	0	0	0	0	0	0	0	0
T228	P49448	GLUD2	3	0.0428571	0	0	10	2	0	0	0	0	0	0	0	0	0	0	0	0	0	0	0	0	0	0	0	0
S462	P49448	GLUD2	3	0.0428571	0	0	0	0	0	0	0	0	0	0	0	0	0	0	40	40	0	0	0	0	8	11	0	0
S469	P49448	GLUD2	3	0.0428571	0	0	10	3	0	0	0	0	0	0	0	0	0	0	40	40	0	0	0	0	0	0	0	0
S227	P02679	FGG	3	0.0422535	0	0	9	3	0	0	0	0	0	0	0	0	0	0	0	0	0	0	0	0	0	0	0	0
T249	P02679	FGG	3	0.0422535	0	0	0	0	0	0	0	0	0	0	0	0	0	0	48	44	0	0	0	0	0	0	0	0
T385	P02679	FGG	3	0.0422535	0	0	8	1	0	0	0	0	0	0	0	0	0	0	0	0	0	0	0	0	0	0	0	0
S163	P43004	SLC1A2	3	0.04	2	0	8	0	0	0	0	0	0	0	0	0	0	0	0	0	0	0	0	0	0	0	0	0
S480	P43004	SLC1A2	3	0.04	0	0	10	3	0	0	0	0	0	0	0	0	0	0	0	0	0	0	0	0	0	0	0	0
S487	P43004	SLC1A2	3	0.04	0	0	10	3	0	0	0	0	0	0	0	0	0	0	0	0	0	0	0	0	0	0	0	0
S187	P30038	ALDH4A1	3	0.0394737	0	0	8	0	0	0	0	0	0	0	0	0	0	0	0	0	0	0	0	0	0	0	0	0
S513	P30038	ALDH4A1	3	0.0394737	0	0	8	0	0	0	0	0	0	0	0	0	0	0	0	0	0	0	0	0	0	0	0	0
T528	P30038	ALDH4A1	3	0.0394737	0	0	6	0	0	0	0	0	0	0	0	0	0	0	48	43	0	0	0	0	0	0	0	0
T203	P11021|P11142|P34931|P54652	HSPA5	3	0.0379747	0	0	9	3	0	0	0	0	0	0	0	0	34	35	32	36	0	0	0	0	0	0	0	0
T481	P11021	HSPA5	3	0.0379747	0	0	0	0	0	0	0	0	0	0	0	0	0	0	46	43	0	0	0	0	0	0	0	0
T485	P11021	HSPA5	3	0.0379747	0	0	8	0	0	0	0	0	0	0	0	0	0	0	0	0	0	0	0	0	0	0	0	0
S38	P08133	ANXA6	3	0.0357143	0	0	8	0	0	0	0	0	0	0	0	0	0	0	0	0	0	0	0	0	0	0	0	0
T110	P08133	ANXA6	3	0.0357143	0	0	8	0	0	0	0	0	0	0	0	0	0	0	0	0	0	0	0	0	0	0	0	0
T123	P08133	ANXA6	3	0.0357143	0	0	0	0	0	0	0	0	0	0	0	0	0	0	47	44	0	0	0	0	0	0	0	0
T214	P08238|Q58FF7	HSP90AB1	3	0.0340909	0	0	8	0	0	0	0	0	0	0	0	0	0	0	0	0	0	0	0	0	0	0	0	0
C366	P08238	HSP90AB1	3	0.0340909	0	0	0	0	0	0	8	3	0	0	0	0	0	0	0	0	0	0	0	0	0	0	0	0
T661	P08238	HSP90AB1	3	0.0340909	0	0	8	1	0	0	0	0	0	0	0	0	0	0	0	0	0	0	0	0	0	0	0	0
T48	P61764	STXBP1	3	0.0333333	0	0	10	3	0	0	0	0	0	0	0	0	0	0	0	0	0	0	0	0	0	0	0	0
S70	P61764	STXBP1	3	0.0333333	0	0	10	3	0	0	10	3	0	0	0	0	0	0	45	44	0	0	43	41	0	0	0	0
T496	P61764	STXBP1	3	0.0333333	0	0	8	0	0	0	0	0	0	0	0	0	0	0	0	0	0	0	0	0	0	0	0	0
S187	O15254	ACOX3	3	0.0319149	0	0	8	0	0	0	0	0	0	0	0	0	0	0	0	0	0	0	0	0	0	0	0	0
S579	O15254	ACOX3	3	0.0319149	0	0	8	3	0	0	0	0	0	0	0	0	0	0	0	0	0	0	0	0	0	0	0	0
S681	O15254	ACOX3	3	0.0319149	0	0	10	0	0	0	0	0	0	0	0	0	0	0	0	0	0	0	0	0	0	0	0	0
T203	P12814	ACTN1	3	0.03125	0	0	8	3	0	0	0	0	0	0	0	0	0	0	0	0	0	0	0	0	0	0	0	0
T207	P12814	ACTN1	3	0.03125	0	0	10	2	0	0	0	0	0	0	0	0	0	0	0	0	0	0	0	0	0	0	0	0
T424	P12814	ACTN1	3	0.03125	0	0	8	0	0	0	0	0	0	0	0	0	0	0	0	0	0	0	0	0	0	0	0	0
T101	O43301	HSPA12A	3	0.03125	0	0	9	3	0	0	0	0	0	0	0	0	0	0	0	0	0	0	0	0	0	0	0	0
T404	O43301	HSPA12A	3	0.03125	0	0	8	3	0	0	0	0	0	0	0	0	0	0	0	0	0	0	0	0	0	0	0	0
T651	O43301	HSPA12A	3	0.03125	0	0	8	1	0	0	0	0	0	0	0	0	0	0	0	0	0	0	0	0	0	0	0	0
S86	P23515	OMG	3	0.0285714	0	0	8	2	0	0	0	0	0	0	0	0	0	0	0	0	0	0	0	0	0	0	0	0
T119	P23515	OMG	3	0.0285714	0	0	8	0	0	0	0	0	0	0	0	0	0	0	0	0	0	0	0	0	0	0	0	0
T252	P23515	OMG	3	0.0285714	0	0	6	0	0	0	0	0	0	0	0	0	0	0	45	41	0	0	0	0	0	0	0	0
T133	Q05193	DNM1	3	0.0283019	0	0	8	2	0	0	0	0	0	0	0	0	0	0	0	0	0	0	0	0	0	0	0	0
S512	Q05193	DNM1	3	0.0283019	0	0	8	2	0	0	0	0	0	0	0	0	0	0	0	0	0	0	0	0	0	0	0	0
T591	Q05193|Q9UQ16	DNM1	3	0.0283019	0	0	8	0	0	0	0	0	0	0	0	0	0	0	0	0	0	0	0	0	0	0	0	0
S401	P17858	PFKL	3	0.0275229	0	0	8	0	0	0	0	0	0	0	0	0	0	0	0	0	0	0	0	0	0	0	0	0
T431	P17858	PFKL	3	0.0275229	0	0	9	3	0	0	0	0	0	0	0	0	0	0	0	0	0	0	0	0	0	0	0	0
S720	P17858	PFKL	3	0.0275229	0	0	8	0	0	0	0	0	0	0	0	0	0	0	0	0	0	0	0	0	0	0	0	0
S8	P13798	APEH	3	0.0272727	0	0	10	3	0	0	0	0	0	0	0	0	14	23	46	44	27	28	0	0	0	0	0	0
S27	P13798	APEH	3	0.0272727	0	0	10	3	0	0	0	0	0	0	0	0	0	0	44	40	0	0	0	0	0	0	0	0
S75	P13798	APEH	3	0.0272727	0	0	10	3	0	0	0	0	0	0	0	0	0	0	47	44	0	0	0	0	0	0	0	0
T459	P02787	TF	3	0.027027	0	0	8	0	0	0	0	0	0	0	0	0	0	0	0	0	0	0	0	0	0	0	0	0
T556	P02787	TF	3	0.027027	0	0	0	0	0	0	0	0	0	0	0	0	0	0	46	43	0	0	0	0	0	0	0	0
T561	P02787	TF	3	0.027027	0	0	9	0	0	0	0	0	0	0	0	0	0	0	0	0	0	0	0	0	0	0	0	0
T125	P13591	NCAM1	3	0.020979	0	0	8	0	0	0	0	0	0	0	0	0	0	0	0	0	0	0	0	0	0	0	0	0
S566	P13591	NCAM1	3	0.020979	0	0	10	3	0	0	0	0	0	0	0	0	0	0	45	44	0	0	0	0	0	0	0	0
S784	P13591	NCAM1	3	0.020979	8	1	8	0	0	0	0	0	0	0	0	0	0	0	28	28	0	0	0	0	0	0	0	0
S102	P02671	FGA	3	0.0167598	0	0	8	3	0	0	0	0	0	0	0	0	0	0	0	0	0	0	0	0	0	0	0	0
T107	P02671	FGA	3	0.0167598	0	0	10	3	0	0	0	0	0	0	0	0	0	0	0	0	0	0	0	0	0	0	0	0
T522	P02671	FGA	3	0.0167598	0	0	8	0	0	0	0	0	0	0	0	0	0	0	45	40	0	0	0	0	0	0	0	0
T416	Q92823	NRCAM	3	0.0151515	0	0	10	3	0	0	0	0	0	0	0	0	0	0	47	43	0	0	0	0	0	0	0	0
S420	Q92823	NRCAM	3	0.0151515	0	0	8	0	0	0	0	0	0	0	0	0	0	0	0	0	0	0	0	0	0	0	0	0
S809	Q92823	NRCAM	3	0.0151515	0	0	8	0	0	0	0	0	0	0	0	0	0	0	0	0	0	0	0	0	0	0	0	0
T158	O14594	NCAN	3	0.012987	0	0	8	0	0	0	0	0	0	0	0	0	0	0	36	34	0	0	0	0	0	0	0	0
T1212	O14594	NCAN	3	0.012987	0	0	8	2	0	0	0	0	0	0	0	0	0	0	0	0	0	0	0	0	0	0	0	0
S1225	O14594	NCAN	3	0.012987	0	0	10	3	0	0	0	0	0	0	0	0	0	0	0	0	0	0	0	0	0	0	0	0
T401	P01024	C3	3	0.0125	0	0	8	0	0	0	0	0	0	0	0	0	0	0	0	0	0	0	0	0	0	0	0	0
S432	P01024	C3	3	0.0125	0	0	0	0	0	0	0	0	0	0	0	0	0	0	48	44	0	0	0	0	0	0	0	0
S520	P01024	C3	3	0.0125	0	0	0	0	0	0	8	1	0	0	0	0	0	0	0	0	0	0	0	0	0	0	0	0
T2494	P98160	HSPG2	3	0.00345622	0	0	9	2	0	0	0	0	0	0	0	0	0	0	0	0	0	0	0	0	0	0	0	0
S3712	P98160	HSPG2	3	0.00345622	0	0	10	3	0	0	0	0	0	0	0	0	0	0	0	0	0	0	0	0	0	0	0	0
T3714	P98160	HSPG2	3	0.00345622	0	0	8	0	0	0	0	0	0	0	0	0	0	0	0	0	0	0	0	0	0	0	0	0
T55	P62805	H4C1	2	0.222222	0	0	10	3	0	0	0	0	0	0	0	0	0	0	0	0	0	0	0	0	0	0	0	0
T83	P62805	H4C1	2	0.222222	0	0	9	3	0	0	0	0	0	0	0	0	0	0	0	0	0	0	0	0	0	0	0	0
T41	P99999	CYCS	2	0.181818	0	0	0	0	0	0	0	0	0	0	0	0	0	0	0	0	0	0	48	44	0	0	0	0
T64	P99999	CYCS	2	0.181818	0	0	10	3	0	0	0	0	0	0	0	0	0	0	0	0	0	0	0	0	0	0	0	0
S16	P16949	STMN1	2	0.153846	0	0	0	0	0	0	0	0	0	0	0	0	0	0	48	43	0	0	0	0	0	0	0	0
S31	P16949	STMN1	2	0.153846	0	0	8	3	0	0	0	0	0	0	0	0	0	0	0	0	0	0	0	0	0	0	0	0
T13	P68871	HBB	2	0.142857	0	0	8	0	0	0	0	0	0	0	0	0	0	0	48	44	0	0	29	12	0	0	0	0
T124	P68871	HBB	2	0.142857	0	0	10	3	0	0	0	0	0	0	0	0	0	0	31	36	0	0	0	0	0	0	0	0
S18	P0DP23|P0DP24|P0DP25	CALM1	2	0.125	1	0	8	0	0	0	0	0	0	0	0	0	32	31	47	44	0	0	0	0	0	0	0	0
T147	P0DP23|P0DP24|P0DP25	CALM1	2	0.125	0	0	0	0	0	0	0	0	0	0	0	0	0	0	41	38	0	0	0	0	0	0	0	0
T34	Q99497	PARK7	2	0.1	0	0	10	3	0	0	0	0	0	0	0	0	0	0	0	0	0	0	0	0	0	0	0	0
S57	Q99497	PARK7	2	0.1	0	0	5	3	0	0	0	0	0	0	0	0	0	0	47	36	0	0	0	0	0	0	0	0
T133	P62263	RPS14	2	0.0909091	0	0	8	0	0	0	0	0	0	0	0	0	0	0	0	0	0	0	0	0	0	0	0	0
S137	P62263	RPS14	2	0.0909091	0	0	8	0	0	0	0	0	0	0	0	0	0	0	0	0	0	0	0	0	0	0	0	0
S8	P23528	CFL1	2	0.0869565	0	0	10	3	0	0	0	0	0	0	0	0	0	0	46	43	0	0	0	0	0	0	0	0
T63	P23528	CFL1	2	0.0869565	0	0	7	0	0	0	0	0	0	0	0	0	0	0	48	44	0	0	0	0	0	0	0	0
T132	P09211	GSTP1	2	0.0869565	0	0	8	0	0	0	0	0	0	0	0	0	0	0	0	0	0	0	0	0	0	0	0	0
S135	P09211	GSTP1	2	0.0869565	0	0	8	0	0	0	0	0	0	0	0	0	0	0	0	0	0	0	0	0	0	0	0	0
T5	P62937	PPIA	2	0.0869565	1	1	10	3	0	0	0	0	0	0	0	0	0	0	45	41	0	0	0	0	0	0	0	0
S77	P62937	PPIA	2	0.0869565	0	0	10	2	0	0	0	0	0	0	0	0	0	0	48	43	0	0	0	0	0	0	0	0
S86	P62241	RPS8	2	0.0833333	0	0	9	3	0	0	0	0	0	0	0	0	0	0	0	0	0	0	0	0	0	0	0	0
S115	P62241	RPS8	2	0.0833333	0	0	10	3	0	0	0	0	0	0	0	0	0	0	0	0	0	0	0	0	0	0	0	0
S142	P80723	BASP1	2	0.08	0	0	5	0	0	0	0	0	0	0	0	0	9	16	39	36	0	0	0	0	0	0	0	0
T151	P80723	BASP1	2	0.08	0	0	8	0	0	0	0	0	0	0	0	0	0	0	22	20	0	0	0	0	0	0	0	0
S38	O75489	NDUFS3	2	0.0740741	0	0	10	3	0	0	0	0	0	0	0	0	0	0	0	0	0	0	0	0	0	0	0	0
S205	O75489	NDUFS3	2	0.0740741	0	0	10	3	0	0	0	0	0	0	0	0	0	0	0	0	0	0	0	0	0	0	0	0
T114	P62258	YWHAE	2	0.0740741	0	0	8	1	0	0	0	0	0	0	0	0	0	0	0	0	0	0	0	0	0	0	0	0
S148	P62258	YWHAE	2	0.0740741	0	0	7	0	0	0	0	0	0	0	0	0	0	0	48	44	0	0	0	0	0	0	0	0
S147	P02649	APOE	2	0.0714286	0	0	8	3	0	0	0	0	0	0	0	0	0	0	0	0	0	0	0	0	0	0	0	0
T212	P02649	APOE	2	0.0714286	0	0	10	0	0	0	0	0	0	0	0	0	0	0	48	43	0	0	0	0	0	0	0	0
T128	P02747	C1QC	2	0.0714286	0	0	10	3	0	0	0	0	0	0	0	0	0	0	45	42	0	0	0	0	0	0	0	0
S204	P02747	C1QC	2	0.0714286	0	0	10	3	0	0	0	0	0	0	0	0	0	0	0	0	0	0	0	0	0	0	0	0
S13	Q8TDQ7	GNPDA2	2	0.0666667	0	0	9	3	0	0	0	0	0	0	0	0	0	0	0	0	0	0	0	0	0	0	0	0
T166	Q8TDQ7	GNPDA2	2	0.0666667	0	0	8	0	0	0	0	0	0	0	0	0	0	0	46	43	0	0	0	0	0	0	0	0
S23	P51149	RAB7A	2	0.0666667	0	0	0	0	0	0	0	0	0	0	0	0	0	0	41	43	0	0	0	0	0	0	0	0
T168	P51149	RAB7A	2	0.0666667	0	0	8	0	0	0	0	0	0	0	0	0	0	0	0	0	0	0	0	0	0	0	0	0
T88	Q9H0E2	TOLLIP	2	0.0666667	0	0	8	0	0	0	0	0	0	0	0	0	0	0	0	0	0	0	0	0	0	0	0	0
T90	Q9H0E2	TOLLIP	2	0.0666667	0	0	8	3	0	0	0	0	0	0	0	0	0	0	0	0	0	0	0	0	0	0	0	0
S97	P05026	ATP1B1	2	0.0625	0	0	8	0	0	0	0	0	0	0	0	0	0	0	0	0	0	0	0	0	0	0	0	0
S235	P05026	ATP1B1	2	0.0625	0	0	10	3	0	0	0	0	0	0	0	0	0	0	0	0	0	0	0	0	0	0	0	0
T6	P25788	PSMA3	2	0.0625	0	0	0	0	0	0	0	0	0	0	0	0	0	0	42	39	0	0	0	0	0	0	0	0
S34	P25788	PSMA3	2	0.0625	0	0	9	1	0	0	0	0	0	0	0	0	0	0	48	44	0	0	0	0	0	0	0	0
S145	P63104	YWHAZ	2	0.0625	0	0	9	3	0	0	0	0	0	0	0	0	0	0	15	11	0	0	0	0	38	31	0	0
S156	P63104	YWHAZ	2	0.0625	0	0	9	2	0	0	0	0	0	0	0	0	0	0	0	0	0	0	0	0	0	0	0	0
T142	P31946	YWHAB	2	0.0606061	0	0	10	3	0	0	0	0	0	0	0	0	0	0	0	0	0	0	0	0	0	0	0	0
T143	P31946	YWHAB	2	0.0606061	0	0	8	0	0	0	0	0	0	0	0	0	0	0	30	29	0	0	0	0	0	0	0	0
S268	P14550	AKR1A1	2	0.0588235	0	0	0	0	0	0	0	0	0	0	0	0	0	0	0	0	0	0	47	44	0	0	0	0
T280	P14550	AKR1A1	2	0.0588235	0	0	10	2	0	0	0	0	0	0	0	0	0	0	0	0	0	0	0	0	0	0	0	0
T103	P61020	RAB5B	2	0.0588235	0	0	8	0	0	0	0	0	0	0	0	0	0	0	0	0	0	0	0	0	0	0	0	0
S123	P61020	RAB5B	2	0.0588235	0	0	9	3	0	0	0	0	0	0	0	0	35	33	33	35	0	0	0	0	0	0	0	0
S186	P30084	ECHS1	2	0.0571429	0	0	5	2	0	0	0	0	0	0	0	0	0	0	41	37	33	24	0	0	0	0	0	0
T194	P30084	ECHS1	2	0.0571429	0	0	8	0	0	0	0	0	0	0	0	0	0	0	0	0	0	0	0	0	0	0	0	0
T166	P46926	GNPDA1	2	0.0555556	0	0	10	3	0	0	0	0	0	0	0	0	0	0	0	0	0	0	0	0	0	0	0	0
T225	P46926|Q8TDQ7	GNPDA1	2	0.0555556	0	0	0	0	0	0	0	0	0	0	0	0	0	0	47	42	0	0	0	0	0	0	0	0
S134	P11177	PDHB	2	0.0540541	0	0	0	0	0	0	0	0	0	0	0	0	0	0	46	44	0	0	0	0	0	0	0	0
S282	P11177	PDHB	2	0.0540541	0	0	8	0	0	0	0	0	0	0	0	0	0	0	47	42	0	0	0	0	0	0	0	0
S145	P62820	RAB1A	2	0.0526316	0	0	10	2	0	0	0	0	0	0	0	0	0	0	23	33	0	0	0	0	0	0	0	0
T159	P62820	RAB1A	2	0.0526316	0	0	0	0	0	0	0	0	0	0	0	0	0	0	42	34	0	0	0	0	0	0	0	0
T23	O95292|Q9P0L0	VAPB	2	0.0512821	0	0	10	3	0	0	0	0	0	0	0	0	0	0	0	0	0	0	0	0	0	0	0	0
T27	O95292|Q9P0L0	VAPB	2	0.0512821	0	0	8	0	0	0	0	0	0	0	0	0	0	0	0	0	0	0	0	0	0	0	0	0
S169	P09417	QDPR	2	0.05	0	0	8	0	0	0	0	0	0	0	0	0	0	0	20	22	0	0	0	0	0	0	0	0
T184	P09417	QDPR	2	0.05	0	0	8	1	0	0	0	0	0	0	0	0	0	0	0	0	0	0	0	0	0	0	0	0
S116	P51991	HNRNPA3	2	0.0487805	0	0	10	3	0	0	0	0	0	0	0	0	0	0	0	0	0	0	0	0	0	0	0	0
T179	P51991	HNRNPA3	2	0.0487805	0	0	10	3	0	0	0	0	0	0	0	0	0	0	0	0	0	0	0	0	0	0	0	0
T66	P04216	THY1	2	0.0487805	2	0	9	3	4	0	0	0	7	0	0	0	47	41	48	44	27	31	0	0	0	0	0	0
T73	P04216	THY1	2	0.0487805	4	0	8	2	7	0	0	0	0	0	0	0	0	0	45	42	0	0	0	0	0	0	0	0
S43	Q9Y617	PSAT1	2	0.0454545	0	0	8	0	0	0	0	0	0	0	0	0	0	0	0	0	0	0	0	0	0	0	0	0
T56	Q9Y617	PSAT1	2	0.0454545	0	0	9	3	0	0	0	0	0	0	0	0	0	0	0	0	0	0	0	0	0	0	0	0
T207	P23526	AHCY	2	0.0416667	0	0	0	0	0	0	0	0	0	0	0	0	0	0	0	0	0	0	45	42	0	0	0	0
S420	P23526	AHCY	2	0.0416667	0	0	0	0	0	0	0	0	0	0	0	0	0	0	46	44	0	0	0	0	0	0	0	0
T23	Q02750	MAP2K1	2	0.0416667	0	0	8	0	0	0	0	0	0	0	0	0	0	0	0	0	0	0	0	0	0	0	0	0
S72	Q02750	MAP2K1	2	0.0416667	0	0	8	0	0	0	0	0	0	0	0	0	0	0	0	0	0	0	0	0	0	0	0	0
S220	Q13011	ECH1	2	0.04	0	0	8	0	0	0	6	0	0	0	0	0	0	0	0	0	0	0	47	43	0	0	0	0
T228	Q13011	ECH1	2	0.04	0	0	8	0	0	0	0	0	0	0	0	0	0	0	0	0	0	0	0	0	0	0	0	0
S167	P21796	VDAC1	2	0.04	0	0	8	0	0	0	0	0	0	0	0	0	0	0	0	0	0	0	0	0	0	0	0	0
T258	P21796	VDAC1	2	0.04	0	0	8	3	0	0	0	0	0	0	0	0	0	0	0	0	0	0	0	0	0	0	0	0
S156	Q562R1	ACTBL2	2	0.0384615	0	0	8	3	0	0	0	0	0	0	0	0	0	0	11	11	0	0	0	0	0	0	0	0
S301	Q562R1	ACTBL2	2	0.0384615	0	0	3	0	0	0	0	0	0	0	0	0	42	40	40	40	0	0	0	0	0	0	0	0
C90	P17540	CKMT2	2	0.0384615	0	0	0	0	0	0	5	0	8	3	0	0	0	0	33	33	46	43	44	43	17	22	0	0
T93	P17540	CKMT2	2	0.0384615	3	0	8	2	0	0	3	0	6	2	0	0	43	42	39	37	33	34	8	2	43	41	0	0
T118	P48637	GSS	2	0.0384615	0	0	9	0	0	0	0	0	0	0	0	0	0	0	0	0	0	0	0	0	0	0	0	0
T147	P48637	GSS	2	0.0384615	0	0	8	0	0	0	0	0	0	0	0	0	0	0	6	5	0	0	0	0	0	0	0	0
T89	Q9BY11	PACSIN1	2	0.0384615	0	0	9	3	0	0	0	0	0	0	0	0	0	0	47	40	0	0	0	0	0	0	0	0
S262	Q9BY11	PACSIN1	2	0.0384615	0	0	10	3	0	0	0	0	0	0	0	0	0	0	32	36	0	0	0	0	0	0	0	0
T183	P04899|P08754|P09471|P63096	GNAI2	2	0.0377358	0	0	10	3	0	0	0	0	0	0	0	0	0	0	48	43	0	0	0	0	33	31	0	0
T191	P04899|P63096	GNAI2	2	0.0377358	0	0	8	0	0	0	0	0	0	0	0	0	0	0	0	0	0	0	0	0	0	0	0	0
S128	Q58FF8	HSP90AB2P	2	0.037037	0	0	0	0	4	2	8	2	0	0	0	0	0	0	0	0	0	0	0	0	0	0	0	0
T136	Q58FF8	HSP90AB2P	2	0.037037	0	0	8	3	9	2	2	2	0	0	0	0	0	0	0	0	46	43	0	0	0	0	0	0
T309	O14556	GAPDHS	2	0.0363636	8	0	10	3	0	0	0	0	0	0	0	0	0	0	47	44	42	41	0	0	0	0	0	0
C319	O14556	GAPDHS	2	0.0363636	0	0	8	0	0	0	0	0	0	0	0	0	0	0	0	0	0	0	0	0	0	0	0	0
T216	P42765	ACAA2	2	0.0357143	0	0	8	0	0	0	0	0	0	0	0	0	0	0	47	43	0	0	0	0	0	0	0	0
T341	P42765	ACAA2	2	0.0357143	0	0	8	0	0	0	0	0	0	0	0	0	0	0	0	0	0	0	48	41	0	0	0	0
S302	P68133	ACTA1	2	0.0357143	0	0	7	3	0	0	0	0	0	0	0	0	26	25	48	44	0	0	0	0	0	0	0	0
S370	P68133	ACTA1	2	0.0357143	0	0	8	0	0	0	0	0	0	0	0	0	0	0	0	0	0	0	0	0	0	0	0	0
T16	Q14141	SEPTIN6	2	0.0344828	0	0	7	3	0	0	0	0	0	0	0	0	0	0	47	42	0	0	0	0	0	0	0	0
S27	Q14141	SEPTIN6	2	0.0344828	0	0	8	0	0	0	0	0	0	0	0	0	0	0	0	0	0	0	0	0	0	0	0	0
S128	P06576	ATP5F1B	2	0.0338983	0	0	9	3	0	0	0	0	0	0	0	0	0	0	46	41	0	0	0	0	0	0	0	0
T334	P06576	ATP5F1B	2	0.0338983	0	0	9	3	0	0	0	0	0	0	0	0	0	0	0	0	0	0	0	0	0	0	0	0
T88	Q05639	EEF1A2	2	0.0327869	0	0	10	3	0	0	0	0	0	0	0	0	0	0	0	0	0	0	0	0	0	0	0	0
C411	Q05639	EEF1A2	2	0.0327869	0	0	0	0	0	0	0	0	0	0	0	0	0	0	16	30	0	0	0	0	41	42	0	0
T176	Q13228	SELENBP1	2	0.0322581	0	0	7	1	0	0	0	0	0	0	0	0	0	0	43	41	0	0	0	0	0	0	0	0
S271	Q13228	SELENBP1	2	0.0322581	0	0	0	0	0	0	0	0	0	0	0	0	0	0	46	41	0	0	0	0	0	0	0	0
T21	P21281	ATP6V1B2	2	0.031746	0	0	8	0	0	0	0	0	0	0	0	0	0	0	44	44	0	0	0	0	0	0	0	0
S498	P21281	ATP6V1B2	2	0.031746	0	0	8	0	0	0	0	0	0	0	0	0	0	0	48	44	0	0	0	0	0	0	0	0
S203	Q14982	OPCML	2	0.031746	0	0	8	0	0	0	0	0	0	0	0	0	0	0	0	0	0	0	0	0	0	0	0	0
T219	Q14982	OPCML	2	0.031746	0	0	0	0	7	2	0	0	0	0	0	0	0	0	0	0	44	44	0	0	0	0	0	0
S126	Q13885|Q9BVA1	TUBB2A	2	0.030303	0	0	9	3	0	0	0	0	0	0	0	0	28	25	0	0	0	0	0	0	0	0	0	0
T166	Q13885|Q9BUF5|Q9BVA1	TUBB2A	2	0.030303	0	0	0	0	0	0	0	0	0	0	0	0	0	0	48	44	0	0	0	0	0	0	0	0
T95	Q9BUF5	TUBB6	2	0.030303	0	0	9	2	0	0	0	0	0	0	0	0	0	0	0	0	0	0	0	0	0	0	0	0
S239	Q9BUF5	TUBB6	2	0.030303	6	3	8	3	0	0	0	0	0	0	0	0	0	0	0	0	0	0	0	0	0	0	0	0
T189	P07339	CTSD	2	0.0298507	0	0	10	3	0	0	0	0	5	1	0	0	0	0	48	44	0	0	0	0	9	13	0	0
S207	P07339	CTSD	2	0.0298507	0	0	9	3	0	0	0	0	0	0	0	0	0	0	0	0	0	0	0	0	0	0	0	0
T31	P62879	GNB2	2	0.0298507	0	0	10	3	0	0	0	0	0	0	0	0	0	0	0	0	0	0	0	0	0	0	0	0
T34	P62879	GNB2	2	0.0298507	0	0	10	3	0	0	0	0	0	0	0	0	0	0	40	38	0	0	0	0	0	0	0	0
S285	P09622	DLD	2	0.0294118	0	0	9	3	0	0	0	0	0	0	0	0	0	0	14	15	0	0	0	0	0	0	0	0
S292	P09622	DLD	2	0.0294118	0	0	5	2	0	0	0	0	0	0	0	0	0	0	44	38	0	0	0	0	0	0	0	0
S174	Q16798	ME3	2	0.0294118	0	0	3	0	0	0	0	0	0	0	0	0	0	0	43	42	0	0	0	0	0	0	0	0
T516	Q16798	ME3	2	0.0294118	0	0	4	0	0	0	0	0	0	0	0	0	0	0	44	38	0	0	0	0	0	0	0	0
T7	A6NNZ2	TUBB8B	2	0.0294118	7	0	10	3	0	0	0	0	0	0	0	0	0	0	0	0	0	0	0	0	0	0	0	0
T9	A6NNZ2	TUBB8B	2	0.0294118	0	0	9	1	4	0	0	0	0	0	0	0	0	0	0	0	0	0	0	0	0	0	0	0
S2	P49189	ALDH9A1	2	0.0289855	0	0	8	2	0	0	0	0	0	0	0	0	0	0	0	0	0	0	0	0	0	0	0	0
C355	P49189	ALDH9A1	2	0.0289855	0	0	5	3	0	0	0	0	0	0	0	0	0	0	47	43	0	0	0	0	0	0	0	0
S131	Q15818	NPTX1	2	0.028169	0	0	8	0	0	0	0	0	0	0	0	0	0	0	0	0	0	0	0	0	0	0	0	0
T136	Q15818	NPTX1	2	0.028169	0	0	8	0	0	0	0	0	0	0	0	0	0	0	0	0	0	0	0	0	0	0	0	0
T68	P31930	UQCRC1	2	0.0277778	0	0	8	2	0	0	0	0	0	0	0	0	0	0	0	0	0	0	0	0	0	0	0	0
T406	P31930	UQCRC1	2	0.0277778	0	0	10	3	0	0	0	0	0	0	0	0	0	0	0	0	0	0	0	0	0	0	0	0
S352	P48444	ARCN1	2	0.0266667	0	0	10	3	0	0	0	0	0	0	0	0	0	0	0	0	0	0	0	0	0	0	0	0
S357	P48444	ARCN1	2	0.0266667	0	0	8	0	0	0	0	0	0	0	0	0	0	0	0	0	0	0	0	0	0	0	0	0
S303	P00390	GSR	2	0.0263158	0	0	10	3	0	0	0	0	0	0	0	0	0	0	0	0	0	0	0	0	0	0	0	0
T365	P00390	GSR	2	0.0263158	0	0	10	2	0	0	0	0	0	0	0	0	0	0	48	44	0	0	0	0	0	0	0	0
T67	P31939	ATIC	2	0.025	0	0	8	0	0	0	0	0	0	0	0	0	0	0	0	0	0	0	0	0	0	0	0	0
T297	P31939	ATIC	2	0.025	0	0	8	0	0	0	0	0	0	0	0	0	0	0	0	0	0	0	0	0	0	0	0	0
T474	Q00839	HNRNPU	2	0.025	0	0	8	0	0	0	0	0	0	0	0	0	0	0	0	0	0	0	0	0	0	0	0	0
T582	Q00839	HNRNPU	2	0.025	0	0	8	1	0	0	0	0	0	0	0	0	0	0	0	0	0	0	0	0	0	0	0	0
T3	P34931	HSPA1L	2	0.025	0	0	0	0	0	0	0	0	0	0	0	0	0	0	0	0	0	0	0	0	40	35	0	0
T68	P34931	HSPA1L	2	0.025	0	0	9	2	0	0	0	0	0	0	0	0	0	0	43	42	0	0	0	0	0	0	0	0
S215	P07196	NEFL	2	0.025	0	0	10	3	0	0	0	0	0	0	0	0	0	0	0	0	0	0	0	0	0	0	0	0
S221	P07196	NEFL	2	0.025	0	0	8	0	0	0	0	0	0	0	0	0	0	0	0	0	0	0	0	0	0	0	0	0
T11	Q13555	CAMK2G	2	0.0232558	0	0	10	3	0	0	0	0	0	0	0	0	0	0	0	0	0	0	0	0	0	0	0	0
T434	Q13555	CAMK2G	2	0.0232558	0	0	10	3	0	0	0	0	0	0	0	0	0	0	47	41	0	0	0	0	0	0	0	0
S400	P16278	GLB1	2	0.0224719	0	0	8	3	0	0	0	0	0	0	0	0	0	0	0	0	0	0	0	0	0	0	0	0
T405	P16278	GLB1	2	0.0224719	0	0	8	0	0	0	0	0	0	0	0	0	0	0	0	0	0	0	0	0	0	0	0	0
T340	P05771|P17252	PRKCB	2	0.0224719	0	0	8	3	0	0	0	0	0	0	0	0	0	0	0	0	0	0	0	0	0	0	0	0
S476	P05771|P17252	PRKCB	2	0.0224719	0	0	10	2	0	0	0	0	0	0	0	0	0	0	0	0	0	0	0	0	0	0	0	0
S14	P30531	SLC6A1	2	0.0222222	0	0	9	3	0	0	0	0	0	0	0	0	0	0	0	0	0	0	0	0	0	0	0	0
S18	P30531	SLC6A1	2	0.0222222	0	0	8	3	0	0	0	0	0	0	0	0	0	0	0	0	0	0	0	0	0	0	0	0
S169	P01860	IGHG3	2	0.0217391	0	0	9	3	0	0	0	0	0	0	0	0	0	0	0	0	0	0	0	0	0	0	0	0
S197	P01860	IGHG3	2	0.0217391	0	0	8	0	0	0	0	0	0	0	0	0	0	0	47	43	0	0	0	0	0	0	0	0
S628	P31040	SDHA	2	0.0206186	0	0	10	2	0	0	0	0	0	0	0	0	0	0	0	0	0	0	0	0	0	0	0	0
T634	P31040	SDHA	2	0.0206186	0	0	8	0	0	0	0	0	0	0	0	0	0	0	0	0	0	0	0	0	0	0	0	0
T475	Q92841	DDX17	2	0.02	0	0	8	0	0	0	0	0	0	0	0	0	0	0	0	0	0	0	0	0	0	0	0	0
S498	Q92841	DDX17	2	0.02	0	0	8	0	0	0	0	0	0	0	0	0	0	0	0	0	0	0	0	0	0	0	0	0
S679	P05067	APP	2	0.0194175	0	0	9	3	0	0	0	0	0	0	0	0	0	0	29	21	0	0	0	0	0	0	0	0
S697	P05067	APP	2	0.0194175	0	0	10	3	0	0	0	0	0	0	0	0	0	0	0	0	0	0	0	0	0	0	0	0
T203	Q01813	PFKP	2	0.0194175	0	0	0	0	0	0	0	0	0	0	0	0	0	0	44	44	0	0	0	0	0	0	0	0
S679	Q01813	PFKP	2	0.0194175	0	0	8	0	0	0	0	0	0	0	0	0	0	0	0	0	0	0	0	0	0	0	0	0
S217	O14994	SYN3	2	0.0192308	0	0	0	0	0	0	0	0	8	0	0	0	0	0	0	0	0	0	0	0	0	0	0	0
S394	O14994	SYN3	2	0.0192308	0	0	10	3	0	0	0	0	0	0	0	0	0	0	0	0	0	0	0	0	0	0	0	0
T215	P13645	KRT10	2	0.0185185	0	0	10	3	0	0	0	0	0	0	0	0	0	0	0	0	0	0	0	0	0	0	0	0
S247	P13645|P13646	KRT10	2	0.0185185	0	0	10	3	0	0	0	0	0	0	0	0	0	0	48	44	0	0	0	0	0	0	0	0
S54	P34932	HSPA4	2	0.0169492	0	0	0	0	0	0	0	0	0	0	0	0	12	5	3	7	0	0	0	0	43	39	0	0
T365	P34932	HSPA4	2	0.0169492	0	0	8	0	0	0	0	0	0	0	0	0	0	0	0	0	0	0	0	0	0	0	0	0
S777	P42658	DPP6	2	0.0152672	0	0	0	0	0	0	0	0	0	0	0	0	0	0	0	0	0	0	0	0	40	36	0	0
T790	P42658	DPP6	2	0.0152672	0	0	8	0	0	0	0	0	0	0	0	0	0	0	0	0	0	0	0	0	0	0	0	0
T682	P22314	UBA1	2	0.0144928	0	0	9	2	0	0	0	0	0	0	0	0	0	0	43	42	0	0	0	0	0	0	0	0
T735	P22314	UBA1	2	0.0144928	0	0	9	2	0	0	0	0	0	0	0	0	0	0	0	0	0	0	0	0	0	0	0	0
T71	P13637|P50993	ATP1A3	2	0.0137931	0	0	10	3	0	0	0	0	0	0	0	0	0	0	0	0	0	0	0	0	0	0	0	0
S206	P13637	ATP1A3	2	0.0137931	0	0	8	3	0	0	0	0	0	0	0	0	0	0	0	0	0	0	0	0	0	0	0	0
S268	Q13423	NNT	2	0.0136054	0	0	8	0	0	0	0	0	0	0	0	0	0	0	0	0	0	0	0	0	0	0	0	0
S1044	Q13423	NNT	2	0.0136054	0	0	8	0	0	0	0	0	0	0	0	0	0	0	0	0	0	0	0	0	0	0	0	0
S52	P54289	CACNA2D1	2	0.0131579	0	0	10	2	0	0	0	0	0	0	0	0	0	0	0	0	0	0	0	0	0	0	0	0
S415	P54289	CACNA2D1	2	0.0131579	0	0	8	0	0	0	0	0	0	0	0	0	0	0	0	0	0	0	0	0	0	0	0	0
S61	Q5T5C0	STXBP5	2	0.0101523	0	0	10	3	0	0	0	0	0	0	0	0	0	0	0	0	0	0	0	0	0	0	0	0
T940	Q5T5C0	STXBP5	2	0.0101523	0	0	10	3	0	0	0	0	0	0	0	0	0	0	0	0	0	0	0	0	0	0	0	0
T206	Q9UPT6	MAPK8IP3	2	0.00934579	0	0	9	2	0	0	0	0	0	0	0	0	0	0	0	0	0	0	0	0	0	0	0	0
S207	Q9UPT6	MAPK8IP3	2	0.00934579	0	0	7	2	10	3	0	0	0	0	0	0	0	0	0	0	0	0	0	0	0	0	0	0
T873	P27816	MAP4	2	0.00892857	0	0	10	3	0	0	0	0	0	0	0	0	0	0	0	0	0	0	0	0	0	0	0	0
T878	P27816	MAP4	2	0.00892857	0	0	8	0	0	0	0	0	0	0	0	0	0	0	0	0	0	0	0	0	0	0	0	0
T879	Q9UQP3	TNN	2	0.00847458	0	0	10	3	0	0	0	0	0	0	0	0	0	0	33	32	0	0	0	0	0	0	0	0
T883	Q9UQP3	TNN	2	0.00847458	0	0	5	3	0	0	0	0	0	0	0	0	41	38	43	41	0	0	0	0	0	0	0	0
S252	O43426	SYNJ1	2	0.00729927	0	0	8	0	0	0	0	0	0	0	0	0	0	0	0	0	0	0	0	0	0	0	0	0
S753	O43426	SYNJ1	2	0.00729927	0	0	8	0	0	0	0	0	0	0	0	0	0	0	0	0	0	0	0	0	0	0	0	0
T587	P55268	LAMB2	2	0.00632911	0	0	9	3	0	0	0	0	0	0	0	0	0	0	0	0	0	0	0	0	0	0	0	0
T591	P55268	LAMB2	2	0.00632911	0	0	9	2	0	0	0	0	0	0	0	0	0	0	0	0	0	0	0	0	0	0	0	0
S1411	P49327	FASN	2	0.00555556	0	0	10	3	0	0	0	0	0	0	0	0	0	0	0	0	0	0	0	0	0	0	0	0
T1984	P49327	FASN	2	0.00555556	0	0	9	1	0	0	0	0	0	0	0	0	0	0	0	0	0	0	0	0	0	0	0	0
T41	P23471	PTPRZ1	2	0.00414079	0	0	8	0	0	0	0	0	0	0	0	0	0	0	0	0	0	0	0	0	0	0	0	0
S62	P23471	PTPRZ1	2	0.00414079	0	0	10	3	0	0	0	0	0	0	0	0	0	0	45	42	15	16	0	0	0	0	0	0
S22	O75531	BANF1	1	0.1	0	0	10	1	0	0	0	0	0	0	0	0	0	0	0	0	0	0	0	0	0	0	0	0
T63	Q8NHG7	SVIP	1	0.1	0	0	9	3	0	0	0	0	0	0	0	0	0	0	42	43	0	0	0	0	0	0	0	0
S47	Q9UHG2	PCSK1N	1	0.0833333	0	0	8	0	0	0	0	0	0	0	0	0	0	0	0	0	0	0	0	0	0	0	0	0
T68	P06702	S100A9	1	0.0833333	0	0	0	0	0	0	0	0	0	0	0	0	0	0	46	41	0	0	0	0	0	0	0	0
T73	P35268	RPL22	1	0.0769231	0	0	8	0	0	0	0	0	0	0	0	0	0	0	0	0	0	0	0	0	0	0	0	0
S54	Q16143	SNCB	1	0.0769231	0	0	8	0	0	0	0	0	0	0	0	0	0	0	0	0	0	0	0	0	0	0	0	0
S75	P63027|Q15836	VAMP2	1	0.0769231	0	0	8	1	0	0	0	0	0	0	0	0	0	0	0	0	0	0	0	0	0	0	0	0
S4	O96000	NDUFB10	1	0.0714286	0	0	10	3	0	0	0	0	0	0	0	0	0	0	0	0	0	0	0	0	0	0	0	0
T13	O95168	NDUFB4	1	0.0714286	0	0	8	2	0	0	0	0	0	0	0	0	0	0	0	0	0	0	0	0	0	0	0	0
S131	P22392	NME2	1	0.0714286	0	0	9	2	0	0	0	0	0	0	0	0	0	0	39	35	0	0	0	0	0	0	0	0
T79	O60361|P15531|P22392	NME2P1	1	0.0714286	0	0	8	3	0	0	0	0	0	0	0	0	0	0	48	44	0	0	0	0	0	0	0	0
T95	P46776	RPL27A	1	0.0714286	0	0	10	0	0	0	0	0	0	0	0	0	0	0	0	0	0	0	0	0	0	0	0	0
S46	P83881|Q969Q0	RPL36A	1	0.0714286	0	0	10	3	0	0	0	0	0	0	0	0	0	0	28	26	0	0	0	0	0	0	0	0
S46	Q969Q0	RPL36AL	1	0.0714286	0	0	8	0	0	0	0	0	0	0	0	0	0	0	0	0	0	0	0	0	0	0	0	0
S150	Q16560	SNRNP35	1	0.0714286	0	0	10	3	0	0	0	0	0	0	0	0	0	0	0	0	0	0	0	0	0	0	0	0
S39	P09382	LGALS1	1	0.0666667	0	0	8	0	0	0	0	0	0	0	0	0	0	0	0	0	0	0	0	0	0	0	0	0
S44	P15531	NME1	1	0.0666667	0	0	0	0	0	0	0	0	0	0	0	0	0	0	48	44	0	0	0	0	0	0	0	0
T51	P62847	RPS24	1	0.0666667	0	0	10	3	0	0	0	0	0	0	0	0	0	0	0	0	0	0	0	0	0	0	0	0
T12	P62316	SNRPD2	1	0.0666667	0	0	0	0	0	0	0	0	0	0	0	0	0	0	42	42	0	0	0	0	0	0	0	0
T136	O43674	NDUFB5	1	0.0625	0	0	8	0	0	0	0	0	0	0	0	0	0	0	0	0	0	0	0	0	0	0	0	0
S6	Q9Y6M9	NDUFB9	1	0.0625	0	0	8	0	0	0	0	0	0	0	0	0	0	0	0	0	0	0	0	0	0	0	0	0
S118	P27482	CALML3	1	0.0588235	0	0	0	0	0	0	0	0	0	0	0	0	0	0	39	40	0	0	0	0	0	0	0	0
S82	P10606	COX5B	1	0.0588235	0	0	8	0	0	0	0	0	0	0	0	0	0	0	0	0	0	0	0	0	0	0	0	0
T8	P14174	MIF	1	0.0588235	0	0	8	0	0	0	0	0	0	0	0	0	0	0	0	0	0	0	0	0	0	0	0	0
S27	P42677|Q71UM5	RPS27	1	0.0555556	0	0	8	3	0	0	0	0	0	0	0	0	0	0	0	0	0	0	0	0	0	0	0	0
T85	Q9H444	CHMP4B	1	0.0526316	0	0	9	2	0	0	0	0	0	0	0	0	0	0	0	0	0	0	0	0	0	0	0	0
S104	P20674	COX5A	1	0.0526316	0	0	8	3	0	0	0	0	0	0	0	0	0	0	0	0	0	0	0	0	0	0	0	0
T61	P35080	PFN2	1	0.05	0	0	8	0	0	0	0	0	0	0	0	0	0	0	0	0	0	0	0	0	0	0	0	0
S51	O76070	SNCG	1	0.05	0	0	0	0	0	0	0	0	0	0	0	0	0	0	43	40	0	0	0	0	0	0	0	0
T130	Q04837	SSBP1	1	0.05	0	0	10	3	0	0	0	0	0	0	0	0	0	0	0	0	0	0	0	0	0	0	0	0
T77	Q15121	PEA15	1	0.047619	0	0	4	0	0	0	0	0	0	0	0	0	0	0	44	39	0	0	0	0	0	0	0	0
T63	Q9Y281	CFL2	1	0.0454545	0	0	9	3	0	0	0	0	0	0	0	0	0	0	45	42	0	0	0	0	0	0	0	0
T156	P11233	RALA	1	0.0454545	0	0	8	0	0	0	0	0	0	0	0	0	0	0	0	0	0	0	0	0	0	0	0	0
S68	Q9UI15	TAGLN3	1	0.0454545	0	0	3	0	0	0	0	0	0	0	0	0	0	0	43	40	0	0	0	0	0	0	0	0
S95	P07203	GPX1	1	0.0434783	0	0	0	0	0	0	0	0	0	0	0	0	0	0	0	0	45	42	0	0	0	0	0	0
T97	A0A0B4J1X5|P01768|P0DP03	IGHV3-74	1	0.0434783	0	0	0	0	0	0	0	0	0	0	0	0	0	0	48	42	0	0	0	0	0	0	0	0
T106	P61224	RAP1B	1	0.0434783	0	0	0	0	0	0	0	0	0	0	0	0	0	0	39	39	0	0	0	0	0	0	0	0
T167	Q96IU4	ABHD14B	1	0.0416667	0	0	8	0	0	0	0	0	0	0	0	0	0	0	0	0	0	0	0	0	0	0	0	0
T54	P05090	APOD	1	0.0416667	0	0	8	0	0	0	0	0	0	0	0	0	0	0	0	0	0	0	0	0	0	0	0	0
S36	Q5J8M3	EMC4	1	0.0416667	0	0	9	3	0	0	0	0	0	0	0	0	0	0	0	0	0	0	0	0	0	0	0	0
T106	P62834	RAP1A	1	0.0416667	0	0	6	3	0	0	0	0	0	0	0	0	0	0	42	36	0	0	0	0	0	0	0	0
T97	A0A075B6P5|A0A087WW87|P01614|P01615|P06310	IGKV2-28	1	0.04	0	0	8	0	0	0	0	0	0	0	0	0	0	0	0	0	0	0	0	0	0	0	0	0
S158	Q9BW30	TPPP3	1	0.04	0	0	0	0	0	0	0	0	0	0	0	0	0	0	48	42	0	0	0	0	0	0	0	0
T160	P52565	ARHGDIA	1	0.0384615	0	0	8	0	0	0	0	0	0	0	0	0	0	0	0	0	0	0	0	0	0	0	0	0
S35	P05413	FABP3	1	0.0384615	0	0	9	1	0	0	0	0	0	0	0	0	0	0	43	43	0	0	0	0	0	0	0	0
S66	P22087	FBL	1	0.0384615	0	0	0	0	8	3	0	0	0	0	0	0	0	0	0	0	0	0	0	0	0	0	0	0
S36	P10412|P16402|P16403	H1-4	1	0.0384615	10	3	3	0	0	0	0	0	0	0	0	0	0	0	48	44	0	0	0	0	0	0	0	0
S209	P00492	HPRT1	1	0.0384615	0	0	8	0	0	0	0	0	0	0	0	0	0	0	0	0	0	0	0	0	0	0	0	0
T96	P15259|P18669|Q8N0Y7	PGAM2	1	0.0384615	0	0	9	2	0	0	0	0	0	0	0	0	0	0	16	4	0	0	0	0	0	0	0	0
S181	P50502	ST13	1	0.0384615	0	0	8	0	0	0	0	0	0	0	0	0	0	0	47	43	0	0	0	0	0	0	0	0
T90	P01834	IGKC	1	0.037037	0	0	0	0	0	0	0	0	0	0	0	0	0	0	41	43	0	0	0	0	0	0	0	0
T98	Q16653	MOG	1	0.037037	0	0	9	3	0	0	0	0	0	0	0	0	0	0	0	0	0	0	0	0	0	0	0	0
T108	P63000	RAC1	1	0.037037	0	0	10	3	0	0	0	0	0	0	0	0	0	0	0	0	0	0	0	0	0	0	0	0
S111	P30626	SRI	1	0.037037	0	0	10	3	0	0	0	0	0	0	0	0	0	0	0	0	0	0	0	0	0	0	0	0
T175	P21926	CD9	1	0.0357143	0	0	10	3	0	0	0	0	0	0	0	0	0	0	48	44	0	0	0	0	0	0	0	0
S8	P0CF74|P0DOY2	IGLC6	1	0.0357143	0	0	9	3	0	0	0	0	0	0	0	0	0	0	0	0	0	0	0	0	0	0	0	0
T93	P61019	RAB2A	1	0.0357143	0	0	8	0	0	0	0	0	0	0	0	0	0	0	36	37	0	0	0	0	0	0	0	0
T62	Q13636|Q9UL26	RAB31	1	0.0357143	0	0	10	3	0	0	0	0	0	0	0	0	0	0	0	0	0	0	0	0	0	0	0	0
S124	P51148	RAB5C	1	0.0357143	0	0	9	3	0	0	0	0	0	0	0	0	0	0	43	40	0	0	0	0	0	0	0	0
S130	O14910|Q9HAP6|Q9NUP9	LIN7A	1	0.0344828	0	0	9	3	0	0	0	0	0	0	0	0	0	0	0	0	0	0	0	0	0	0	0	0
S47	Q9UFN0	NIPSNAP3A	1	0.0344828	0	0	10	1	0	0	0	0	0	0	0	0	0	0	0	0	0	0	0	0	0	0	0	0
T115	Q08117	TLE5	1	0.0344828	0	0	10	3	0	0	0	0	0	0	0	0	0	0	9	15	0	0	0	0	0	0	0	0
T120	Q15631	TSN	1	0.0344828	0	0	8	1	0	0	0	0	0	0	0	0	0	0	0	0	0	0	0	0	0	0	0	0
S189	P16402	H1-3	1	0.0333333	0	0	9	1	0	0	0	0	0	0	0	0	0	0	0	0	0	0	0	0	0	0	0	0
S16	P0DOY2|P0DOY3	IGLC2	1	0.0333333	0	0	8	0	0	0	0	0	0	0	0	0	0	0	0	0	0	0	0	0	0	0	0	0
T198	Q9UPY8	MAPRE3	1	0.0333333	0	0	10	3	0	0	0	0	0	0	0	0	0	0	0	0	0	0	0	0	0	0	0	0
S202	Q9BS92|Q9UFN0	NIPSNAP3B	1	0.0333333	0	0	0	0	0	0	0	0	0	0	0	0	0	0	46	43	0	0	0	0	0	0	0	0
T193	P61026	RAB10	1	0.0333333	0	0	8	0	0	0	0	0	0	0	0	0	0	0	0	0	0	0	0	0	0	0	0	0
S180	P61106	RAB14	1	0.0333333	0	0	9	2	0	0	0	0	0	0	0	0	0	0	0	0	0	0	0	0	0	0	0	0
S138	Q13526	PIN1	1	0.0322581	0	0	8	0	0	0	0	0	0	0	0	0	0	0	0	0	0	0	0	0	0	0	0	0
S255	Q13825	AUH	1	0.03125	0	0	10	3	0	0	0	0	0	0	0	0	0	0	0	0	0	0	0	0	0	0	0	0
T188	P04156	PRNP	1	0.03125	0	0	10	3	0	0	0	0	0	0	0	0	0	0	0	0	0	0	0	0	0	0	0	0
S163	O60218	AKR1B10	1	0.030303	0	0	0	0	0	0	0	0	0	0	0	0	0	0	46	44	0	0	0	0	0	0	0	0
T118	A0A0B4J2D5|P0DPI2	GATD3B	1	0.030303	0	0	0	0	0	0	0	0	9	3	0	0	0	0	0	0	0	0	0	0	0	0	0	0
C311	Q96S86	HAPLN3	1	0.030303	0	0	10	3	0	0	0	0	0	0	0	0	0	0	32	33	0	0	0	0	0	0	0	0
S190	P16083	NQO2	1	0.030303	0	0	0	0	0	0	0	0	0	0	0	0	0	0	40	41	0	0	0	0	0	0	0	0
S142	Q92928|Q9H0U4	RAB1C	1	0.030303	0	0	9	3	0	0	0	0	0	0	0	0	0	0	0	0	0	0	0	0	0	0	0	0
T84	P05141|P12235|P12236|Q9H0C2	SLC25A5	1	0.030303	0	0	10	3	0	0	0	0	0	0	0	0	0	0	0	0	0	0	0	0	0	0	0	0
T215	Q13162	PRDX4	1	0.0294118	0	0	10	3	0	0	0	0	0	0	0	0	0	0	46	42	0	0	0	0	0	0	0	0
T137	Q9NRW1	RAB6B	1	0.0294118	0	0	0	0	0	0	0	0	0	0	0	0	0	0	48	43	0	0	0	0	0	0	0	0
T175	P17677	GAP43	1	0.0285714	0	0	10	3	0	0	0	0	0	0	0	0	1	1	47	44	0	0	0	0	0	0	0	0
S10	A6NCN2|O43790|P78385|P78386|Q14533	KRT87P	1	0.0285714	0	0	0	0	0	0	0	0	0	0	0	0	0	0	43	41	0	0	0	0	0	0	0	0
T104	Q14847	LASP1	1	0.0285714	4	3	8	0	0	0	0	0	0	0	0	0	0	0	0	0	0	0	0	0	0	0	0	0
T270	P14415	ATP1B2	1	0.0277778	0	0	10	3	0	0	0	0	0	0	0	0	0	0	0	0	0	0	0	0	0	0	0	0
T62	P55209	NAP1L1	1	0.0277778	0	0	10	3	0	0	0	0	0	0	0	0	0	0	0	0	0	0	0	0	0	0	0	0
T2	Q8WUD1	RAB2B	1	0.0277778	0	0	0	0	0	0	8	2	0	0	0	0	0	0	0	0	0	0	0	0	0	0	0	0
S125	Q99962	SH3GL2	1	0.0277778	0	0	8	0	0	0	0	0	0	0	0	0	0	0	45	43	0	0	0	0	0	0	0	0
S96	P46108	CRK	1	0.027027	0	0	8	0	0	0	0	0	0	0	0	0	0	0	0	0	0	0	0	0	0	0	0	0
S165	P20336	RAB3A	1	0.027027	0	0	10	3	0	0	0	0	0	0	0	0	0	0	47	44	0	0	0	0	44	44	0	0
S129	Q92890	UFD1	1	0.027027	0	0	10	2	0	0	0	0	0	0	0	0	0	0	0	0	0	0	0	0	0	0	0	0
T301	O14734	ACOT8	1	0.0263158	0	0	8	3	0	0	0	0	0	0	0	0	0	0	0	0	0	0	0	0	0	0	0	0
S5	P13716	ALAD	1	0.0263158	0	0	9	3	0	0	0	0	0	0	0	0	0	0	39	39	0	0	0	0	19	18	0	0
T122	P27701	CD82	1	0.0263158	0	0	9	3	0	0	0	0	0	0	0	0	0	0	0	0	0	0	0	0	0	0	0	0
T159	P22626	HNRNPA2B1	1	0.0263158	0	0	9	3	0	0	0	0	0	0	0	0	0	0	0	0	0	0	0	0	0	0	0	0
T41	O15400	STX7	1	0.0263158	0	0	10	2	0	0	0	0	0	0	0	0	0	0	0	0	0	0	0	0	0	0	0	0
S90	P47756	CAPZB	1	0.025641	0	0	8	0	0	0	0	0	0	0	0	0	0	0	0	0	0	0	0	0	0	0	0	0
S74	P52943	CRIP2	1	0.025641	0	0	8	0	0	0	0	0	0	0	0	0	0	0	0	0	0	0	0	0	0	0	0	0
T168	Q9UM22	EPDR1	1	0.025641	0	0	8	0	0	0	0	0	0	0	0	0	0	0	0	0	0	0	0	0	0	0	0	0
S82	P06748	NPM1	1	0.025641	0	0	10	3	0	0	0	0	0	0	0	0	0	0	0	0	0	0	0	0	0	0	0	0
T183	P41222	PTGDS	1	0.025641	0	0	8	0	0	0	0	0	0	0	0	0	0	0	12	6	0	0	0	0	0	0	0	0
S97	Q8TAG6	VXN	1	0.025641	0	0	10	3	0	0	0	0	0	0	0	0	0	0	0	0	0	0	0	0	0	0	0	0
S67	P07477|P07478	PRSS1	1	0.025	0	0	1	2	0	0	0	0	0	0	0	0	0	0	40	37	0	0	0	0	0	0	0	0
S275	O00445|P21579|Q8N9I0	SYT5	1	0.025	0	0	10	3	0	0	0	0	0	0	0	0	0	0	0	0	0	0	0	0	0	0	0	0
S208	P51888	PRELP	1	0.0243902	0	0	8	1	0	0	0	0	0	0	0	0	0	0	0	0	0	0	0	0	0	0	0	0
T303	Q9NT62	ATG3	1	0.0238095	0	0	10	3	0	0	0	0	0	0	0	0	0	0	0	0	0	0	0	0	0	0	0	0
S52	P22748	CA4	1	0.0238095	0	0	10	3	0	0	0	0	0	0	0	0	0	0	0	0	0	0	0	0	0	0	0	0
S176	Q9BXS0	COL25A1	1	0.0232558	0	0	8	0	0	0	0	0	0	0	0	0	0	0	29	29	0	0	0	0	0	0	0	0
T175	P50148	GNAQ	1	0.0232558	0	0	10	2	0	0	0	0	0	0	0	0	0	0	48	42	0	0	0	0	0	0	0	0
T316	Q9UH03	SEPTIN3	1	0.0232558	0	0	8	0	0	0	0	0	0	0	0	0	0	0	0	0	0	0	0	0	0	0	0	0
T111	Q16890	TPD52L1	1	0.0232558	0	0	9	3	0	0	0	0	0	0	0	0	0	0	0	0	0	0	0	0	0	0	0	0
S362	P13929	ENO3	1	0.0227273	0	0	6	0	0	0	0	0	0	0	0	0	0	0	47	43	0	0	0	0	0	0	0	0
T278	Q14254	FLOT2	1	0.0227273	0	0	9	3	0	0	0	0	0	0	0	0	0	0	0	0	0	0	0	0	0	0	0	0
S95	O43813	LANCL1	1	0.0227273	0	0	10	3	0	0	0	0	0	0	0	0	0	0	0	0	0	0	0	0	0	0	0	0
S179	P30048	PRDX3	1	0.0227273	0	0	10	3	0	0	0	0	0	0	0	0	0	0	0	0	0	0	0	0	0	0	0	0
S132	Q16623	STX1A	1	0.0227273	0	0	0	0	0	0	0	0	0	0	0	0	0	0	47	44	0	0	0	0	0	0	0	0
S291	O75787	ATP6AP2	1	0.0222222	0	0	8	0	0	0	0	0	0	0	0	0	0	0	0	0	0	0	0	0	0	0	0	0
T123	Q96MZ0	GDAP1L1	1	0.0222222	0	0	8	3	0	0	0	0	0	0	0	0	0	0	0	0	0	0	0	0	0	0	0	0
S181	O14745	NHERF1	1	0.0222222	0	0	0	0	0	0	0	0	0	0	0	0	0	0	44	42	0	0	0	0	0	0	0	0
T290	Q9NP79	VTA1	1	0.0222222	0	0	8	0	0	0	0	0	0	0	0	0	0	0	0	0	0	0	0	0	0	0	0	0
S256	P51674	GPM6A	1	0.0217391	0	0	8	0	0	0	0	0	0	0	0	0	0	0	0	0	0	0	0	0	0	0	0	0
T127	Q14103	HNRNPD	1	0.0217391	0	0	8	0	0	0	0	0	0	0	0	0	0	0	0	0	0	0	0	0	0	0	0	0
S161	A6NMY6|P07355	ANXA2P2	1	0.0212766	0	0	0	0	0	0	0	0	0	0	0	0	0	0	48	43	0	0	0	0	0	0	0	0
T160	P35030	PRSS3	1	0.0212766	0	0	0	0	0	0	0	0	9	2	0	0	0	0	0	0	0	0	0	0	39	39	0	0
T289	P55087	AQP4	1	0.0208333	0	0	8	0	0	0	0	0	0	0	0	0	0	0	0	0	0	0	0	0	0	0	0	0
S46	O95837|P29992|P50148	GNA14	1	0.0208333	0	0	9	3	0	0	0	0	0	0	0	0	0	0	0	0	0	0	0	0	0	0	0	0
T138	P50213	IDH3A	1	0.0208333	0	0	0	0	0	0	0	0	0	0	0	0	0	0	47	42	0	0	0	0	0	0	0	0
T323	O43837	IDH3B	1	0.0208333	0	0	8	3	0	0	0	0	0	0	0	0	0	0	0	0	0	0	0	0	0	0	0	0
T28	P50552	VASP	1	0.0208333	0	0	9	3	0	0	0	0	0	0	0	0	0	0	0	0	0	0	0	0	0	0	0	0
S383	P12081	HARS1	1	0.0204082	0	0	8	0	0	0	0	0	0	0	0	0	0	0	0	0	0	0	0	0	0	0	0	0
T425	P26038	MSN	1	0.0204082	0	0	8	0	0	0	0	0	0	0	0	0	0	0	0	0	0	0	0	0	0	0	0	0
T232	P48426	PIP4K2A	1	0.0204082	0	0	10	3	0	0	0	0	0	0	0	0	0	0	0	0	0	0	0	0	0	0	0	0
T53	P08559	PDHA1	1	0.02	0	0	7	3	0	0	0	0	0	0	0	0	0	0	45	40	0	0	0	0	0	0	0	0
T33	Q9H853	TUBA4B	1	0.02	0	0	10	3	0	0	0	0	0	0	0	0	0	0	0	0	0	0	0	0	0	0	0	0
S115	Q02790	FKBP4	1	0.0196078	0	0	10	3	0	0	0	0	0	0	0	0	0	0	0	0	0	0	0	0	0	0	0	0
S213	Q9Y2C4	EXOG	1	0.0192308	0	0	8	1	0	0	0	0	0	0	0	0	0	0	0	0	0	0	0	0	0	0	0	0
T121	P19086	GNAZ	1	0.0192308	0	0	10	3	0	0	0	0	0	0	0	0	0	0	0	0	0	0	0	0	0	0	0	0
S439	Q9BTU6	PI4K2A	1	0.0192308	0	0	8	3	0	0	0	0	0	0	0	0	0	0	0	0	0	0	0	0	0	0	0	0
S163	P08754	GNAI3	1	0.0188679	0	0	7	0	0	0	0	0	0	0	0	0	0	0	46	42	0	0	0	0	0	0	0	0
T178	O14979	HNRNPDL	1	0.0188679	0	0	8	0	0	0	0	0	0	0	0	0	0	0	0	0	0	0	0	0	0	0	0	0
S39	Q9UQ80	PA2G4	1	0.0188679	0	0	8	2	0	0	0	0	0	0	0	0	0	0	0	0	0	0	0	0	0	0	0	0
S26	Q9NVA2	SEPTIN11	1	0.0188679	0	0	10	1	0	0	0	0	0	0	0	0	0	0	0	0	0	0	0	0	0	0	0	0
T127	Q16698	DECR1	1	0.0185185	0	0	7	0	0	0	0	0	0	0	0	0	0	0	42	39	0	0	0	0	0	0	0	0
S275	Q6UWR7	ENPP6	1	0.0185185	0	0	8	0	0	0	0	0	0	0	0	0	0	0	47	43	0	0	0	0	0	0	0	0
T188	Q9Y277	VDAC3	1	0.0185185	0	0	8	2	0	0	0	0	0	0	0	0	0	0	0	0	0	0	0	0	0	0	0	0
T298	Q13867	BLMH	1	0.0181818	0	0	7	0	0	0	0	0	0	0	0	0	0	0	48	43	0	0	0	0	0	0	0	0
S44	A8MTJ3|P11488|P19087|P38405|P63092|Q5JWF2	GNAT3	1	0.0181818	0	0	9	3	0	0	0	0	0	0	0	0	0	0	0	0	0	0	0	0	0	0	0	0
S70	Q9BQ04|Q9BWF3	RBM4B	1	0.0181818	0	0	8	0	0	0	0	0	0	0	0	0	0	0	0	0	0	0	0	0	0	0	0	0
S95	P09651	HNRNPA1	1	0.0178571	0	0	9	1	0	0	0	0	0	0	0	0	0	0	0	0	0	0	0	0	0	0	0	0
T20	Q16629	SRSF7	1	0.0178571	0	0	10	1	0	0	0	0	0	0	0	0	0	0	0	0	0	0	0	0	0	0	0	0
S498	Q9HCC0	MCCC2	1	0.0172414	0	0	9	3	0	0	0	0	0	0	0	0	0	0	47	44	0	0	0	0	0	0	0	0
S156	P16870	CPE	1	0.0169492	0	0	7	0	0	0	0	0	0	0	0	0	0	0	46	44	0	0	0	0	0	0	0	0
S323	P07858	CTSB	1	0.0169492	0	0	5	0	0	0	0	0	0	0	0	0	0	0	44	42	0	0	0	0	0	0	0	0
T118	P17302	GJA1	1	0.0169492	0	0	9	0	0	0	0	0	0	0	0	0	0	0	0	0	0	0	0	0	0	0	0	0
S365	P07954	FH	1	0.0166667	0	0	8	0	0	0	0	0	0	0	0	0	0	0	0	0	0	0	0	0	0	0	0	0
S180	O95396	MOCS3	1	0.0166667	0	0	8	3	0	0	0	0	0	0	0	0	0	0	0	0	0	0	0	0	0	0	0	0
S111	P40227	CCT6A	1	0.016129	0	0	10	3	0	0	0	0	0	0	0	0	0	0	0	0	0	0	0	0	0	0	0	0
T404	P17661	DES	1	0.016129	0	0	8	0	0	0	0	0	0	0	0	0	0	0	0	0	0	0	0	0	0	0	0	0
S337	P46976	GYG1	1	0.016129	0	0	0	0	0	0	0	0	0	0	0	0	0	0	43	38	0	0	0	0	0	0	0	0
S383	P10809	HSPD1	1	0.016129	0	0	8	0	0	0	0	0	0	0	0	0	0	0	0	0	0	0	0	0	0	0	0	0
S120	P78356	PIP4K2B	1	0.016129	0	0	8	2	0	0	0	0	0	0	0	0	0	0	0	0	0	0	0	0	0	0	0	0
T664	P23246	SFPQ	1	0.016129	0	0	0	0	8	3	0	0	0	0	0	0	0	0	0	0	0	0	0	0	0	0	0	0
S259	P50995	ANXA11	1	0.015873	0	0	8	0	0	0	0	0	0	0	0	0	0	0	0	0	0	0	0	0	0	0	0	0
S42	Q96FC7	PHYHIPL	1	0.015873	0	0	8	0	0	0	0	0	0	0	0	0	0	0	0	0	0	0	0	0	0	0	0	0
T393	Q9Y512	SAMM50	1	0.015873	0	0	9	0	0	0	0	0	0	0	0	0	0	0	0	0	0	0	0	0	0	0	0	0
C12	Q9H4B7	TUBB1	1	0.015873	0	0	9	2	5	0	0	0	0	0	0	0	0	0	0	0	0	0	2	0	0	0	0	0
T7	Q3ZCM7	TUBB8	1	0.015873	9	3	6	3	0	0	10	3	0	0	0	0	0	0	0	0	0	0	0	0	0	0	0	0
T214	Q13449	LSAMP	1	0.015625	0	0	10	3	0	0	0	0	0	0	0	0	0	0	0	0	0	0	0	0	0	0	0	0
T64	P27338	MAOB	1	0.015625	0	0	8	0	0	0	0	0	0	0	0	0	0	0	0	0	0	0	0	0	0	0	0	0
T405	Q8TBC4	UBA3	1	0.015625	0	0	10	3	0	0	0	0	0	0	0	0	0	0	0	0	0	0	0	0	0	0	0	0
T354	P13797|Q14651	PLS3	1	0.0153846	0	0	8	0	0	0	0	0	0	0	0	0	0	0	0	0	0	0	0	0	0	0	0	0
T171	Q96S97	MYADM	1	0.0151515	0	0	8	1	0	0	0	0	0	0	0	0	0	0	0	0	0	0	0	0	0	0	0	0
T180	Q9GZU5	NYX	1	0.0151515	0	0	8	0	0	0	0	0	0	0	0	0	0	0	15	21	0	0	0	0	0	0	0	0
S170	P55809	OXCT1	1	0.0151515	0	0	8	0	0	0	0	0	0	0	0	0	0	0	0	0	0	0	0	0	0	0	0	0
T448	P78371	CCT2	1	0.0149254	0	0	8	0	0	0	0	0	0	0	0	0	0	0	0	0	0	0	0	0	0	0	0	0
T492	Q13564	NAE1	1	0.0149254	0	0	9	3	0	0	0	0	0	0	0	0	0	0	0	0	0	0	0	0	0	0	0	0
T481	P43003	SLC1A3	1	0.0149254	0	0	10	2	0	0	0	0	0	0	0	0	0	0	0	0	0	0	0	0	0	0	0	0
T55	Q9BVA1	TUBB2B	1	0.0149254	0	0	8	0	0	0	0	0	0	0	0	0	0	0	0	0	0	0	0	0	0	0	0	0
S277	Q9NY65	TUBA8	1	0.0147059	0	0	8	0	0	0	0	0	0	0	0	0	0	0	0	0	0	0	0	0	0	0	0	0
S75	P22695	UQCRC2	1	0.0147059	0	0	10	2	0	0	0	0	0	0	0	0	0	0	0	0	0	0	0	0	0	0	0	0
T316	Q9NVI7	ATAD3A	1	0.0144928	0	0	8	3	0	0	0	0	0	0	0	0	0	0	0	0	0	0	0	0	0	0	0	0
T203	P20073	ANXA7	1	0.0142857	7	0	8	0	0	0	0	0	0	0	0	0	0	0	0	0	0	0	0	0	20	22	0	0
S182	A6NC78	GOLGA8IP	1	0.0142857	0	0	10	2	0	0	0	0	0	0	0	0	0	0	0	0	0	0	0	0	0	0	0	0
S178	Q7Z3B1	NEGR1	1	0.0142857	0	0	8	0	0	0	0	0	0	0	0	0	0	0	22	19	0	0	0	0	0	0	0	0
S330	P30613	PKLR	1	0.0142857	0	0	9	3	0	0	0	0	0	0	0	0	45	42	48	44	0	0	0	0	0	0	0	0
S382	Q16851	UGP2	1	0.0142857	0	0	9	3	0	0	0	0	0	0	0	0	0	0	0	0	0	0	0	0	0	0	0	0
S74	P16520|P62873|P62879|Q9HAV0	GNB3	1	0.0140845	0	0	10	2	0	0	0	0	0	0	0	0	0	0	0	0	0	0	0	0	0	0	0	0
T298	Q9NSD9	FARSB	1	0.0138889	0	0	10	3	0	0	0	0	0	0	0	0	0	0	0	0	0	0	0	0	0	0	0	0
T98	Q6YP21	KYAT3	1	0.0136986	0	0	10	3	0	0	0	0	0	0	0	0	0	0	0	0	0	0	0	0	0	0	0	0
S747	P11217	PYGM	1	0.0135135	0	0	10	3	0	0	0	0	0	0	0	0	0	0	0	0	0	0	0	0	0	0	0	0
T5	Q9BQA1	WDR77	1	0.0135135	10	0	8	1	0	0	0	0	0	0	0	0	41	43	48	44	0	0	0	0	0	0	0	0
S301	Q01518	CAP1	1	0.0133333	0	0	9	2	0	0	0	0	0	0	0	0	0	0	0	0	0	0	0	0	0	0	0	0
T489	Q9NVH1	DNAJC11	1	0.0131579	0	0	8	0	0	0	0	0	0	0	0	0	0	0	0	0	0	0	0	0	0	0	0	0
T167	P43007	SLC1A4	1	0.012987	0	0	8	3	0	0	0	0	0	0	0	0	0	0	0	0	0	0	0	0	0	0	0	0
T183	Q8NCB2	CAMKV	1	0.0125	0	0	8	0	0	0	0	0	7	0	0	0	0	0	0	0	0	0	0	0	0	0	0	0
T425	P0DMV8|P0DMV9|P34931	HSPA1A	1	0.0125	0	0	7	0	0	0	0	0	0	0	0	0	0	0	43	41	0	0	0	0	0	0	0	0
S473	Q9NPH2	ISYNA1	1	0.0125	0	0	8	0	0	0	0	0	0	0	0	0	0	0	0	0	0	0	0	0	0	0	0	0
T319	P02533|Q04695	KRT14	1	0.0125	0	0	0	0	0	0	0	0	0	0	0	0	0	0	47	44	0	0	0	0	0	0	0	0
S253	Q86YR5	GPSM1	1	0.0123457	0	0	10	3	0	0	0	0	0	0	0	0	0	0	0	0	0	0	0	0	0	0	0	0
T210	Q16658	FSCN1	1	0.0121951	0	0	8	0	0	0	0	0	0	0	0	0	0	0	38	35	0	0	0	0	0	0	0	0
T390	P05787|P14136|P19013|Q6KB66	KRT8	1	0.0121951	0	0	8	0	0	0	0	0	0	0	0	0	0	0	0	0	0	0	0	0	0	0	0	0
S53	Q5VZ18	SHE	1	0.0121951	0	0	0	0	0	0	0	0	0	0	0	0	0	0	47	40	0	0	0	0	0	0	0	0
T107	Q9BPU6	DPYSL5	1	0.0120482	0	0	0	0	0	0	0	0	0	0	0	0	0	0	48	44	0	0	0	0	0	0	0	0
T81	Q01064	PDE1B	1	0.0120482	0	0	9	2	0	0	0	0	0	0	0	0	0	0	0	0	0	0	0	0	0	0	0	0
T22	Q06124	PTPN11	1	0.0120482	0	0	8	0	0	0	0	0	0	0	0	0	0	0	0	0	0	0	0	0	0	0	0	0
S76	P43155	CRAT	1	0.0117647	0	0	8	3	0	0	0	0	0	0	0	0	0	0	0	0	0	0	0	0	0	0	0	0
S212	Q8WUB8	PHF10	1	0.0117647	0	0	9	1	0	0	0	0	0	0	0	0	0	0	0	0	0	0	0	0	0	0	0	0
T262	Q8N3J6	CADM2	1	0.0116279	0	0	8	0	0	0	0	0	0	0	0	0	0	0	0	0	0	0	0	0	0	0	0	0
S201	Q99741	CDC6	1	0.0116279	0	0	8	3	0	0	0	0	0	0	0	0	0	0	0	0	0	0	0	0	0	0	0	0
T480	P08236	GUSB	1	0.0116279	0	0	0	0	0	0	0	0	0	0	0	0	0	0	46	43	0	0	0	0	0	0	0	0
T561	P22033	MMUT	1	0.0116279	0	0	10	3	0	0	0	0	0	0	0	0	0	0	0	0	0	0	0	0	0	0	0	0
S128	O43865	AHCYL1	1	0.0113636	0	0	8	0	0	0	0	0	0	0	0	0	0	0	0	0	0	0	0	0	0	0	0	0
S471	Q6PML9	SLC30A9	1	0.0113636	0	0	8	0	0	0	0	0	0	0	0	0	0	0	0	0	0	0	0	0	0	0	0	0
T413	Q16881	TXNRD1	1	0.0113636	0	0	10	3	0	0	0	0	0	0	0	0	0	0	0	0	0	0	0	0	0	0	0	0
S283	Q9UHD8	SEPTIN9	1	0.011236	0	0	8	2	0	0	0	0	0	0	0	0	0	0	0	0	0	0	0	0	0	0	0	0
T526	P38606	ATP6V1A	1	0.0111111	0	0	9	2	0	0	0	0	0	0	0	0	0	0	0	0	0	0	0	0	0	0	0	0
S655	Q02156	PRKCE	1	0.0111111	0	0	9	3	0	0	0	0	0	0	0	0	0	0	0	0	0	0	0	0	0	0	0	0
S290	P13489	RNH1	1	0.0111111	0	0	8	0	0	0	0	0	0	0	0	0	0	0	0	0	0	0	0	0	0	0	0	0
S172	P48506	GCLC	1	0.010989	0	0	8	0	0	0	0	0	0	0	0	0	0	0	0	0	0	0	0	0	0	0	0	0
S393	Q12931	TRAP1	1	0.0108696	0	0	0	0	8	2	0	0	0	0	0	0	0	0	0	0	37	33	0	0	0	0	0	0
S286	P01876	IGHA1	1	0.0107527	0	0	10	3	0	0	0	0	0	0	0	0	0	0	47	44	0	0	0	0	0	0	0	0
S667	P48147	PREP	1	0.0107527	0	0	9	0	0	0	0	0	0	0	0	0	0	0	34	35	0	0	0	0	0	0	0	0
S481	Q9Y2J0	RPH3A	1	0.0105263	0	0	9	3	0	0	0	0	0	0	0	0	0	0	0	0	0	0	0	0	0	0	0	0
T442	Q96T51	RUFY1	1	0.0105263	0	0	9	3	0	0	0	0	0	0	0	0	0	0	0	0	0	0	0	0	0	0	0	0
T222	O43707	ACTN4	1	0.0104167	0	0	9	3	0	0	0	0	0	0	0	0	0	0	0	0	0	0	0	0	0	0	0	0
S191	P13010	XRCC5	1	0.0104167	0	0	9	3	0	0	0	0	0	0	0	0	0	0	0	0	0	0	0	0	0	0	0	0
T99	O95741	CPNE6	1	0.0103093	0	0	8	0	0	0	0	0	0	0	0	0	0	0	0	0	0	0	0	0	0	0	0	0
S623	P43304	GPD2	1	0.0102041	0	0	8	1	0	0	0	0	0	0	0	0	0	0	0	0	0	0	0	0	0	0	0	0
T620	P40939	HADHA	1	0.010101	0	0	8	0	0	0	0	0	0	0	0	0	0	0	0	0	0	0	0	0	0	0	0	0
T347	Q96RQ3	MCCC1	1	0.010101	0	0	9	1	0	0	0	0	0	0	0	0	0	0	0	0	0	0	0	0	0	0	0	0
S557	O95453	PARN	1	0.010101	0	0	8	3	0	0	0	0	0	0	0	0	0	0	0	0	0	0	0	0	0	0	0	0
T818	Q6P1N0	CC2D1A	1	0.01	0	0	10	3	0	0	0	0	0	0	0	0	0	0	0	0	0	0	0	0	0	0	0	0
T116	P00488	F13A1	1	0.01	0	0	0	0	0	0	0	0	0	0	0	0	0	0	48	42	0	0	0	0	0	0	0	0
T117	Q8N1N4	KRT78	1	0.01	0	0	10	3	0	0	0	0	0	0	0	0	0	0	48	43	0	0	0	0	0	0	0	0
S552	O75363	BCAS1	1	0.00961538	0	0	9	3	0	0	0	0	0	0	0	0	0	0	0	0	0	0	0	0	0	0	0	0
S478	P28331	NDUFS1	1	0.00952381	6	3	0	0	0	0	0	0	0	0	0	0	0	0	43	43	0	0	0	0	0	0	0	0
S23	P35908	KRT2	1	0.00943396	0	0	8	0	0	0	0	0	0	0	0	0	0	0	0	0	0	0	0	0	0	0	0	0
S444	O60285	NUAK1	1	0.00925926	0	0	8	0	0	0	0	0	0	0	0	0	0	0	0	0	0	0	0	0	0	0	0	0
T422	O60331	PIP5K1C	1	0.00925926	0	0	10	3	0	0	0	0	0	0	0	0	0	0	0	0	0	0	0	0	0	0	0	0
S899	Q3SY69	ALDH1L2	1	0.00900901	0	0	0	0	0	0	0	0	0	0	0	0	0	0	43	44	0	0	0	0	0	0	0	0
S256	Q9UHD9	UBQLN2	1	0.00900901	0	0	8	0	0	0	0	0	0	0	0	0	0	0	0	0	0	0	0	0	0	0	0	0
S667	P08237	PFKM	1	0.00884956	0	0	5	0	0	0	0	0	0	0	0	0	0	0	47	43	0	0	0	0	0	0	0	0
S214	P55786	NPEPPS	1	0.00877193	0	0	5	0	0	0	0	0	0	0	0	0	0	0	44	35	0	0	0	0	0	0	0	0
S396	P45974	USP5	1	0.00877193	0	0	8	1	0	0	0	0	0	0	0	0	0	0	0	0	0	0	0	0	0	0	0	0
S651	Q9NZQ3	NCKIPSD	1	0.00869565	0	0	10	3	0	0	0	0	0	0	0	0	0	0	0	0	0	0	0	0	0	0	0	0
T225	O95757	HSPA4L	1	0.00862069	0	0	8	0	0	0	0	0	0	0	0	0	0	0	0	0	0	0	0	0	0	0	0	0
S144	Q9Y6N8	CDH10	1	0.00840336	0	0	9	3	0	0	0	0	0	0	0	0	0	0	0	0	0	0	0	0	0	0	0	0
T751	P63010	AP2B1	1	0.00833333	0	0	6	3	0	0	0	0	0	0	0	0	0	0	44	39	0	0	0	0	0	0	0	0
T430	P03915	MT-ND5	1	0.00833333	0	0	9	3	0	0	0	0	0	0	0	0	0	0	0	0	0	0	0	0	0	0	0	0
T609	Q8TCS8	PNPT1	1	0.00833333	8	0	8	3	0	0	0	0	0	0	0	0	0	0	0	0	0	0	0	0	0	0	0	0
S22	Q4KMP7	TBC1D10B	1	0.00833333	0	0	8	1	0	0	0	0	0	0	0	0	0	0	0	0	0	0	0	0	0	0	0	0
S437	Q9C026	TRIM9	1	0.00833333	0	0	8	0	0	0	0	0	0	0	0	0	0	0	0	0	0	0	0	0	0	0	0	0
T1069	P02452	COL1A1	1	0.00819672	0	0	8	2	0	0	0	0	0	0	0	0	0	0	21	16	0	0	0	0	0	0	0	0
S1039	P02461	COL3A1	1	0.00793651	10	3	8	3	0	0	0	0	0	0	0	0	44	37	0	0	0	0	0	0	0	0	0	0
T457	Q8N608	DPP10	1	0.00793651	0	0	8	0	0	0	0	0	0	0	0	0	0	0	0	0	0	0	0	0	0	0	0	0
S515	Q9NP80	PNPLA8	1	0.00793651	0	0	8	3	0	0	0	0	0	0	0	0	0	0	0	0	0	0	0	0	0	0	0	0
S289	P12036	NEFH	1	0.00787402	0	0	0	0	9	3	0	0	0	0	0	0	0	0	0	0	0	0	0	0	0	0	0	0
S251	P04003	C4BPA	1	0.0078125	0	0	4	0	0	0	0	0	0	0	0	0	0	0	46	41	0	0	0	0	0	0	0	0
S645	P42261|P42263|P48058	GRIA1	1	0.00775194	0	0	8	3	0	0	0	0	0	0	0	0	0	0	0	0	0	0	0	0	0	0	0	0
T457	P19367|P52789	HK1	1	0.00775194	0	0	0	0	0	0	0	0	0	0	0	0	0	0	42	35	0	0	0	0	0	0	0	0
S142	P07197	NEFM	1	0.00769231	0	0	10	3	0	0	0	0	0	0	0	0	0	0	34	33	0	0	0	0	0	0	0	0
S1027	O43795	MYO1B	1	0.00763359	0	0	9	2	0	0	0	0	0	0	0	0	0	0	0	0	0	0	0	0	0	0	0	0
T79	O15394	NCAM2	1	0.00757576	0	0	7	0	0	0	0	0	0	0	0	0	0	0	45	42	0	0	0	0	0	0	0	0
S27	Q8WZA2	RAPGEF4	1	0.00757576	0	0	8	3	0	0	0	0	0	0	0	0	0	0	0	0	0	0	0	0	0	0	0	0
S129	Q7Z2K6	ERMP1	1	0.00735294	0	0	9	1	0	0	0	0	0	0	0	0	0	0	0	0	0	0	0	0	0	0	0	0
T914	Q9ULD0	OGDHL	1	0.00729927	0	0	0	0	0	0	0	0	8	3	0	0	0	0	0	0	0	0	0	0	0	0	0	0
S332	O15075	DCLK1	1	0.00719424	0	0	5	0	0	0	0	0	0	0	0	0	0	0	44	42	0	0	0	0	0	0	0	0
S845	O94973	AP2A2	1	0.00704225	0	0	10	3	0	0	0	0	0	0	0	0	0	0	33	31	0	0	0	0	0	0	0	0
T462	Q9NY47	CACNA2D2	1	0.00694444	0	0	10	3	0	0	0	0	0	0	0	0	0	0	0	0	0	0	0	0	0	0	0	0
S214	P10253	GAA	1	0.00694444	0	0	8	0	0	0	0	0	0	0	0	0	0	0	0	0	0	0	0	0	0	0	0	0
S795	Q8IZS8	CACNA2D3	1	0.00684932	0	0	8	0	0	0	0	0	0	0	0	0	0	0	0	0	0	0	0	0	0	0	0	0
S733	P20648	ATP4A	1	0.00680272	0	0	8	0	0	0	0	0	0	0	0	0	0	0	0	0	0	0	0	0	0	0	0	0
T220	Q92932	PTPRN2	1	0.00675676	0	0	10	3	0	0	0	0	0	0	0	0	0	0	0	0	0	0	0	0	0	0	0	0
S401	Q13263	TRIM28	1	0.00675676	0	0	8	0	0	0	0	0	0	0	0	0	0	0	0	0	0	0	0	0	0	0	0	0
T826	Q9BSJ8	ESYT1	1	0.00666667	0	0	8	0	0	0	0	0	0	0	0	0	0	0	0	0	0	0	0	0	0	0	0	0
T152	Q92974	ARHGEF2	1	0.00657895	0	0	8	0	0	0	0	0	0	0	0	0	0	0	0	0	0	0	0	0	0	0	0	0
S144	Q9UM54	MYO6	1	0.00653595	0	0	0	0	0	0	0	0	10	3	0	0	0	0	0	0	0	0	0	0	0	0	0	0
T769	P0CG39|Q9BYX7	POTEJ	1	0.00641026	7	0	8	0	0	0	0	0	7	0	0	0	0	0	0	0	0	0	0	0	0	0	0	0
S813	O14617	AP3D1	1	0.00617284	0	0	8	0	0	0	0	0	0	0	0	0	0	0	0	0	0	0	0	0	0	0	0	0
T400	O15084	ANKRD28	1	0.00613497	0	0	10	3	0	0	0	0	0	0	0	0	0	0	0	0	0	0	0	0	0	0	0	0
S558	O94967	WDR47	1	0.00613497	0	0	8	0	0	0	0	0	0	0	0	0	0	0	0	0	0	0	0	0	0	0	0	0
T1109	P23634	ATP2B4	1	0.00598802	0	0	8	3	0	0	0	0	0	0	0	0	0	0	0	0	0	0	0	0	0	0	0	0
S16	Q8N573	OXR1	1	0.00598802	0	0	9	3	0	0	0	0	0	0	0	0	0	0	0	0	0	0	0	0	0	0	0	0
T806	P0CG38|P0CG39|Q9BYX7	POTEI	1	0.00598802	0	0	10	3	1	0	0	0	0	0	0	0	19	17	48	43	17	16	0	0	0	0	0	0
S40	P19174	PLCG1	1	0.00574713	0	0	0	0	0	0	0	0	10	1	0	0	0	0	0	0	0	0	0	0	0	0	0	0
T242	Q9Y2Q0	ATP8A1	1	0.00571429	0	0	9	3	0	0	0	0	0	0	0	0	0	0	0	0	0	0	0	0	0	0	0	0
S900	O95819|Q8N4C8	MAP4K4	1	0.00564972	3	3	8	0	0	0	0	0	0	0	0	0	0	0	0	0	0	0	0	0	0	0	0	0
S1021	Q2M3G0	ABCB5	1	0.00555556	0	0	8	3	0	0	0	0	0	0	0	0	0	0	0	0	0	0	0	0	0	0	0	0
T1768	P35580	MYH10	1	0.00543478	0	0	8	0	0	0	0	0	0	0	0	0	0	0	0	0	0	0	0	0	0	0	0	0
T1031	O00533	CHL1	1	0.00540541	0	0	8	3	0	0	0	0	0	0	0	0	0	0	0	0	0	0	0	0	0	0	0	0
T761	Q15075	EEA1	1	0.00540541	0	0	9	3	0	0	0	0	0	0	0	0	0	0	0	0	0	0	0	0	0	0	0	0
S77	O00203	AP3B1	1	0.00537634	0	0	10	3	0	0	0	0	0	0	0	0	0	0	0	0	0	0	0	0	0	0	0	0
S82	Q86TI0	TBC1D1	1	0.00534759	0	0	9	3	0	0	0	0	0	0	0	0	0	0	0	0	0	0	0	0	0	0	0	0
S70	P53675	CLTCL1	1	0.00529101	0	0	10	3	0	0	0	0	0	0	0	0	0	0	0	0	0	0	0	0	0	0	0	0
T772	Q9C0H9	SRCIN1	1	0.0052356	0	0	9	2	0	0	0	0	0	0	0	0	0	0	0	0	0	0	0	0	0	0	0	0
T418	Q8NDI1	EHBP1	1	0.00512821	0	0	10	3	0	0	0	0	0	0	0	0	0	0	0	0	0	0	0	0	0	0	0	0
T371	Q8TER5	ARHGEF40	1	0.00502513	0	0	8	2	0	0	0	0	0	0	0	0	0	0	0	0	0	0	0	0	0	0	0	0
S884	Q96QT6	PHF12	1	0.0049505	0	0	9	3	0	0	0	0	0	0	0	0	0	0	0	0	0	0	0	0	0	0	0	0
T974	Q96QP1	ALPK1	1	0.0046729	0	0	0	0	0	0	0	0	0	0	0	0	0	0	42	40	0	0	0	0	0	0	0	0
T951	Q9Y4I1	MYO5A	1	0.0045045	0	0	9	3	0	0	0	0	0	0	0	0	0	0	0	0	0	0	0	0	0	0	0	0
S1148	Q5JU85	IQSEC2	1	0.0044843	0	0	8	0	0	0	0	0	0	0	0	0	0	0	0	0	0	0	0	0	0	0	0	0
T1120	Q7Z6G8	ANKS1B	1	0.00444444	0	0	9	3	0	0	0	0	0	0	0	0	0	0	0	0	0	0	0	0	0	0	0	0
S1022	P14543	NID1	1	0.00416667	0	0	10	3	0	0	0	0	0	0	0	0	0	0	40	39	0	0	0	0	0	0	0	0
S374	O15020|Q01082	SPTBN2	1	0.00406504	0	0	8	0	0	0	0	0	0	0	0	0	0	0	0	0	0	0	0	0	0	0	0	0
S225	Q13224	GRIN2B	1	0.00403226	0	0	10	3	0	0	0	0	0	0	0	0	0	0	0	0	0	0	0	0	0	0	0	0
T862	Q9BX66	SORBS1	1	0.00396825	0	0	9	2	0	0	0	0	0	0	0	0	0	0	0	0	0	0	0	0	0	0	0	0
T649	Q96NW7	LRRC7	1	0.00392157	0	0	10	3	0	0	0	0	0	0	0	0	0	0	0	0	0	0	0	0	0	0	0	0
S288	Q9HAR2	ADGRL3	1	0.0037594	0	0	8	0	0	0	0	0	0	0	0	0	0	0	0	0	0	0	0	0	0	0	0	0
T612	Q12756	KIF1A	1	0.0037594	0	0	10	2	0	0	0	0	0	0	0	0	0	0	0	0	0	0	0	0	0	0	0	0
T948	Q14008	CKAP5	1	0.00367647	0	0	10	3	0	0	0	0	0	0	0	0	0	0	0	0	0	0	0	0	0	0	0	0
S458	Q7Z4S6	KIF21A	1	0.00362319	0	0	9	2	0	0	0	0	0	0	0	0	0	0	0	0	0	0	0	0	0	0	0	0
S1939	O14578	CIT	1	0.00361011	0	0	8	0	0	0	0	0	0	0	0	0	0	0	0	0	0	0	0	0	0	0	0	0
S711	Q13009	TIAM1	1	0.00346021	0	0	8	2	0	0	0	0	0	0	0	0	0	0	0	0	0	0	0	0	0	0	0	0
T1123	P11047	LAMC1	1	0.00337838	0	0	0	0	0	0	0	0	0	0	0	0	0	0	48	44	0	0	0	0	0	0	0	0
S1136	Q9Y4C0	NRXN3	1	0.00324675	0	0	8	0	0	0	0	0	0	0	0	0	0	0	0	0	0	0	0	0	0	0	0	0
S133	Q8TEM1	NUP210	1	0.00321543	0	0	10	3	0	0	0	0	0	0	0	0	0	0	0	0	0	0	0	0	0	0	0	0
S33	Q15878	CACNA1E	1	0.00282486	6	0	5	1	0	0	9	3	0	0	0	0	0	0	0	0	0	0	0	0	0	0	0	0
S686	Q5T5P2	KIAA1217	1	0.00273224	0	0	10	3	0	0	0	0	0	0	0	0	0	0	0	0	0	0	0	0	0	0	0	0
T2321	Q5VU43	PDE4DIP	1	0.0026738	0	0	10	3	0	0	0	0	0	0	0	0	0	0	0	0	0	0	0	0	0	0	0	0
S413	A7KAX9	ARHGAP32	1	0.00261097	0	0	8	3	0	0	0	0	0	0	0	0	0	0	0	0	0	0	0	0	0	0	0	0
T699	Q9Y4G6	TLN2	1	0.00250627	0	0	8	0	0	0	0	0	0	0	0	0	0	0	0	0	0	0	0	0	0	0	0	0
S1661	P24821	TNC	1	0.00234192	0	0	9	3	0	0	0	0	0	0	0	0	0	0	38	36	0	0	0	0	0	0	0	0
S1196	Q09666	AHNAK	1	0.00229358	0	0	8	0	0	0	0	0	0	0	0	0	0	0	0	0	0	0	0	0	0	0	0	0
S1724	Q2KJY2	KIF26B	1	0.00214592	0	0	8	0	0	0	0	0	0	0	0	0	0	0	0	0	0	0	0	0	0	0	0	0
T1270	P46821	MAP1B	1	0.00200803	0	0	8	0	0	0	0	0	0	0	0	0	0	0	0	0	0	0	0	0	0	0	0	0
S1450	E9PAV3	NACA	1	0.00200401	0	0	9	3	0	0	0	0	0	0	0	0	0	0	0	0	0	0	0	0	0	0	0	0
T321	O15021	MAST4	1	0.0019305	0	0	8	0	0	0	0	0	0	0	0	0	0	0	0	0	0	0	0	0	0	0	0	0
S1240	Q8TDJ6	DMXL2	1	0.00188679	0	0	8	3	0	0	0	0	0	0	0	0	0	0	0	0	0	0	0	0	0	0	0	0
S1279	Q709C8	VPS13C	1	0.00179856	0	0	9	3	0	0	0	0	0	0	0	0	0	0	0	0	0	0	0	0	0	0	0	0
T1614	Q7Z7M0	MEGF8	1	0.00177305	0	0	9	3	0	0	0	0	0	0	0	0	0	0	0	0	0	0	0	0	0	0	0	0
T1414	Q96Q15	SMG1	1	0.00162866	0	0	8	3	0	0	0	0	0	0	0	0	0	0	0	0	0	0	0	0	0	0	0	0
S5504	Q8IVF2	AHNAK2	1	0.00127226	0	0	8	3	0	0	0	0	0	0	0	0	0	0	0	0	0	0	0	0	0	0	0	0
S1727	Q12955	ANK3	1	0.00117371	0	0	9	3	0	0	0	0	0	0	0	0	0	0	0	0	0	0	0	0	0	0	0	0
T3189	Q07954	LRP1	1	0.00111235	0	0	9	0	0	0	0	0	0	0	0	0	0	0	38	34	0	0	0	0	0	0	0	0
S1701	Q9UPN3	MACF1	1	0.000925926	0	0	10	3	0	0	0	0	0	0	0	0	0	0	0	0	0	0	0	0	0	0	0	0
T1761	Q9Y6R7	FCGBP	1	0.000908265	0	0	0	0	0	0	0	0	0	0	0	0	0	0	46	40	0	0	0	0	0	0	0	0

## Sheet: >50%, 1+
>50%, 1+					Smith												Steen
					Phospho		DHAA		Glutathione		Homocys		TCEP		Crosslink		Phospho		DHAA		Glutathione		Homocys		DTT		Crosslink
Residue	Uniprot Accession	Gene	Count ES	Count ES/Count TSC	AD	CTR	AD	CTR	AD	CTR	AD	CTR	AD	CTR	AD	CTR	AD	CTR	AD	CTR	AD	CTR	AD	CTR	AD	CTR	AD	CTR
T9	P04075	ALDOA	31	0.62	0	0	9	2	0	0	0	0	0	0	0	0	0	0	48	42	0	0	0	0	0	0	0	0
S17	P04075	ALDOA	31	0.62	0	0	10	2	0	0	0	0	0	0	0	0	0	0	0	0	0	0	0	0	0	0	0	0
S36	P04075	ALDOA	31	0.62	9	2	9	3	0	0	0	0	6	1	0	0	29	18	35	39	0	0	13	14	0	0	0	0
S39	P04075	ALDOA	31	0.62	10	3	8	0	0	0	0	0	0	0	0	0	36	39	0	0	0	0	0	0	0	0	0	0
S46	P04075	ALDOA	31	0.62	0	0	0	0	0	0	0	0	0	0	0	0	0	0	47	44	0	0	20	14	0	0	0	0
T49	P04075	ALDOA	31	0.62	0	0	8	3	0	0	0	0	0	0	0	0	0	0	19	15	0	0	0	0	0	0	0	0
T52	P04075	ALDOA	31	0.62	0	0	7	0	0	0	0	0	0	0	0	0	0	0	10	10	0	0	47	44	0	0	0	0
T65	P04075	ALDOA	31	0.62	0	0	10	3	0	0	0	0	0	0	0	0	0	0	39	30	0	0	0	0	0	0	0	0
T83	P04075	ALDOA	31	0.62	0	0	6	0	3	2	0	0	0	0	0	0	0	0	0	0	0	0	0	0	0	0	0	0
T119	P04075	ALDOA	31	0.62	0	0	7	1	0	0	0	0	0	0	0	0	0	0	27	28	0	0	0	0	0	0	0	0
T123	P04075	ALDOA	31	0.62	0	0	8	0	0	0	0	0	0	0	0	0	0	0	40	38	22	21	0	0	0	0	0	0
T124	P04075	ALDOA	31	0.62	0	0	0	0	0	0	0	0	0	0	0	0	43	41	34	39	0	0	0	0	30	23	0	0
S132	P04075	ALDOA	31	0.62	0	0	9	3	0	0	0	0	0	0	0	0	0	0	46	44	0	0	0	0	0	0	0	0
T158	P04075	ALDOA	31	0.62	0	0	0	0	0	0	0	0	3	0	0	0	41	35	42	37	0	0	0	0	37	34	0	0
S160	P04075	ALDOA	31	0.62	0	0	10	3	0	0	0	0	3	0	0	0	44	44	45	43	48	44	42	40	42	41	0	0
S176	P04075|P09972	ALDOA	31	0.62	0	0	8	3	0	0	0	0	0	0	0	0	0	0	29	26	0	0	0	0	0	0	0	0
C178	P04075|P09972	ALDOA	31	0.62	0	0	10	3	0	0	0	0	0	0	0	0	0	0	32	29	0	0	0	0	0	0	0	0
T227	P04075	ALDOA	31	0.62	8	0	0	2	0	0	0	0	0	0	0	0	26	23	40	40	0	0	0	0	0	0	0	0
T235	P04075	ALDOA	31	0.62	9	3	8	0	0	0	6	3	0	0	0	0	0	0	14	17	0	0	13	17	0	0	0	0
C240	P04075	ALDOA	31	0.62	0	0	10	3	0	0	8	3	0	0	0	0	0	0	41	39	0	0	3	5	0	0	0	0
S245	P04075	ALDOA	31	0.62	0	0	0	0	0	0	6	0	0	0	0	0	30	27	36	31	20	22	0	0	0	0	0	0
T253	P04075	ALDOA	31	0.62	0	0	7	0	0	0	0	0	0	0	0	0	28	31	47	43	34	38	0	0	0	0	0	0
T255	P04075	ALDOA	31	0.62	0	0	0	0	0	0	0	0	0	0	0	0	0	0	0	0	4	1	37	38	0	0	0	0
S276	P04075	ALDOA	31	0.62	0	0	4	0	0	0	0	0	0	0	0	0	0	0	28	26	0	0	0	0	0	0	0	0
S281	P04075	ALDOA	31	0.62	0	0	7	0	0	0	0	0	0	0	0	0	0	0	0	0	0	0	0	0	0	0	0	0
T299	P04075	ALDOA	31	0.62	0	0	0	0	0	0	0	0	0	0	0	0	0	0	46	43	0	0	0	0	0	0	0	0
S336	P04075	ALDOA	31	0.62	8	0	10	3	0	0	0	0	0	0	0	0	6	9	0	0	0	0	0	0	0	0	0	0
C339	P04075	ALDOA	31	0.62	0	0	10	3	0	0	0	0	0	0	0	0	0	0	48	44	0	0	0	0	8	14	0	0
S346	P04075	ALDOA	31	0.62	0	0	0	0	0	0	0	0	0	0	0	0	0	0	28	34	0	0	0	0	0	0	0	0
S354	P04075	ALDOA	31	0.62	0	0	0	0	0	0	0	0	0	0	0	0	0	0	28	23	0	0	0	0	0	0	0	0
S360	P04075	ALDOA	31	0.62	0	0	6	0	0	0	0	0	0	0	0	0	0	0	0	0	0	0	0	0	0	0	0	0
T75	P04406	GAPDH	30	0.666667	0	0	9	3	5	0	10	3	0	0	0	0	0	0	17	12	0	0	34	33	0	0	0	0
S83	P04406	GAPDH	30	0.666667	8	3	10	3	0	0	0	0	0	0	0	0	22	12	0	0	0	0	32	35	0	0	0	0
S98	P04406	GAPDH	30	0.666667	0	0	5	1	0	0	0	0	0	0	0	0	0	0	0	0	0	0	0	0	0	0	0	0
T99	P04406	GAPDH	30	0.666667	0	0	0	0	0	0	0	0	0	0	0	0	0	0	48	44	0	0	0	0	0	0	0	0
T104	P04406	GAPDH	30	0.666667	0	0	7	0	0	0	0	0	0	0	0	0	0	0	0	0	0	0	37	37	0	0	0	0
S122	P04406	GAPDH	30	0.666667	0	0	8	3	0	0	0	0	0	0	0	0	31	35	31	27	0	0	0	0	16	20	0	0
S125	P04406	GAPDH	30	0.666667	0	0	8	0	0	0	0	0	0	0	0	0	45	40	48	44	42	35	39	37	44	40	0	0
S143	P04406	GAPDH	30	0.666667	0	0	10	3	5	0	6	0	0	0	0	0	0	0	19	19	0	0	28	28	39	32	0	0
S151	P04406	GAPDH	30	0.666667	0	0	4	0	7	3	0	0	0	0	0	0	0	0	0	0	0	0	0	0	0	0	25	28
C152	P04406	GAPDH	30	0.666667	0	0	10	3	3	0	9	3	0	0	0	0	0	0	48	44	9	3	45	43	0	0	0	0
T153	P04406	GAPDH	30	0.666667	8	0	10	3	4	0	0	0	0	0	0	0	45	43	7	7	0	0	44	42	0	0	0	0
T154	P04406	GAPDH	30	0.666667	8	0	10	3	0	0	5	0	10	1	0	0	35	30	7	7	0	0	39	42	2	4	0	0
C156	P04406	GAPDH	30	0.666667	0	0	10	3	0	0	0	0	3	0	6	0	0	0	46	44	17	7	40	35	37	34	0	0
T176	P04406	GAPDH	30	0.666667	0	0	8	2	3	0	0	0	0	0	0	0	0	0	46	42	0	0	30	36	0	0	0	0
T177	P04406	GAPDH	30	0.666667	0	0	0	0	0	0	0	0	0	0	0	0	0	0	18	8	14	12	0	0	24	20	0	0
T184	P04406	GAPDH	30	0.666667	8	3	4	0	5	0	0	0	0	0	0	0	45	39	30	36	0	0	0	0	0	0	0	0
S192	P04406	GAPDH	30	0.666667	0	0	6	0	0	0	4	0	0	0	0	0	48	44	8	8	0	0	18	19	0	0	0	0
S210	P04406	GAPDH	30	0.666667	9	3	10	3	0	0	0	0	8	3	0	0	46	44	43	42	0	0	0	0	12	11	0	0
T211	P04406	GAPDH	30	0.666667	8	0	0	0	0	0	0	0	8	3	0	0	27	31	0	0	0	0	30	29	12	11	0	0
T229	P04406	GAPDH	30	0.666667	0	0	4	0	0	0	0	0	0	0	0	0	33	31	0	0	32	40	42	41	0	0	0	0
T237	P04406	GAPDH	30	0.666667	8	3	8	1	0	0	0	0	10	3	0	0	44	41	43	41	24	21	42	39	0	0	0	0
S241	P04406	GAPDH	30	0.666667	6	2	10	3	0	0	0	0	0	0	0	0	38	38	47	43	46	37	13	21	16	24	0	0
T246	P04406	GAPDH	30	0.666667	4	0	10	3	7	2	9	2	3	0	0	0	48	44	48	44	48	43	48	44	42	38	0	0
C247	P04406	GAPDH	30	0.666667	0	0	10	3	5	1	9	3	10	3	0	0	0	0	48	44	44	38	48	44	44	43	0	0
S266	P04406	GAPDH	30	0.666667	0	0	10	3	0	0	0	0	0	0	0	0	0	0	48	44	0	0	0	0	0	0	0	0
S293	P04406	GAPDH	30	0.666667	0	0	0	0	0	0	0	0	0	0	0	0	0	0	45	43	0	0	0	0	0	0	0	0
T294	P04406	GAPDH	30	0.666667	0	0	8	0	0	0	0	0	0	0	0	0	0	0	42	39	13	8	10	12	11	6	0	0
S312	P04406	GAPDH	30	0.666667	0	0	10	3	0	0	0	0	0	0	0	0	40	38	47	44	4	2	0	0	0	0	0	0
S321	P04406	GAPDH	30	0.666667	0	0	9	3	0	0	0	0	0	0	0	0	0	0	38	34	0	0	27	33	0	0	0	0
S333	P04406	GAPDH	30	0.666667	0	0	5	0	0	0	0	0	0	0	0	0	0	0	48	43	0	0	38	36	0	0	0	0
T3	P02794	FTH1	14	0.636364	0	0	6	0	0	0	0	0	0	0	0	0	0	0	0	0	0	0	0	0	0	0	0	0
S17	P02794	FTH1	14	0.636364	0	0	10	3	0	0	0	0	0	0	0	0	0	0	48	43	0	0	0	0	0	0	0	0
S60	P02794	FTH1	14	0.636364	0	0	7	0	0	0	0	0	0	0	0	0	0	0	0	0	0	0	0	0	0	0	0	0
S96	P02794	FTH1	14	0.636364	0	0	10	3	0	0	0	0	0	0	0	0	0	0	33	31	0	0	0	0	0	0	0	0
C103	P02794	FTH1	14	0.636364	0	0	0	0	8	3	0	0	0	0	0	0	0	0	0	0	0	0	0	0	0	0	0	0
S114	P02794	FTH1	14	0.636364	0	0	8	0	0	0	0	0	0	0	0	0	0	0	47	43	0	0	0	0	0	0	0	0
T123	P02794	FTH1	14	0.636364	0	0	8	2	0	0	0	0	0	0	0	0	0	0	0	0	0	0	0	0	0	0	0	0
C131	P02794	FTH1	14	0.636364	0	0	9	3	2	0	0	0	0	0	0	0	0	0	43	38	0	0	38	39	0	0	0	0
T136	P02794	FTH1	14	0.636364	3	0	8	0	0	0	0	0	6	0	0	0	0	0	35	34	0	0	35	38	0	0	0	0
T154	P02794	FTH1	14	0.636364	0	0	10	3	0	0	0	0	0	0	0	0	0	0	0	0	0	0	0	0	0	0	0	0
S164	P02794	FTH1	14	0.636364	0	0	10	1	0	0	0	0	0	0	0	0	0	0	45	41	0	0	48	43	0	0	0	0
T175	P02794	FTH1	14	0.636364	0	0	8	3	0	0	0	0	0	0	0	0	0	0	0	0	0	0	0	0	0	0	0	0
S179	P02794	FTH1	14	0.636364	0	0	8	3	0	0	0	0	0	0	0	0	6	5	35	38	0	0	0	0	0	0	0	0
S183	P02794	FTH1	14	0.636364	0	0	10	1	0	0	0	0	0	0	0	0	20	19	34	35	0	0	0	0	0	0	0	0
T33	P37840|Q16143	SNCA	7	0.5	8	3	2	2	0	0	8	2	0	0	0	0	0	0	48	44	0	0	0	0	0	0	0	0
T54	P37840	SNCA	7	0.5	0	0	8	0	0	0	0	0	0	0	0	0	0	0	48	44	0	0	0	0	0	0	0	0
T59	P37840	SNCA	7	0.5	0	0	6	0	0	0	0	0	7	2	0	0	0	0	0	0	0	0	0	0	0	0	0	0
T64	P37840	SNCA	7	0.5	0	0	9	0	8	3	0	0	10	3	0	0	36	24	43	38	0	0	0	0	33	29	0	0
T75	P37840	SNCA	7	0.5	0	0	5	0	0	0	0	0	0	0	0	0	0	0	0	0	0	0	0	0	0	0	0	0
S87	P37840	SNCA	7	0.5	0	0	8	1	0	0	0	0	0	0	0	0	0	0	0	0	0	0	0	0	0	0	0	0
T92	P37840	SNCA	7	0.5	0	0	8	0	0	0	0	0	0	0	0	0	0	0	0	0	0	0	0	0	0	0	0	0
T57	Q16555	DPYSL2	49	0.544444	0	0	9	2	0	0	0	0	0	0	0	0	0	0	48	42	0	0	0	0	0	0	0	0
S62	Q16555	DPYSL2	49	0.544444	3	0	8	0	0	0	0	0	0	0	0	0	42	37	10	7	0	0	31	37	18	38	0	0
S85	Q16555	DPYSL2	49	0.544444	0	0	0	0	0	0	0	0	0	0	0	0	0	0	42	38	0	0	0	0	0	0	0	0
T93	Q16555	DPYSL2	49	0.544444	0	0	8	0	0	0	0	0	0	0	0	0	0	0	42	40	0	0	0	0	0	0	0	0
T101	Q16555	DPYSL2	49	0.544444	0	0	5	0	0	0	0	0	0	0	0	0	0	0	0	0	0	0	0	0	0	0	0	0
T114	Q16555	DPYSL2	49	0.544444	0	0	7	0	0	0	0	0	8	0	0	0	0	0	47	42	0	0	5	3	14	11	0	0
C132	Q16555	DPYSL2	49	0.544444	0	0	3	0	0	0	0	0	0	0	0	0	0	0	47	44	0	0	0	0	0	0	0	0
C133	Q16555	DPYSL2	49	0.544444	0	0	4	0	0	0	0	0	0	0	0	0	0	0	28	23	11	16	0	0	46	42	0	0
S136	Q16555	DPYSL2	49	0.544444	0	0	0	0	0	0	0	0	0	0	0	0	0	0	37	39	37	40	0	0	0	0	0	0
S142	Q16555	DPYSL2	49	0.544444	0	0	8	0	0	0	0	0	0	0	0	0	0	0	0	0	0	0	0	0	0	0	0	0
S163	Q16555	DPYSL2	49	0.544444	0	0	9	1	0	0	3	0	9	2	0	0	19	25	45	43	0	0	0	0	0	0	0	0
T177	Q16555	DPYSL2	49	0.544444	10	2	3	0	4	0	0	0	0	0	0	0	35	33	25	21	0	0	13	17	0	0	0	0
C179	Q16555	DPYSL2	49	0.544444	0	0	10	3	8	1	9	3	0	0	0	0	0	0	29	28	28	31	45	39	33	32	0	0
S186	Q16555	DPYSL2	49	0.544444	0	0	7	0	0	0	0	0	0	0	0	0	0	0	0	0	0	0	0	0	14	24	0	0
T218	Q16555	DPYSL2	49	0.544444	0	0	6	3	0	0	0	0	0	0	0	0	0	0	48	44	0	0	0	0	0	0	0	0
T246	Q16555	DPYSL2	49	0.544444	9	0	8	3	0	0	0	0	10	3	0	0	43	40	42	40	0	0	40	44	0	0	0	0
C248	Q16555	DPYSL2	49	0.544444	0	0	9	3	0	0	2	0	0	0	0	0	0	0	48	43	37	42	48	43	8	7	0	0
T253	Q16555	DPYSL2	49	0.544444	0	0	7	0	0	0	0	0	0	0	0	0	0	0	0	0	0	0	0	0	0	0	0	0
S257	Q16555	DPYSL2	49	0.544444	0	0	0	0	0	0	0	0	0	0	0	0	36	31	29	26	0	0	47	43	0	0	0	0
S259	Q16555	DPYSL2	49	0.544444	0	0	0	0	10	3	0	0	0	0	0	0	0	0	0	0	0	0	0	0	0	0	0	0
S260	Q16555	DPYSL2	49	0.544444	0	0	0	0	10	3	0	0	0	0	0	0	0	0	33	26	0	0	0	0	0	0	0	0
T285	Q16555	DPYSL2	49	0.544444	0	0	7	0	0	0	0	0	0	0	0	0	0	0	27	19	0	0	35	32	0	0	0	0
S288	Q16555	DPYSL2	49	0.544444	0	0	10	3	0	0	7	0	0	0	0	0	0	0	47	44	0	0	10	9	0	0	0	0
S292	Q16555	DPYSL2	49	0.544444	0	0	10	3	0	0	7	2	0	0	0	0	0	0	31	29	0	0	0	0	0	0	0	0
C334	Q16555	DPYSL2	49	0.544444	0	0	4	1	0	0	0	0	0	0	0	0	0	0	36	28	0	0	0	0	0	0	0	0
T349	Q16555	DPYSL2	49	0.544444	0	0	10	3	0	0	0	0	0	0	0	0	0	0	30	24	15	7	0	0	0	0	0	0
T355	Q16555	DPYSL2	49	0.544444	0	0	10	3	2	0	5	0	0	0	0	0	0	0	48	44	21	18	0	0	0	0	0	0
T358	Q16555	DPYSL2	49	0.544444	0	0	9	0	0	0	5	0	0	0	0	0	3	8	45	38	0	0	0	0	0	0	0	0
S363	Q16555	DPYSL2	49	0.544444	0	0	8	3	0	0	0	0	0	0	0	0	0	0	0	0	0	0	0	0	0	0	0	0
T372	Q16555	DPYSL2	49	0.544444	7	0	8	0	0	0	5	2	0	0	0	0	0	0	0	0	0	0	0	0	0	0	0	0
T384	Q16555	DPYSL2	49	0.544444	0	0	8	0	0	0	0	0	0	0	0	0	0	0	0	0	0	0	0	0	0	0	0	0
S405	Q16555	DPYSL2	49	0.544444	0	0	8	3	0	0	7	1	0	0	0	0	17	11	28	21	30	30	0	0	23	19	0	0
S416	Q16555	DPYSL2	49	0.544444	0	0	9	3	0	0	0	0	0	0	0	0	0	0	48	44	16	10	0	0	0	0	0	0
S428	Q16555	DPYSL2	49	0.544444	0	0	8	0	0	0	0	0	0	0	0	0	0	0	29	31	0	0	0	0	0	0	0	0
C439	Q16555	DPYSL2	49	0.544444	0	0	8	1	0	0	0	2	6	0	8	2	0	0	39	39	12	9	46	44	10	7	42	39
S442	Q16555	DPYSL2	49	0.544444	0	0	8	2	0	0	0	0	0	0	0	0	16	7	44	41	35	30	0	0	0	0	0	0
S448	Q16555	DPYSL2	49	0.544444	0	0	6	0	0	0	0	0	0	0	0	0	31	33	0	0	36	34	24	22	29	29	0	0
T458	Q16555	DPYSL2	49	0.544444	0	0	10	3	0	0	0	0	3	0	0	0	34	29	48	44	43	39	25	20	48	44	0	0
T462	Q16555	DPYSL2	49	0.544444	0	0	0	0	0	0	7	0	0	0	0	0	0	0	0	0	0	0	0	0	0	0	0	0
S465	Q16555	DPYSL2	49	0.544444	0	0	0	0	0	0	7	0	0	0	0	0	0	0	0	0	0	0	0	0	0	0	0	0
C504	Q16555	DPYSL2	49	0.544444	0	0	10	3	10	3	6	0	5	2	0	0	0	0	48	44	44	42	47	44	0	0	0	0
S507	Q16555	DPYSL2	49	0.544444	8	1	10	3	0	0	0	0	0	0	0	0	17	17	47	39	0	0	38	39	0	0	0	0
T509	Q16555	DPYSL2	49	0.544444	10	3	5	0	0	0	0	0	0	0	8	2	45	42	13	5	0	0	0	0	0	0	0	0
C509	Q16555	DPYSL2	49	0.544444	0	0	0	0	0	0	0	0	0	0	0	0	0	0	0	0	0	0	0	0	0	0	43	42
S518	Q16555	DPYSL2	49	0.544444	1	0	0	0	0	0	0	0	6	3	0	0	44	43	0	0	29	21	0	0	0	0	0	0
S522	Q16555	DPYSL2	49	0.544444	10	3	6	3	0	0	0	0	0	0	0	0	40	36	0	0	0	0	0	0	0	0	0	0
S537	Q16555	DPYSL2	49	0.544444	0	0	0	0	1	0	0	0	0	0	0	0	39	34	34	35	0	0	0	0	0	0	0	0
S540	Q16555	DPYSL2	49	0.544444	2	1	10	3	0	0	1	0	0	0	0	0	39	30	48	44	41	41	0	0	0	0	0	0
S542	Q16555	DPYSL2	49	0.544444	0	0	10	3	0	0	7	2	0	0	0	0	25	21	48	44	46	43	39	37	0	0	0	0
S4	P09972	ALDOC	27	0.613636	0	0	10	3	0	0	0	0	0	0	0	0	0	0	48	44	0	0	0	0	0	0	0	0
S9	P09972	ALDOC	27	0.613636	0	0	9	1	0	0	0	0	0	0	0	0	0	0	0	0	0	0	0	0	0	0	0	0
S36	P09972	ALDOC	27	0.613636	0	0	0	0	0	0	8	3	0	0	0	0	16	16	0	0	0	0	0	0	0	0	0	0
S39	P09972	ALDOC	27	0.613636	0	0	6	0	0	0	0	0	0	0	0	0	31	26	0	0	0	0	0	0	0	0	0	0
S45	P09972	ALDOC	27	0.613636	0	0	0	0	0	0	0	0	0	0	0	0	0	0	0	0	0	0	48	43	0	0	0	0
T52	P09972	ALDOC	27	0.613636	0	0	7	0	0	0	0	0	0	0	0	0	0	0	47	44	0	0	0	0	0	0	0	0
S65	P09972	ALDOC	27	0.613636	0	0	10	3	0	0	0	0	0	0	0	0	0	0	37	31	0	0	0	0	0	0	0	0
C73	P09972	ALDOC	27	0.613636	0	0	8	1	0	0	0	0	0	0	0	0	0	0	0	0	0	0	0	0	0	0	0	0
T83	P09972	ALDOC	27	0.613636	6	0	9	2	0	0	0	0	0	0	0	0	0	0	0	0	0	0	0	0	0	0	0	0
T119	P09972	ALDOC	27	0.613636	0	0	1	2	0	0	0	0	0	0	0	0	17	12	41	40	0	0	0	0	0	0	0	0
T123	P09972	ALDOC	27	0.613636	0	0	9	2	0	0	0	0	0	0	0	0	0	0	0	0	0	0	0	0	0	0	0	0
T124	P09972	ALDOC	27	0.613636	0	0	0	0	0	0	0	0	0	0	0	0	43	39	41	41	9	9	0	0	0	0	0	0
T125	P09972	ALDOC	27	0.613636	0	0	7	0	0	0	0	0	0	0	0	0	43	39	0	0	0	0	0	0	0	0	0	0
S132	P09972	ALDOC	27	0.613636	0	0	9	3	0	0	0	0	0	0	0	0	0	0	48	44	0	0	0	0	5	6	0	0
C150	P09972	ALDOC	27	0.613636	0	0	0	0	5	0	0	0	0	0	0	0	0	0	0	0	27	25	0	0	0	0	0	0
S155	P09972	ALDOC	27	0.613636	0	0	5	0	0	0	0	0	0	0	0	0	0	0	0	0	0	0	0	0	0	0	0	0
T158	P09972	ALDOC	27	0.613636	2	0	8	3	0	0	0	0	0	0	0	0	36	37	25	21	0	0	0	0	0	0	0	0
S160	P09972	ALDOC	27	0.613636	0	0	10	3	0	0	0	0	0	0	0	0	16	7	9	7	8	4	0	0	0	0	0	0
S218	P09972	ALDOC	27	0.613636	0	0	8	3	0	0	0	0	0	0	0	0	0	0	0	0	0	0	0	0	0	0	0	0
T227	P09972	ALDOC	27	0.613636	8	0	7	3	0	0	0	0	0	0	0	0	0	0	31	30	0	0	0	0	0	0	0	0
T235	P09972	ALDOC	27	0.613636	2	0	6	0	0	0	4	0	0	0	0	0	25	18	45	42	0	0	0	0	0	0	0	0
C240	P09972	ALDOC	27	0.613636	0	0	9	1	0	0	0	0	0	0	0	0	0	0	43	37	0	0	0	0	0	0	0	0
T245	P09972	ALDOC	27	0.613636	0	0	8	0	0	0	0	0	0	0	0	0	0	0	48	44	0	0	0	0	42	38	0	0
T253	P09972	ALDOC	27	0.613636	0	0	7	0	0	0	0	0	0	0	0	0	0	0	23	21	0	0	0	0	0	0	0	0
S281	P09972	ALDOC	27	0.613636	0	0	7	0	0	0	0	0	0	0	0	0	0	0	0	0	0	0	0	0	0	0	0	0
S309	P09972	ALDOC	27	0.613636	0	0	7	0	0	0	0	0	0	0	0	0	0	0	0	0	0	0	0	0	0	0	0	0
T325	P09972	ALDOC	27	0.613636	0	0	8	0	0	0	0	0	0	0	0	0	0	0	0	0	25	24	0	0	0	0	0	0
T7	P14136	GFAP	23	0.522727	0	0	0	0	0	0	8	3	0	0	0	0	0	0	0	0	0	0	0	0	0	0	0	0
S8	P14136	GFAP	23	0.522727	0	0	0	0	0	0	8	0	0	0	0	0	0	0	0	0	0	0	0	0	0	0	0	0
S16	P14136	GFAP	23	0.522727	0	0	0	0	0	0	0	0	0	0	0	0	0	0	43	36	0	0	0	0	0	0	0	0
S17	P14136	GFAP	23	0.522727	0	0	8	0	0	0	0	0	0	0	0	0	0	0	0	0	0	0	0	0	0	0	0	0
T48	P14136	GFAP	23	0.522727	0	0	9	3	0	0	0	0	0	0	0	0	0	0	24	15	0	0	0	0	0	0	0	0
S53	P14136	GFAP	23	0.522727	0	0	9	1	0	0	0	0	0	0	0	0	0	0	0	0	0	0	0	0	0	0	0	0
T110	P14136	GFAP	23	0.522727	1	0	9	3	0	0	10	1	0	0	0	0	0	0	0	0	0	0	0	0	0	0	0	0
T150	P14136	GFAP	23	0.522727	0	0	8	3	0	0	0	0	0	0	0	0	0	0	43	40	0	0	0	0	0	0	0	0
T159	P14136	GFAP	23	0.522727	0	0	8	3	0	0	0	0	0	0	0	0	0	0	47	44	0	0	42	36	24	26	0	0
T180	P14136	GFAP	23	0.522727	0	0	8	3	0	0	0	0	0	0	0	0	0	0	0	0	0	0	0	0	0	0	0	0
S192	P14136	GFAP	23	0.522727	0	0	8	0	0	0	0	0	0	0	0	0	0	0	46	42	0	0	0	0	0	0	0	0
T232	P14136	GFAP	23	0.522727	0	0	9	3	0	0	0	0	0	0	0	0	0	0	31	27	0	0	0	0	0	0	0	0
S259	P14136	GFAP	23	0.522727	0	0	8	1	0	0	2	0	0	0	0	0	0	0	40	35	0	0	28	22	0	0	0	0
T265	P14136	GFAP	23	0.522727	0	0	10	3	0	0	0	0	0	0	0	0	0	0	0	0	0	0	0	0	0	0	0	0
S291	P14136	GFAP	23	0.522727	4	0	9	3	0	0	0	0	0	0	0	0	0	0	42	41	0	0	0	0	0	0	0	0
T293	P14136	GFAP	23	0.522727	4	0	8	2	0	0	0	0	1	0	0	0	0	0	17	19	0	0	0	0	0	0	0	0
C294	P14136	GFAP	23	0.522727	0	0	10	3	0	0	0	0	0	0	0	0	0	0	25	31	0	0	23	23	0	0	0	0
S298	P14136	GFAP	23	0.522727	7	0	9	3	0	0	0	0	4	0	0	0	0	0	0	0	0	0	0	0	0	0	0	0
T302	P14136	GFAP	23	0.522727	0	0	6	2	0	0	0	0	0	0	0	0	0	0	0	0	0	0	0	0	0	0	0	0
S305	P14136	GFAP	23	0.522727	0	0	7	0	0	0	0	0	0	0	0	0	0	0	0	0	0	0	0	0	0	0	0	0
T365	P14136	GFAP	23	0.522727	0	0	0	0	0	0	0	0	8	1	0	0	0	0	0	0	0	0	0	0	0	0	0	0
T378	P14136	GFAP	23	0.522727	10	3	9	3	0	0	0	0	0	0	0	0	0	0	0	0	0	0	0	0	0	0	0	0
S385	P14136	GFAP	23	0.522727	0	0	8	0	0	0	0	0	0	0	0	0	0	0	0	0	0	0	0	0	0	0	0	0
T10	P14618	PKM	34	0.507463	0	0	0	0	0	0	0	0	0	0	0	0	0	0	0	0	35	32	0	0	0	0	0	0
T15	P14618	PKM	34	0.507463	0	0	0	0	0	0	0	0	0	0	0	0	14	16	0	0	25	23	0	0	0	0	0	0
C31	P14618	PKM	34	0.507463	0	0	0	0	0	0	0	0	0	0	0	0	0	0	30	24	0	0	0	0	0	0	0	0
S37	P14618	PKM	34	0.507463	0	0	9	2	0	0	0	0	0	0	0	0	0	0	48	44	29	25	0	0	0	0	0	0
T45	P14618	PKM	34	0.507463	0	0	8	1	0	0	0	0	0	0	0	0	38	33	44	42	0	0	30	21	38	38	0	0
C49	P14618	PKM	34	0.507463	0	0	9	3	0	0	0	0	0	0	0	0	0	0	47	44	37	38	45	44	27	35	0	0
T50	P14618	PKM	34	0.507463	8	0	8	0	0	0	0	0	0	0	0	0	29	35	12	12	0	0	4	13	13	9	0	0
T87	P14618	PKM	34	0.507463	0	0	9	2	0	0	0	0	0	0	0	0	0	0	48	44	0	0	0	0	0	0	0	0
T93	P14618	PKM	34	0.507463	0	0	0	0	0	0	0	0	0	0	0	0	0	0	46	43	0	0	0	0	42	40	0	0
T95	P14618	PKM	34	0.507463	0	0	0	0	0	0	0	0	0	0	0	0	0	0	33	32	0	0	0	0	0	0	0	0
S100	P14618	PKM	34	0.507463	4	1	10	1	0	0	9	3	0	0	0	0	34	40	48	44	0	0	0	0	0	0	0	0
T114	P14618	PKM	34	0.507463	3	0	10	3	0	0	0	0	0	0	0	0	0	0	47	44	0	0	0	0	0	0	0	0
S127	P14618	PKM	34	0.507463	0	0	0	0	0	0	0	0	0	0	0	0	0	0	41	35	0	0	0	0	0	0	0	0
T129	P14618	PKM	34	0.507463	0	0	9	0	0	0	0	0	0	0	0	0	0	0	42	42	0	0	0	0	0	0	0	0
T139	P14618	PKM	34	0.507463	0	0	0	0	0	0	0	0	0	0	0	0	25	12	37	30	0	0	0	0	0	0	0	0
C152	P14618	PKM	34	0.507463	0	0	0	0	0	0	0	0	0	0	0	0	0	0	0	0	37	37	0	0	36	35	0	0
S172	P14618	PKM	34	0.507463	0	0	0	0	0	0	0	0	0	0	0	0	0	0	0	0	28	24	0	0	0	0	0	0
S182	P14618	PKM	34	0.507463	0	0	9	0	0	0	0	0	0	0	0	0	7	5	44	40	0	0	23	17	0	0	0	0
T195	P14618	PKM	34	0.507463	0	0	8	1	0	0	0	0	3	0	0	0	40	38	44	42	33	30	15	9	0	0	0	0
S202	P14618	PKM	34	0.507463	0	0	8	2	1	1	0	0	0	0	0	0	0	0	46	43	0	0	0	0	0	0	0	0
S205	P14618	PKM	34	0.507463	0	0	8	3	0	0	0	0	0	0	0	0	0	0	0	0	0	0	45	42	0	0	0	0
S222	P14618	PKM	34	0.507463	10	3	9	1	0	0	0	0	0	0	0	0	0	0	42	39	19	21	44	41	0	0	0	0
S243	P14618	PKM	34	0.507463	0	0	8	0	0	0	0	0	0	0	0	0	0	0	46	43	0	0	0	0	0	0	0	0
S287	P14618	PKM	34	0.507463	0	0	9	3	0	0	0	0	0	0	0	0	0	0	47	44	0	0	0	0	0	0	0	0
C326	P14618	PKM	34	0.507463	0	0	10	3	0	0	7	3	0	0	0	0	0	0	47	44	38	36	47	44	0	0	0	0
T328	P14618	PKM	34	0.507463	4	0	6	2	0	0	0	0	0	0	0	0	46	42	46	43	45	40	47	43	35	39	0	0
S333	P14618	PKM	34	0.507463	0	0	9	2	7	1	9	3	0	0	0	0	0	0	0	0	37	39	28	23	34	37	0	0
C358	P14618	PKM	34	0.507463	0	0	3	0	0	0	0	0	1	0	0	0	0	0	46	43	18	22	44	42	0	0	0	0
S362	P14618	PKM	34	0.507463	0	0	3	0	0	0	0	0	0	0	0	0	37	36	47	43	0	0	42	32	26	24	0	0
T409	P14618	PKM	34	0.507463	0	0	1	0	0	0	0	0	0	0	0	0	41	38	43	42	0	0	0	0	0	0	0	0
T412	P14618	PKM	34	0.507463	0	0	7	0	0	0	0	0	0	0	0	0	14	14	35	38	0	0	0	0	0	0	0	0
C474	P14618	PKM	34	0.507463	0	0	6	0	0	0	1	0	0	0	0	0	0	0	29	29	0	0	0	0	31	22	0	0
T513	P14618	PKM	34	0.507463	0	0	7	2	0	0	0	0	0	0	0	0	0	0	0	0	0	0	0	0	0	0	0	0
S519	P14618	PKM	34	0.507463	0	0	0	0	0	0	0	0	0	0	0	0	0	0	38	25	0	0	0	0	0	0	0	0
T17	P10636	MAPT	38	0.463415	0	0	0	0	0	0	0	0	0	0	0	0	0	0	48	42	0	0	0	0	0	0	0	0
T169	P10636	MAPT	38	0.463415	0	0	9	2	0	0	0	0	0	0	0	0	0	0	0	0	0	0	0	0	0	0	0	0
T181	P10636	MAPT	38	0.463415	10	3	10	3	0	0	0	0	0	0	0	0	48	44	7	9	0	0	0	0	0	0	0	0
S184	P10636	MAPT	38	0.463415	0	0	1	2	0	0	0	0	0	0	0	0	9	1	0	0	37	16	0	0	0	0	0	0
S185	P10636	MAPT	38	0.463415	0	0	7	0	0	0	0	0	0	0	0	0	7	7	0	0	0	0	0	0	0	0	0	0
S191	P10636	MAPT	38	0.463415	3	0	0	0	0	0	0	0	0	0	0	0	37	5	0	0	37	21	0	0	0	0	0	0
S195	P10636	MAPT	38	0.463415	0	0	0	0	0	0	0	0	0	0	0	0	0	0	37	34	0	0	0	0	0	0	0	0
T212	P10636	MAPT	38	0.463415	8	0	10	3	0	0	0	0	0	0	0	0	46	43	0	0	19	17	0	0	0	0	0	0
S214	P10636	MAPT	38	0.463415	10	1	10	3	10	3	0	0	0	0	0	0	44	41	13	8	41	40	0	0	0	0	0	0
T217	P10636	MAPT	38	0.463415	10	3	10	2	3	0	0	0	0	0	0	0	48	44	0	0	0	0	0	0	0	0	0	0
T220	P10636	MAPT	38	0.463415	3	0	8	0	0	0	0	0	0	0	0	0	0	0	0	0	0	0	0	0	0	0	0	0
T231	P10636	MAPT	38	0.463415	10	3	5	0	3	0	0	0	0	0	0	0	48	44	0	0	0	0	0	0	37	10	0	0
S235	P10636	MAPT	38	0.463415	8	3	8	2	10	3	0	0	0	0	0	0	46	44	0	0	44	40	0	0	0	0	0	0
S237	P10636	MAPT	38	0.463415	0	0	0	0	8	0	0	0	0	0	0	0	10	0	0	0	33	22	0	0	0	0	0	0
S238	P10636	MAPT	38	0.463415	0	1	6	0	0	0	0	0	0	0	0	0	6	1	0	0	0	0	0	0	0	0	0	0
S241	P10636	MAPT	38	0.463415	0	0	0	0	0	0	0	0	0	0	0	0	0	0	0	0	40	39	37	35	47	44	0	0
T245	P10636	MAPT	38	0.463415	0	0	10	2	8	2	0	0	0	0	0	0	0	0	43	43	22	29	0	0	40	39	0	0
S262	P10636	MAPT	38	0.463415	10	3	6	1	8	1	0	0	0	0	8	1	48	44	0	0	46	34	0	0	0	0	48	43
T263	P10636	MAPT	38	0.463415	10	2	10	3	9	3	0	0	0	0	0	0	47	44	28	25	39	16	33	16	0	0	0	0
S285	P10636	MAPT	38	0.463415	10	0	10	3	0	0	0	0	0	0	0	0	0	0	11	12	31	3	0	0	0	0	0	0
S289	P10636	MAPT	38	0.463415	0	0	4	0	0	0	5	0	8	0	0	0	43	40	0	0	0	0	14	12	21	20	0	0
C291	P10636	MAPT	38	0.463415	0	0	0	0	7	0	3	0	0	0	0	0	0	0	0	0	0	0	0	0	21	20	0	0
S305	P10636	MAPT	38	0.463415	10	3	10	2	5	0	6	3	10	3	0	0	32	14	44	40	19	12	0	0	0	0	0	0
S316	P10636	MAPT	38	0.463415	8	1	8	0	8	3	8	0	0	0	0	0	37	24	9	8	0	0	0	0	0	0	0	0
T319	P10636	MAPT	38	0.463415	0	0	0	0	6	3	4	1	5	2	0	0	0	0	0	0	0	0	0	0	38	23	0	0
S320	P10636	MAPT	38	0.463415	4	0	0	0	0	0	7	0	0	0	0	0	37	37	0	0	0	0	0	0	0	0	0	0
C322	P10636	MAPT	38	0.463415	0	0	10	3	10	1	7	3	8	0	0	0	0	0	0	0	0	0	10	1	0	0	0	0
S324	P10636	MAPT	38	0.463415	10	3	10	3	6	3	9	3	2	0	0	0	29	12	42	39	0	0	0	0	0	0	0	0
S341	P10636	MAPT	38	0.463415	0	0	7	2	0	0	3	0	8	3	2	0	0	0	0	0	0	0	0	0	0	0	33	7
S341	P10636	MAPT	38	0.463415	0	0	7	2	0	0	3	0	8	3	2	0	0	0	0	0	0	0	0	0	0	0	33	7
S356	P10636	MAPT	38	0.463415	10	3	10	3	10	3	8	3	0	0	0	0	33	33	48	44	24	24	0	0	0	0	0	0
T361	P10636	MAPT	38	0.463415	7	2	9	3	6	0	6	0	7	0	0	0	3	4	23	25	6	3	26	31	14	9	0	0
T373	P10636	MAPT	38	0.463415	8	0	7	2	0	0	0	0	0	0	0	0	0	0	0	0	0	0	0	0	0	0	0	0
T386	P10636	MAPT	38	0.463415	0	0	10	3	0	0	0	0	0	0	0	0	27	19	48	44	0	0	0	0	0	0	0	0
S396	P10636	MAPT	38	0.463415	10	1	9	3	9	2	10	3	0	0	0	0	44	38	36	37	0	0	0	0	0	0	0	0
S400	P10636	MAPT	38	0.463415	9	3	8	0	10	2	10	3	9	2	8	0	43	40	18	13	46	40	17	12	0	0	35	15
S404	P10636	MAPT	38	0.463415	9	1	3	0	4	0	7	2	0	0	0	0	47	44	0	0	24	7	41	34	0	0	0	0
T427	P10636	MAPT	38	0.463415	0	0	7	0	7	0	0	0	0	0	0	0	0	0	0	0	0	0	0	0	33	29	0	0
T19	P09104	ENO2	23	0.479167	0	0	8	0	0	0	0	0	0	0	0	0	0	0	48	44	0	0	3	9	10	9	0	0
T26	P09104	ENO2	23	0.479167	0	0	6	0	0	0	0	0	0	0	0	0	0	0	0	0	0	0	0	0	0	0	0	0
S37	P09104	ENO2	23	0.479167	0	0	5	0	0	0	0	0	0	0	0	0	0	0	0	0	0	0	0	0	0	0	0	0
T41	P09104	ENO2	23	0.479167	0	0	8	3	0	0	0	0	0	0	0	0	0	0	0	0	0	0	0	0	0	0	0	0
S79	P09104	ENO2	23	0.479167	6	0	0	0	0	0	0	0	0	0	0	0	0	0	42	43	0	0	0	0	0	0	0	0
S83	P09104	ENO2	23	0.479167	0	0	8	0	0	0	0	0	0	0	0	0	0	0	0	0	0	0	0	0	0	0	0	0
T100	P09104	ENO2	23	0.479167	0	0	9	0	0	0	0	0	0	0	0	0	0	0	48	43	0	0	0	0	0	0	0	0
S141	P09104	ENO2	23	0.479167	0	0	8	3	0	0	0	0	0	0	0	0	30	34	48	44	0	0	42	41	0	0	0	0
S157	P09104	ENO2	23	0.479167	0	0	8	0	0	0	0	0	0	0	0	0	0	0	40	39	0	0	0	0	23	19	0	0
S177	P09104	ENO2	23	0.479167	0	0	8	0	0	0	0	0	0	0	0	0	0	0	0	0	0	0	0	0	0	0	0	0
S221	P09104	ENO2	23	0.479167	0	0	9	1	0	0	0	0	0	0	0	0	0	0	28	24	0	0	0	0	0	0	0	0
S249	P09104	ENO2	23	0.479167	0	0	8	0	0	0	0	0	0	0	0	0	0	0	47	42	0	0	0	0	0	0	0	0
S263	P09104	ENO2	23	0.479167	8	1	8	0	0	0	0	0	0	0	0	0	41	40	0	0	0	0	0	0	0	0	0	0
T265	P09104	ENO2	23	0.479167	0	0	8	0	0	0	0	0	0	0	0	0	0	0	0	0	0	0	0	0	0	0	0	0
S268	P09104	ENO2	23	0.479167	0	0	8	3	0	0	0	0	0	0	0	0	0	0	0	0	0	0	25	17	29	29	0	0
T272	P09104	ENO2	23	0.479167	0	0	0	0	0	0	0	0	0	0	0	0	0	0	16	29	25	14	0	0	19	19	0	0
T308	P09104	ENO2	23	0.479167	0	0	8	0	0	0	0	0	0	0	0	0	42	38	46	41	0	0	0	0	0	0	0	0
T321	P09104	ENO2	23	0.479167	0	0	0	0	0	0	0	0	0	0	0	0	0	0	31	32	0	0	0	0	0	0	0	0
C337	P09104|P13929	ENO2	23	0.479167	0	0	0	0	0	0	0	0	0	0	0	0	0	0	45	42	0	0	0	0	0	0	0	0
C339	P09104|P13929	ENO2	23	0.479167	0	0	6	0	0	0	0	0	0	0	0	0	0	0	0	0	0	0	0	0	0	0	0	0
S349	P09104	ENO2	23	0.479167	0	0	0	0	0	0	0	0	0	0	0	0	0	0	40	36	0	0	0	0	0	0	0	0
C357	P09104	ENO2	23	0.479167	0	0	9	1	0	0	0	0	0	0	0	0	0	0	43	36	0	0	18	13	0	0	0	0
S370	P09104	ENO2	23	0.479167	0	0	8	0	0	0	0	0	0	0	0	0	0	0	0	0	0	0	0	0	0	0	0	0
T19	P06733	ENO1	20	0.4	0	0	7	0	0	0	0	0	0	0	0	0	21	24	44	42	0	0	0	0	0	0	0	0
S37	P06733|P09104|P13929	ENO1	20	0.4	0	0	9	3	4	2	0	0	0	0	0	0	0	0	16	12	17	19	0	0	15	4	0	0
T41	P06733|P09104|P13929	ENO1	20	0.4	0	0	8	0	0	0	0	0	0	0	0	0	45	40	0	0	0	0	0	0	0	0	0	0
T41	P06733	ENO1	20	0.4	0	0	8	0	0	0	0	0	0	0	0	0	45	40	0	0	0	0	0	0	0	0	0	0
T85	P06733	ENO1	20	0.4	0	0	8	0	0	0	0	0	0	0	0	0	0	0	48	44	0	0	0	0	26	26	0	0
T100	P06733	ENO1	20	0.4	0	0	0	0	0	0	0	0	0	0	0	0	0	0	48	44	0	0	0	0	0	0	0	0
S115	P06733|P09104|P13929	ENO1	20	0.4	0	0	6	0	0	0	0	0	0	0	0	0	0	0	0	0	0	0	0	0	0	0	0	0
S141	P06733	ENO1	20	0.4	0	0	6	3	0	0	0	0	0	0	0	0	43	37	48	43	0	0	0	0	0	0	0	0
S157	P06733	ENO1	20	0.4	0	0	8	0	0	0	0	0	0	0	0	0	0	0	46	42	0	0	0	0	11	8	0	0
T205	P06733	ENO1	20	0.4	0	0	0	0	0	0	0	0	0	0	0	0	0	0	41	40	0	0	0	0	0	0	0	0
T237	P06733	ENO1	20	0.4	0	0	0	0	0	0	7	2	0	0	0	0	33	33	0	0	0	0	48	43	0	0	0	0
S249	P06733	ENO1	20	0.4	0	0	7	0	0	0	0	0	0	0	0	0	0	0	48	40	0	0	0	0	0	0	0	0
S254	P06733	ENO1	20	0.4	0	0	10	3	0	0	0	0	0	0	0	0	0	0	48	43	0	0	15	14	0	0	0	0
S272	P06733	ENO1	20	0.4	0	0	10	3	0	0	0	0	0	0	0	0	0	0	41	42	0	0	0	0	0	0	0	0
S291	P06733	ENO1	20	0.4	0	0	7	0	0	0	0	0	0	0	0	0	0	0	31	31	0	0	0	0	0	0	0	0
S310	P06733	ENO1	20	0.4	0	0	6	0	0	0	0	0	0	0	0	0	25	29	44	44	0	0	0	0	0	0	0	0
T323	P06733	ENO1	20	0.4	0	0	6	0	0	0	0	0	0	0	0	0	0	0	31	29	0	0	0	0	0	0	0	0
C357	P06733	ENO1	20	0.4	0	0	0	0	0	0	0	0	0	0	0	0	0	0	25	28	0	0	0	0	0	0	0	0
T390	P06733|P09104|P13929	ENO1	20	0.4	0	0	7	1	0	0	0	0	0	0	0	0	0	0	48	44	0	0	0	0	0	0	0	0
C399	P06733|P09104|P13929	ENO1	20	0.4	0	0	0	0	0	0	0	0	0	0	0	0	0	0	22	24	0	0	28	27	0	0	0	0
T13	P68871	HBB	4	0.285714	0	0	8	0	0	0	0	0	0	0	0	0	0	0	48	44	0	0	29	12	0	0	0	0
S50	P68871	HBB	4	0.285714	0	0	0	0	0	0	0	0	0	0	0	0	0	0	36	39	0	0	0	0	0	0	0	0
T51	P68871	HBB	4	0.285714	0	0	6	0	0	0	0	0	0	0	0	0	0	0	28	20	0	0	0	0	0	0	0	0
T124	P68871	HBB	4	0.285714	0	0	10	3	0	0	0	0	0	0	0	0	0	0	31	36	0	0	0	0	0	0	0	0
S50	P12532	CKMT1A	24	0.461538	0	0	10	3	8	3	0	0	0	0	0	0	47	42	48	44	0	0	0	0	0	0	0	0
C62	P12532	CKMT1A	24	0.461538	0	0	10	3	0	0	0	0	0	0	0	0	0	0	47	44	0	0	46	42	40	38	0	0
S65	P12532	CKMT1A	24	0.461538	7	0	8	2	3	3	0	0	0	0	0	0	30	36	46	42	5	5	0	0	35	36	0	0
T68	P12532	CKMT1A	24	0.461538	0	0	9	3	0	0	0	0	0	0	0	0	32	27	19	24	0	0	0	0	0	0	0	0
C76	P12532	CKMT1A	24	0.461538	0	0	9	3	0	0	0	0	0	0	0	0	0	0	14	17	0	0	42	40	0	0	0	0
T79	P12532	CKMT1A	24	0.461538	0	0	5	0	0	0	0	0	0	0	0	0	0	0	0	0	0	0	0	0	0	0	0	0
C89	P12532	CKMT1A	24	0.461538	0	0	9	3	0	0	5	0	0	0	0	0	0	0	46	42	41	37	45	44	0	0	0	0
T92	P12532	CKMT1A	24	0.461538	7	0	10	3	0	0	1	0	0	0	0	0	38	35	40	41	19	19	36	35	0	0	0	0
T114	P12532	CKMT1A	24	0.461538	0	0	1	0	0	0	0	0	0	0	0	0	0	0	45	36	0	0	0	0	0	0	0	0
T142	P12532	CKMT1A	24	0.461538	0	0	10	3	0	0	0	0	0	0	0	0	0	0	0	0	0	0	0	0	0	0	0	0
S147	P12532	CKMT1A	24	0.461538	0	0	8	1	0	0	0	0	0	0	0	0	0	0	0	0	0	0	0	0	0	0	0	0
S174	P12532|P17540	CKMT1A	24	0.461538	0	0	8	0	0	0	0	0	0	0	0	0	0	0	0	0	0	0	0	0	0	0	0	0
S196	P12532	CKMT1A	24	0.461538	8	0	10	3	0	0	0	0	0	0	0	0	24	25	45	42	0	0	0	0	0	0	0	0
S232	P12532	CKMT1A	24	0.461538	0	0	9	2	0	0	0	0	0	0	0	0	0	0	31	32	0	0	0	0	0	0	0	0
S257	P12532	CKMT1A	24	0.461538	0	0	0	0	0	0	0	0	0	0	0	0	0	0	0	0	0	0	44	42	0	0	0	0
T268	P12532	CKMT1A	24	0.461538	0	0	10	3	0	0	0	0	0	0	0	0	0	0	40	38	0	0	0	0	0	0	0	0
T315	P12532|P17540	CKMT1A	24	0.461538	8	0	8	2	0	0	0	0	10	3	0	0	47	43	22	29	0	0	40	39	0	0	0	0
C316	P12532|P17540	CKMT1A	24	0.461538	0	0	10	3	8	3	0	0	6	1	0	0	0	0	37	41	0	0	33	27	45	43	0	0
S318	P12532|P17540	CKMT1A	24	0.461538	10	2	10	3	10	3	0	0	0	0	0	0	17	23	0	0	29	22	4	2	0	0	0	0
T322	P12532|P17540	CKMT1A	24	0.461538	0	0	9	3	0	0	0	0	0	0	0	0	17	14	0	0	0	0	0	0	0	0	0	0
T360	P12532	CKMT1A	24	0.461538	10	3	3	3	0	0	0	0	0	0	0	0	48	43	47	42	0	0	10	7	0	0	0	0
T363	P12532	CKMT1A	24	0.461538	10	3	10	3	0	0	0	0	0	0	0	0	47	43	41	42	0	0	10	7	46	43	0	0
S370	P12532	CKMT1A	24	0.461538	0	0	10	3	0	0	6	0	0	0	0	0	0	0	40	40	11	5	0	0	0	0	0	0
T410	P12532	CKMT1A	24	0.461538	9	3	8	0	0	0	0	0	0	0	0	0	0	0	0	0	0	0	0	0	0	0	0	0
T39	P02042|P02100|P68871|P69891|P69892	HBD	4	0.307692	0	0	8	1	0	0	0	0	0	0	0	0	0	0	48	44	0	0	0	0	0	0	0	0
S45	P02042	HBD	4	0.307692	0	0	0	0	0	0	0	0	0	0	0	0	48	43	40	39	0	0	0	0	0	0	0	0
S73	P02042|P68871	HBD	4	0.307692	6	2	10	3	0	0	0	0	0	0	0	0	46	43	47	44	46	43	38	38	45	43	0	0
T85	P02042	HBD	4	0.307692	0	0	0	0	0	0	0	0	0	0	0	0	0	0	47	39	0	0	0	0	0	0	0	0
T28	P30086	PEBP1	12	0.461538	0	0	8	0	0	0	0	0	0	0	0	0	0	0	40	37	0	0	0	0	0	0	0	0
S54	P30086	PEBP1	12	0.461538	0	0	0	0	0	0	0	0	0	0	0	0	0	0	37	37	0	0	4	1	0	0	0	0
S60	P30086	PEBP1	12	0.461538	0	0	10	2	0	0	7	0	0	0	0	0	0	0	13	16	0	0	0	0	0	0	0	0
T65	P30086	PEBP1	12	0.461538	0	0	2	0	0	0	0	0	0	0	0	0	0	0	48	44	0	0	0	0	0	0	0	0
T69	P30086	PEBP1	12	0.461538	0	0	8	0	0	0	0	0	0	0	0	0	0	0	0	0	0	0	0	0	0	0	0	0
S98	P30086	PEBP1	12	0.461538	0	0	0	0	0	0	0	0	0	0	0	0	0	0	41	40	0	0	0	0	0	0	0	0
S99	P30086	PEBP1	12	0.461538	0	0	0	0	0	0	0	0	0	0	0	0	0	0	36	36	0	0	0	0	0	0	0	0
T101	P30086	PEBP1	12	0.461538	0	0	0	0	0	0	0	0	0	0	0	0	8	12	28	24	0	0	0	0	0	0	0	0
S104	P30086	PEBP1	12	0.461538	0	0	0	0	0	0	0	0	0	0	0	0	0	0	27	28	0	0	0	0	0	0	0	0
S109	P30086	PEBP1	12	0.461538	0	0	8	0	0	0	0	0	0	0	0	0	0	0	28	26	0	0	0	0	0	0	0	0
T167	P30086	PEBP1	12	0.461538	0	0	8	0	0	0	0	0	0	0	0	0	0	0	8	7	0	0	8	12	0	0	0	0
C168	P30086	PEBP1	12	0.461538	0	0	0	0	0	0	0	0	0	0	0	0	0	0	1	1	0	0	36	29	0	0	0	0
S24	P12277	CKB	19	0.431818	0	0	10	3	0	0	0	0	0	0	0	0	0	0	38	35	0	0	0	0	0	0	0	0
T35	P12277	CKB	19	0.431818	9	2	10	3	0	0	0	0	0	0	0	0	0	0	0	0	0	0	0	0	0	0	0	0
S103	P12277	CKB	19	0.431818	0	0	5	3	0	0	0	0	0	0	0	0	0	0	0	0	0	0	0	0	0	0	0	0
T108	P12277	CKB	19	0.431818	0	0	5	0	0	0	0	0	0	0	0	0	0	0	0	0	0	0	0	0	0	0	0	0
S128	P12277	CKB	19	0.431818	0	0	5	0	0	0	0	0	0	0	0	0	0	0	42	44	8	4	0	0	0	0	0	0
S163	P12277	CKB	19	0.431818	0	0	8	0	7	3	10	3	0	0	0	0	0	0	32	27	35	38	40	39	0	0	0	0
S164	P12277	CKB	19	0.431818	10	3	10	3	0	0	0	0	0	0	0	0	42	40	31	34	0	0	32	27	0	0	0	0
T180	P12277	CKB	19	0.431818	0	0	7	2	0	0	0	0	0	0	0	0	0	0	0	0	0	0	0	0	0	0	0	0
S199	P12277	CKB	19	0.431818	0	0	8	1	0	0	0	0	0	0	0	0	0	0	0	0	0	0	0	0	0	0	0	0
T224	P12277	CKB	19	0.431818	0	0	6	0	0	0	0	0	0	0	0	0	0	0	0	0	0	0	0	0	0	0	0	0
T251	P12277	CKB	19	0.431818	0	0	0	0	0	0	0	0	8	2	0	0	0	0	0	0	0	0	0	0	0	0	0	0
C254	P12277	CKB	19	0.431818	0	0	10	3	0	0	0	0	0	0	0	0	0	0	13	7	0	0	0	0	27	24	0	0
T262	P12277	CKB	19	0.431818	0	0	7	0	0	0	0	0	0	0	0	0	0	0	0	0	0	0	0	0	0	0	0	0
T282	P12277	CKB	19	0.431818	0	0	9	2	10	3	10	3	5	1	0	0	0	0	0	0	30	29	0	0	21	32	0	0
C283	P12277	CKB	19	0.431818	0	0	0	0	0	0	8	3	8	1	0	0	0	0	22	15	0	0	31	34	0	0	0	0
T322	P12277	CKB	19	0.431818	2	0	0	0	0	0	0	0	0	0	0	0	14	23	47	44	0	0	0	0	0	0	0	0
T327	P12277	CKB	19	0.431818	0	0	7	0	0	0	0	0	0	0	0	0	30	28	47	44	0	0	34	35	0	0	0	0
S337	P12277	CKB	19	0.431818	0	0	8	0	0	0	0	0	0	0	0	0	0	0	36	35	0	0	0	0	29	31	0	0
S345	P12277	CKB	19	0.431818	0	0	5	0	0	0	0	0	0	0	0	0	0	0	38	32	0	0	0	0	0	0	0	0
S21	P60174	TPI1	15	0.483871	10	3	10	3	5	0	0	0	0	0	0	0	46	44	45	41	41	33	45	43	19	13	0	0
T28	P60174	TPI1	15	0.483871	8	0	8	3	9	3	0	0	0	0	0	0	0	0	23	19	0	0	0	0	0	0	0	0
T38	P60174	TPI1	15	0.483871	4	0	1	2	0	0	5	1	0	0	0	0	0	0	17	12	0	0	41	41	0	0	0	0
C42	P60174	TPI1	15	0.483871	0	0	8	3	5	0	0	0	0	0	0	0	0	0	13	10	0	0	29	38	6	9	0	0
T46	P60174	TPI1	15	0.483871	0	0	9	3	0	0	0	0	0	0	0	0	42	41	42	42	13	10	0	0	17	12	0	0
T71	P60174	TPI1	15	0.483871	0	0	7	0	0	0	0	0	0	0	0	0	0	0	35	38	0	0	0	0	0	0	0	0
S80	P60174	TPI1	15	0.483871	0	0	5	0	0	0	0	0	0	0	0	0	0	0	0	0	0	0	0	0	0	0	0	0
S106	P60174	TPI1	15	0.483871	0	0	8	0	0	0	0	0	0	0	0	0	0	0	48	43	0	0	0	0	0	0	0	0
C127	P60174	TPI1	15	0.483871	0	0	8	3	6	3	0	0	0	0	0	0	0	0	37	35	0	0	22	26	23	26	0	0
T140	P60174	TPI1	15	0.483871	0	0	5	0	0	0	0	0	0	0	0	0	0	0	26	29	0	0	0	0	30	31	0	0
S159	P60174	TPI1	15	0.483871	0	0	0	0	0	0	0	0	0	0	0	0	0	0	0	0	43	43	0	0	0	0	0	0
T173	P60174	TPI1	15	0.483871	0	0	8	1	0	0	0	0	0	0	0	0	0	0	0	0	0	0	0	0	0	0	0	0
S195	P60174	TPI1	15	0.483871	0	0	5	0	0	0	0	0	0	0	0	0	0	0	48	44	0	0	0	0	21	15	0	0
S223	P60174	TPI1	15	0.483871	0	0	7	2	0	0	0	0	0	0	0	0	0	0	0	0	0	0	0	0	0	0	0	0
S236	P60174	TPI1	15	0.483871	0	0	10	3	0	0	0	0	0	0	0	0	0	0	48	42	0	0	0	0	0	0	0	0
T31	P80723	BASP1	8	0.32	1	0	0	0	0	0	0	0	0	0	0	0	13	12	34	30	0	0	0	0	0	0	0	0
S40	P80723	BASP1	8	0.32	0	0	2	0	0	0	0	0	0	0	0	0	0	0	35	36	0	0	0	0	0	0	0	0
S142	P80723	BASP1	8	0.32	0	0	5	0	0	0	0	0	0	0	0	0	9	16	39	36	0	0	0	0	0	0	0	0
T151	P80723	BASP1	8	0.32	0	0	8	0	0	0	0	0	0	0	0	0	0	0	22	20	0	0	0	0	0	0	0	0
T162	P80723	BASP1	8	0.32	0	0	5	3	0	0	0	0	0	0	0	0	0	0	16	10	0	0	0	0	0	0	0	0
S172	P80723	BASP1	8	0.32	0	0	0	0	0	0	0	0	0	0	0	0	0	0	35	34	0	0	0	0	0	0	0	0
T186	P80723	BASP1	8	0.32	0	0	0	0	0	0	0	0	0	0	0	0	0	0	37	38	0	0	0	0	0	0	0	0
S219	P80723	BASP1	8	0.32	0	0	2	0	0	0	0	0	0	0	0	0	0	0	34	38	0	0	0	0	0	0	0	0
S79	P00367	GLUD1	29	0.42029	0	0	9	3	0	0	0	0	0	0	0	0	0	0	0	0	0	0	0	0	0	0	0	0
C112	P00367|P49448	GLUD1	29	0.42029	0	0	8	0	0	0	0	0	0	0	0	0	0	0	41	40	0	0	0	0	0	0	0	0
S119	P00367|P49448	GLUD1	29	0.42029	0	0	6	0	0	0	0	0	0	0	0	0	0	0	0	0	0	0	0	0	0	0	0	0
S128	P00367|P49448	GLUD1	29	0.42029	0	0	9	3	0	0	0	0	0	0	0	0	0	0	47	44	0	0	0	0	0	0	0	0
S166	P00367|P49448	GLUD1	29	0.42029	0	0	7	0	0	0	0	0	0	0	0	0	0	0	0	0	0	0	0	0	0	0	0	0
T169	P00367|P49448	GLUD1	29	0.42029	0	0	9	3	0	0	0	0	5	0	0	0	0	0	0	0	0	0	0	0	0	0	0	0
C172	P00367|P49448	GLUD1	29	0.42029	0	0	9	0	0	0	0	0	9	3	0	0	0	0	0	0	0	0	48	41	16	10	0	0
S227	P00367	GLUD1	29	0.42029	0	0	10	1	0	0	0	0	0	0	0	0	0	0	48	44	0	0	0	0	0	0	0	0
T228	P00367	GLUD1	29	0.42029	0	0	7	3	0	0	0	0	0	0	0	0	0	0	0	0	0	0	0	0	0	0	0	0
C254	P00367|P49448	GLUD1	29	0.42029	0	0	3	1	0	0	0	0	0	0	0	0	0	0	36	35	0	0	0	0	0	0	0	0
T303	P00367|P49448	GLUD1	29	0.42029	0	0	8	0	0	0	0	0	0	0	0	0	0	0	0	0	0	0	0	0	0	0	0	0
S316	P00367|P49448	GLUD1	29	0.42029	0	0	8	0	0	0	0	0	0	0	0	0	0	0	0	0	0	0	0	0	0	0	0	0
C327	P00367|P49448	GLUD1	29	0.42029	0	0	6	3	0	0	0	0	0	0	0	0	0	0	0	0	0	0	0	0	0	0	0	0
S333	P00367|P49448	GLUD1	29	0.42029	0	0	6	1	0	0	0	0	0	0	0	0	0	0	12	10	0	0	0	0	0	0	0	0
S336	P00367|P49448	GLUD1	29	0.42029	0	0	8	3	0	0	0	0	0	0	0	0	0	0	8	8	0	0	0	0	0	0	0	0
S370	P00367	GLUD1	29	0.42029	0	0	8	2	0	0	0	0	0	0	0	0	0	0	0	0	0	0	0	0	0	0	0	0
C376	P00367	GLUD1	29	0.42029	0	0	10	3	10	3	8	1	8	2	0	0	0	0	35	33	42	43	42	40	0	0	0	0
S384	P00367	GLUD1	29	0.42029	8	3	10	2	5	0	6	1	8	2	0	0	0	0	39	36	24	29	0	0	0	0	0	0
T409	P00367|P49448	GLUD1	29	0.42029	0	0	2	0	0	0	0	0	5	2	0	0	0	0	43	43	0	0	12	8	0	0	0	0
T410	P00367|P49448	GLUD1	29	0.42029	0	0	10	3	0	0	7	0	0	0	0	0	0	0	35	39	0	0	0	0	0	0	0	0
S462	P00367	GLUD1	29	0.42029	0	0	7	0	0	0	0	0	0	0	0	0	0	0	34	39	0	0	0	0	0	0	0	0
S469	P00367	GLUD1	29	0.42029	0	0	9	0	0	0	0	0	0	0	0	0	0	0	46	42	0	0	0	0	0	0	0	0
S473	P00367	GLUD1	29	0.42029	0	0	0	0	0	0	0	0	0	0	0	0	0	0	0	0	0	0	30	32	0	0	0	0
T484	P00367	GLUD1	29	0.42029	6	0	1	0	0	0	4	3	9	3	0	0	0	0	35	38	22	31	15	29	23	27	0	0
T490	P00367	GLUD1	29	0.42029	0	0	10	3	0	0	0	0	0	0	0	0	0	0	34	31	44	38	0	0	0	0	0	0
S508	P00367	GLUD1	29	0.42029	0	0	10	3	0	0	0	0	0	0	0	0	0	0	48	44	0	0	0	0	0	0	0	0
T513	P00367	GLUD1	29	0.42029	0	0	10	2	0	0	0	0	0	0	0	0	0	0	0	0	0	0	0	0	0	0	0	0
T524	P00367	GLUD1	29	0.42029	0	0	6	0	0	0	0	0	0	0	0	0	0	0	23	29	0	0	0	0	0	0	0	0
T536	P00367|P49448	GLUD1	29	0.42029	0	0	6	3	0	0	0	0	0	0	0	0	0	0	0	0	0	0	0	0	0	0	0	0
T93	P02792	FTL	6	0.375	0	0	4	0	0	0	0	0	0	0	0	0	0	0	34	36	0	0	29	31	0	0	0	0
S119	P02792	FTL	6	0.375	0	0	10	3	8	0	0	0	0	0	0	0	0	0	0	0	0	0	0	0	0	0	0	0
C127	P02792	FTL	6	0.375	0	0	9	3	0	0	0	0	0	0	0	0	0	0	45	41	0	0	18	19	0	0	0	0
T132	P02792	FTL	6	0.375	0	0	9	1	0	0	0	0	0	0	0	0	0	0	37	35	0	0	0	0	0	0	0	0
T150	P02792	FTL	6	0.375	1	0	9	3	7	0	0	0	0	0	0	0	0	0	9	13	37	38	0	0	0	0	0	0
T171	P02792	FTL	6	0.375	5	0	6	0	0	0	0	0	0	0	0	0	46	41	0	0	0	0	0	0	0	0	0	0
S5	P17174	GOT1	14	0.264151	0	0	0	1	0	0	0	0	0	0	0	0	0	0	31	29	0	0	0	0	0	0	0	0
T43	P17174	GOT1	14	0.264151	0	0	8	0	0	0	0	0	0	0	0	0	0	0	45	40	0	0	20	21	0	0	0	0
C46	P17174	GOT1	14	0.264151	0	0	0	0	0	0	0	0	0	0	0	0	0	0	0	0	0	0	39	35	0	0	0	0
S66	P17174	GOT1	14	0.264151	5	0	9	3	0	0	0	0	4	1	0	0	0	0	35	27	0	0	0	0	0	0	0	0
S93	P17174	GOT1	14	0.264151	0	0	8	0	0	0	0	0	0	0	0	0	0	0	0	0	0	0	0	0	0	0	0	0
T132	P17174	GOT1	14	0.264151	0	0	9	2	0	0	0	0	0	0	0	0	0	0	39	38	0	0	0	0	0	0	0	0
T140	P17174	GOT1	14	0.264151	0	0	7	0	0	0	0	0	0	0	0	0	0	0	36	36	0	0	0	0	0	0	0	0
T272	P17174	GOT1	14	0.264151	0	0	9	2	0	0	0	0	0	0	0	0	0	0	41	40	0	0	0	0	0	0	0	0
S286	P17174	GOT1	14	0.264151	0	0	5	0	0	0	0	0	0	0	0	0	0	0	0	0	0	0	0	0	0	0	0	0
S297	P17174	GOT1	14	0.264151	0	0	7	0	0	0	0	0	0	0	0	0	0	0	0	0	0	0	0	0	0	0	0	0
S309	P17174	GOT1	14	0.264151	0	0	8	0	0	0	0	0	0	0	0	0	0	0	0	0	0	0	0	0	0	0	0	0
S312	P17174	GOT1	14	0.264151	0	0	9	3	0	0	0	0	0	0	0	0	0	0	24	19	0	0	0	0	0	0	0	0
T321	P17174	GOT1	14	0.264151	0	0	7	0	0	0	0	0	0	0	0	0	0	0	0	0	0	0	0	0	0	0	0	0
S385	P17174	GOT1	14	0.264151	0	0	9	3	0	0	0	0	0	0	0	0	0	0	0	0	0	0	0	0	0	0	0	0
S107	P06744	GPI	20	0.285714	0	0	0	0	0	0	0	0	0	0	0	0	0	0	0	0	42	42	0	0	17	19	0	0
T109	P06744	GPI	20	0.285714	0	0	6	0	0	0	0	0	0	0	0	0	0	0	40	39	0	0	0	0	0	0	0	0
T168	P06744	GPI	20	0.285714	0	0	0	0	0	0	0	0	0	0	0	0	0	0	40	36	0	0	0	0	0	0	0	0
S185	P06744	GPI	20	0.285714	0	0	9	0	0	0	0	0	0	0	0	0	0	0	48	44	0	0	0	0	43	36	0	0
T190	P06744	GPI	20	0.285714	0	0	10	3	0	0	0	0	0	0	0	0	0	0	8	5	0	0	0	0	0	0	0	0
T212	P06744	GPI	20	0.285714	0	0	0	0	0	0	0	0	0	0	0	0	0	0	37	38	0	0	0	0	0	0	0	0
T214	P06744	GPI	20	0.285714	0	0	8	1	0	0	0	0	0	0	0	0	0	0	0	0	0	0	0	0	0	0	0	0
T215	P06744	GPI	20	0.285714	0	0	7	0	0	0	0	0	0	0	0	0	0	0	23	21	0	0	0	0	0	0	0	0
T218	P06744	GPI	20	0.285714	0	0	7	0	0	0	0	0	0	0	0	0	0	0	0	0	0	0	0	0	0	0	0	0
S247	P06744	GPI	20	0.285714	0	0	8	0	0	0	0	0	0	0	0	0	0	0	0	0	0	0	0	0	0	0	0	0
S359	P06744	GPI	20	0.285714	0	0	8	0	0	0	0	0	0	0	0	0	0	0	0	0	0	0	0	0	0	0	0	0
T375	P06744	GPI	20	0.285714	0	0	7	2	0	0	0	0	0	0	0	0	0	0	35	36	0	0	0	0	0	0	0	0
T385	P06744	GPI	20	0.285714	0	0	5	0	0	0	0	0	0	0	0	0	0	0	46	41	0	0	0	0	0	0	0	0
T399	P06744	GPI	20	0.285714	0	0	6	0	0	0	0	0	0	0	0	0	0	0	0	0	0	0	0	0	0	0	0	0
C404	P06744	GPI	20	0.285714	0	0	0	0	0	0	0	0	0	0	0	0	0	0	0	0	0	0	0	0	44	40	0	0
T412	P06744	GPI	20	0.285714	0	0	8	0	0	0	0	0	0	0	0	0	0	0	42	38	0	0	0	0	0	0	0	0
T480	P06744	GPI	20	0.285714	0	0	9	3	0	0	0	0	0	0	0	0	0	0	0	0	0	0	0	0	0	0	0	0
S532	P06744	GPI	20	0.285714	0	0	9	3	0	0	0	0	0	0	0	0	0	0	0	0	0	0	0	0	0	0	0	0
S541	P06744	GPI	20	0.285714	0	0	6	0	0	0	0	0	0	0	0	0	0	0	24	26	0	0	0	0	0	0	0	0
T542	P06744	GPI	20	0.285714	0	0	6	0	0	0	0	0	0	0	0	0	0	0	9	13	0	0	0	0	0	0	0	0
T8	O14818|Q8TAA3	PSMA7	8	0.266667	0	0	8	3	0	0	0	0	0	0	0	0	26	35	45	42	0	0	0	0	0	0	0	0
S11	O14818|Q8TAA3	PSMA7	8	0.266667	0	0	10	3	0	0	0	0	0	0	0	0	30	32	24	24	0	0	0	0	0	0	0	0
C63	O14818	PSMA7	8	0.266667	0	0	10	3	0	0	0	0	0	0	0	0	0	0	45	42	0	0	0	0	0	0	0	0
C70	O14818	PSMA7	8	0.266667	0	0	9	3	0	0	0	0	0	0	0	0	0	0	48	44	0	0	0	0	0	0	0	0
T77	O14818	PSMA7	8	0.266667	2	0	8	0	0	0	0	0	0	0	0	0	0	0	45	39	0	0	0	0	0	0	0	0
T97	O14818|Q8TAA3	PSMA7	8	0.266667	0	0	0	0	0	0	0	0	0	0	0	0	0	0	47	44	0	0	0	0	0	0	0	0
T147	O14818|Q8TAA3	PSMA7	8	0.266667	0	0	8	0	0	0	0	0	0	0	0	0	0	0	0	0	0	0	0	0	0	0	0	0
T177	O14818	PSMA7	8	0.266667	0	0	0	0	0	0	0	0	0	0	0	0	0	0	27	26	0	0	0	0	12	6	0	0
S30	Q14194	CRMP1	21	0.265823	0	0	0	0	0	0	0	0	0	0	0	0	0	0	48	43	0	0	0	0	0	0	0	0
T74	Q14194	CRMP1	21	0.265823	0	0	7	0	0	0	0	0	0	0	0	0	0	0	0	0	0	0	0	0	0	0	0	0
S80	Q14194	CRMP1	21	0.265823	0	0	8	3	0	0	0	0	0	0	0	0	26	17	43	38	0	0	8	13	0	0	0	0
S114	Q14194	CRMP1	21	0.265823	0	0	10	3	0	0	0	0	0	0	0	0	0	0	0	0	0	0	0	0	0	0	0	0
S226	Q14194	CRMP1	21	0.265823	0	0	6	0	0	0	0	0	0	0	0	0	43	43	40	35	0	0	0	0	0	0	0	0
C248	Q14194	CRMP1	21	0.265823	0	0	0	0	0	0	0	0	0	0	0	0	0	0	0	0	0	0	0	0	27	17	0	0
T285	Q14194	CRMP1	21	0.265823	0	0	5	0	0	0	0	0	0	0	0	0	46	43	47	43	0	0	0	0	0	0	0	0
T288	Q14194	CRMP1	21	0.265823	0	0	10	3	0	0	0	0	0	0	0	0	0	0	44	40	0	0	0	0	0	0	0	0
S319	Q14194	CRMP1	21	0.265823	0	0	0	0	0	0	0	0	0	0	0	0	0	0	33	36	0	0	0	0	0	0	0	0
C323	Q14194	CRMP1	21	0.265823	0	0	7	2	0	0	0	0	0	0	0	0	0	0	22	17	0	0	0	0	4	4	0	0
C334	Q14194	CRMP1	21	0.265823	0	0	5	0	0	0	0	0	0	0	0	0	0	0	0	0	0	0	0	0	0	0	0	0
S337	Q14194	CRMP1	21	0.265823	0	0	6	0	0	0	0	0	0	0	0	0	0	0	26	29	0	0	0	0	0	0	0	0
T349	Q14194	CRMP1	21	0.265823	0	0	10	3	0	0	0	0	0	0	0	0	0	0	34	36	0	0	0	0	0	0	0	0
T384	Q14194|Q14195|Q16555	CRMP1	21	0.265823	0	0	9	2	0	0	0	0	0	0	0	0	0	0	48	43	0	0	0	0	0	0	0	0
T386	Q14194|Q14195|Q16555	CRMP1	21	0.265823	0	0	5	0	0	0	0	0	0	0	0	0	0	0	11	8	0	0	0	0	0	0	0	0
S405	Q14194	CRMP1	21	0.265823	0	0	10	3	0	0	0	0	0	0	0	0	0	0	41	42	0	0	0	0	0	0	0	0
C439	Q14194	CRMP1	21	0.265823	0	0	0	0	0	0	0	0	0	0	0	0	0	0	22	14	10	7	35	29	12	8	0	0
S442	Q14194	CRMP1	21	0.265823	0	0	9	3	0	0	0	0	0	0	0	0	41	39	9	15	0	0	0	0	0	0	0	0
S537	Q14194	CRMP1	21	0.265823	0	0	8	0	0	0	0	0	0	0	0	0	0	0	0	0	0	0	0	0	0	0	0	0
S540	Q14194	CRMP1	21	0.265823	0	0	9	0	0	0	0	0	0	0	0	0	0	0	36	32	0	0	0	0	0	0	0	0
S542	Q14194	CRMP1	21	0.265823	0	0	6	0	0	0	0	0	0	0	0	0	0	0	0	0	0	0	0	0	0	0	0	0
S3	P32119	PRDX2	7	0.304348	0	0	0	0	0	0	0	0	0	0	0	0	0	0	32	23	0	0	0	0	0	0	0	0
S76	P32119	PRDX2	7	0.304348	0	0	0	0	0	0	0	0	0	0	0	0	14	14	25	23	0	0	0	0	20	20	0	0
T89	P32119	PRDX2	7	0.304348	0	0	7	0	0	0	0	0	0	0	0	0	0	0	0	0	0	0	0	0	0	0	0	0
T108	P32119	PRDX2	7	0.304348	0	0	8	0	0	0	0	0	0	0	0	0	0	0	48	44	0	0	0	0	29	33	0	0
S112	P32119	PRDX2	7	0.304348	0	0	0	0	0	0	0	0	0	0	0	0	0	0	48	44	0	0	0	0	0	0	0	0
T120	P32119	PRDX2	7	0.304348	0	0	8	0	0	0	0	0	0	0	0	0	0	0	48	44	0	0	0	0	0	0	0	0
T142	P32119|Q06830	PRDX2	7	0.304348	0	0	9	3	0	0	0	0	0	0	0	0	0	0	48	44	0	0	0	0	0	0	0	0
T33	Q16143	SNCB	2	0.153846	0	0	6	0	0	0	0	0	0	0	0	0	0	0	0	0	0	0	0	0	0	0	0	0
S54	Q16143	SNCB	2	0.153846	0	0	8	0	0	0	0	0	0	0	0	0	0	0	0	0	0	0	0	0	0	0	0	0
S25	P04350|P68371	TUBB4A	17	0.261538	0	0	5	0	0	0	0	0	0	0	0	0	0	0	0	0	0	0	0	0	0	0	0	0
T33	P04350|P68371	TUBB4A	17	0.261538	0	0	6	0	0	0	0	0	0	0	0	0	0	0	26	22	0	0	0	0	0	0	0	0
S40	P04350|P68371	TUBB4A	17	0.261538	0	0	6	0	0	0	0	0	0	0	0	0	0	0	0	0	0	0	0	0	0	0	0	0
T55	P04350	TUBB4A	17	0.261538	0	0	10	3	0	0	0	0	0	0	0	0	0	0	0	0	0	0	0	0	0	0	0	0
T72	P04350|P68371|Q3ZCM7	TUBB4A	17	0.261538	0	0	8	3	0	0	0	0	0	0	0	0	0	0	47	43	0	0	0	0	0	0	0	0
S75	P04350|P68371|Q3ZCM7	TUBB4A	17	0.261538	0	0	9	3	0	0	0	0	0	0	0	0	0	0	0	0	0	0	0	0	0	0	0	0
S78	P04350|P07437|P68371|Q13885|Q9BVA1	TUBB4A	17	0.261538	0	0	10	2	0	0	0	0	0	0	0	0	0	0	16	24	0	0	0	0	0	0	0	0
S95	P04350|P07437|P68371|Q13885|Q9BVA1	TUBB4A	17	0.261538	8	2	10	3	0	0	0	0	2	0	0	0	0	0	0	0	0	0	0	0	0	0	0	0
T166	P04350|P07437|P68371|Q13509	TUBB4A	17	0.261538	0	0	10	3	0	0	0	0	0	0	0	0	0	0	47	42	0	0	0	0	0	0	0	0
T218	P04350|P07437|P68371|Q13885|Q9BVA1	TUBB4A	17	0.261538	0	0	9	2	0	0	0	0	0	0	0	0	0	0	0	0	0	0	0	0	0	0	0	0
T285	P04350|P68371|Q13509	TUBB4A	17	0.261538	0	0	9	3	0	0	0	0	0	0	0	0	0	0	22	24	0	0	0	0	0	0	0	0
S332	P04350	TUBB4A	17	0.261538	0	0	8	0	0	0	0	0	0	0	0	0	0	0	0	0	0	0	0	0	0	0	0	0
S339	P04350|P07437|P68371|Q13509|Q13885|Q9BUF5|Q9BVA1	TUBB4A	17	0.261538	6	0	10	3	0	0	0	0	0	0	0	0	0	0	0	0	0	0	0	0	0	0	0	0
T366	P04350	TUBB4A	17	0.261538	9	3	8	3	0	0	7	2	0	0	0	0	0	0	0	0	0	0	44	41	0	0	0	0
S371	P04350	TUBB4A	17	0.261538	0	0	8	0	0	0	0	0	0	0	0	0	0	0	0	0	0	0	0	0	0	0	0	0
T372	P04350	TUBB4A	17	0.261538	0	0	5	0	0	0	0	0	0	0	0	0	0	0	0	0	0	0	0	0	0	0	0	0
T386	P04350|P07437|P68371|Q13509|Q13885|Q9BVA1	TUBB4A	17	0.261538	0	0	8	0	0	0	0	0	0	0	0	0	0	0	0	0	0	0	0	0	0	0	0	0
S30	Q14195|Q16555	DPYSL3	23	0.267442	0	0	0	0	0	0	0	0	0	0	0	0	0	0	47	44	0	0	0	0	0	0	0	0
T74	Q14195	DPYSL3	23	0.267442	0	0	0	0	0	0	0	0	0	0	0	0	0	0	36	33	0	0	0	0	0	0	0	0
T101	Q14195	DPYSL3	23	0.267442	0	0	5	0	0	0	0	0	0	0	0	0	0	0	0	0	0	0	0	0	0	0	0	0
T102	Q14195	DPYSL3	23	0.267442	0	0	0	0	0	0	0	0	0	0	0	0	0	0	31	24	0	0	0	0	0	0	0	0
T117	Q14195	DPYSL3	23	0.267442	0	0	5	0	0	0	0	0	0	0	0	0	0	0	0	0	0	0	0	0	0	0	0	0
T218	Q14195	DPYSL3	23	0.267442	0	0	2	0	0	0	0	0	0	0	0	0	0	0	45	40	0	0	0	0	0	0	0	0
T241	Q14195	DPYSL3	23	0.267442	0	0	1	0	0	0	0	0	0	0	0	0	0	0	36	33	0	0	0	0	0	0	0	0
S244	Q14195	DPYSL3	23	0.267442	0	0	7	3	0	0	0	0	0	0	0	0	0	0	0	0	0	0	0	0	0	0	0	0
T280	Q14195	DPYSL3	23	0.267442	0	0	8	0	0	0	0	0	0	0	0	0	0	0	26	32	0	0	0	0	33	32	0	0
T288	Q14195	DPYSL3	23	0.267442	0	0	10	3	0	0	0	0	0	0	0	0	0	0	2	1	0	0	0	0	0	0	0	0
C334	Q14195	DPYSL3	23	0.267442	0	0	4	2	1	0	0	0	0	0	0	0	0	0	0	0	0	0	0	0	42	37	0	0
S337	Q14195	DPYSL3	23	0.267442	0	0	3	0	0	0	0	0	0	0	0	0	0	0	0	0	0	0	25	22	0	0	0	0
T349	Q14195	DPYSL3	23	0.267442	0	0	6	0	0	0	0	0	0	0	0	0	0	0	32	21	0	0	0	0	0	0	0	0
T355	Q14195	DPYSL3	23	0.267442	0	0	7	0	0	0	0	0	0	0	0	0	0	0	36	35	0	0	0	0	0	0	0	0
S363	Q14195|Q16555	DPYSL3	23	0.267442	0	0	10	3	0	0	0	0	0	0	0	0	0	0	0	0	0	0	0	0	0	0	0	0
S402	Q14195	DPYSL3	23	0.267442	0	0	6	2	0	0	0	0	0	0	0	0	0	0	43	41	0	0	0	0	0	0	0	0
S405	Q14195	DPYSL3	23	0.267442	0	0	5	0	0	0	0	0	0	0	0	0	0	0	0	0	0	0	0	0	0	0	0	0
S427	Q14195	DPYSL3	23	0.267442	0	0	8	0	0	0	0	0	0	0	0	0	0	0	0	0	0	0	0	0	0	0	0	0
T462	Q14195	DPYSL3	23	0.267442	0	0	9	3	0	0	0	0	0	0	0	0	0	0	47	42	0	0	0	0	0	0	0	0
S472	Q14195	DPYSL3	23	0.267442	0	0	8	0	0	0	0	0	0	0	0	0	0	0	33	39	0	0	0	0	0	0	0	0
S539	Q14195	DPYSL3	23	0.267442	0	0	0	0	0	0	8	0	0	0	0	0	37	38	32	24	0	0	0	0	0	0	0	0
T543	Q14195	DPYSL3	23	0.267442	0	0	0	0	3	0	8	3	0	0	0	0	0	0	0	0	0	0	0	0	44	37	0	0
S553	Q14195	DPYSL3	23	0.267442	0	0	0	0	0	0	0	0	0	0	0	0	5	5	40	36	0	0	0	0	0	0	0	0
S36	P69905	HBA1	8	0.380952	0	0	10	3	0	0	0	0	0	0	0	0	0	0	48	44	0	0	0	0	0	0	0	0
T39	P69905	HBA1	8	0.380952	0	0	0	0	0	0	0	0	0	0	0	0	0	0	35	29	0	0	0	0	0	0	0	0
T42	P69905	HBA1	8	0.380952	0	0	4	0	0	0	0	0	0	0	0	0	0	0	45	44	0	0	0	0	44	43	0	0
S50	P69905	HBA1	8	0.380952	0	0	0	0	0	0	0	0	0	0	0	0	0	0	42	42	0	0	0	0	0	0	0	0
S53	P69905	HBA1	8	0.380952	0	0	5	0	0	0	0	0	0	0	0	0	0	0	0	0	0	0	0	0	0	0	0	0
T68	P69905	HBA1	8	0.380952	0	0	0	0	0	0	0	0	0	0	0	0	0	0	42	38	29	29	0	0	0	0	0	0
S82	P69905	HBA1	8	0.380952	0	0	4	0	0	0	0	0	0	0	0	0	0	0	47	42	19	9	0	0	0	0	0	0
S85	P69905	HBA1	8	0.380952	0	0	6	0	0	0	0	0	0	0	0	0	0	0	27	31	0	0	0	0	0	0	0	0
S18	P0DP23|P0DP24|P0DP25	CALM1	4	0.25	1	0	8	0	0	0	0	0	0	0	0	0	32	31	47	44	0	0	0	0	0	0	0	0
T27	P0DP23|P0DP24|P0DP25	CALM1	4	0.25	1	0	7	0	0	0	0	0	0	0	0	0	0	0	0	0	0	0	0	0	0	0	0	0
S102	P0DP23|P0DP24|P0DP25	CALM1	4	0.25	0	0	3	0	0	0	0	0	0	0	0	0	0	0	33	33	14	14	0	0	0	0	0	0
T147	P0DP23|P0DP24|P0DP25	CALM1	4	0.25	0	0	0	0	0	0	0	0	0	0	0	0	0	0	41	38	0	0	0	0	0	0	0	0
S7	P01834	IGKC	6	0.222222	0	0	7	1	0	0	0	0	0	0	0	0	0	0	31	31	0	0	0	0	0	0	0	0
S14	P01834	IGKC	6	0.222222	0	0	7	0	0	0	0	0	0	0	0	0	0	0	0	0	0	0	0	0	0	0	0	0
T22	P01834	IGKC	6	0.222222	0	0	5	0	0	0	0	0	0	0	0	0	0	0	0	0	0	0	0	0	0	0	0	0
C87	P01834	IGKC	6	0.222222	0	0	6	2	0	0	0	0	0	0	0	0	0	0	28	29	0	0	0	0	0	0	0	0
T90	P01834	IGKC	6	0.222222	0	0	0	0	0	0	0	0	0	0	0	0	0	0	41	43	0	0	0	0	0	0	0	0
S95	P01834	IGKC	6	0.222222	0	0	5	0	0	0	0	0	0	0	0	0	0	0	0	0	0	0	0	0	0	0	0	0
T3	Q9UQM7	CAMK2A	20	0.307692	0	0	8	3	0	0	0	0	0	0	0	0	0	0	0	0	0	0	0	0	0	0	0	0
C6	Q9UQM7	CAMK2A	20	0.307692	0	0	9	3	0	0	2	2	0	0	0	0	0	0	0	0	0	0	0	0	0	0	0	0
T10	Q9UQM7	CAMK2A	20	0.307692	5	3	9	3	0	0	0	0	0	0	0	0	0	0	0	0	0	0	0	0	0	0	0	0
S78	Q9UQM7	CAMK2A	20	0.307692	0	0	8	0	0	0	0	0	0	0	0	0	0	0	0	0	0	0	0	0	0	0	0	0
T253	Q9UQM7	CAMK2A	20	0.307692	0	0	10	3	0	0	0	0	0	0	0	0	0	0	0	0	0	0	0	0	0	0	0	0
T261	Q9UQM7	CAMK2A	20	0.307692	10	3	10	3	0	0	10	3	0	0	0	0	0	0	0	0	0	0	0	0	0	0	0	0
S272	Q9UQM7	CAMK2A	20	0.307692	10	3	10	3	0	0	0	0	0	0	0	0	0	0	0	0	0	0	0	0	0	0	0	0
S324	Q9UQM7	CAMK2A	20	0.307692	0	0	8	3	0	0	0	0	0	0	0	0	0	0	0	0	0	0	0	0	0	0	0	0
S331	Q9UQM7	CAMK2A	20	0.307692	6	0	8	0	0	0	0	0	0	0	0	0	0	0	0	0	0	0	0	0	0	0	0	0
T336	Q9UQM7	CAMK2A	20	0.307692	0	0	6	0	0	0	0	0	0	0	0	0	0	0	0	0	0	0	0	0	0	0	0	0
T343	Q9UQM7	CAMK2A	20	0.307692	0	0	5	0	0	0	0	0	0	0	0	0	0	0	0	0	0	0	0	0	0	0	0	0
T354	Q9UQM7	CAMK2A	20	0.307692	0	0	0	0	0	0	0	0	9	3	0	0	0	0	0	0	0	0	0	0	0	0	0	0
S362	Q9UQM7	CAMK2A	20	0.307692	0	0	7	0	0	0	0	0	0	0	0	0	0	0	0	0	0	0	0	0	0	0	0	0
S368	Q9UQM7	CAMK2A	20	0.307692	8	0	10	3	0	0	0	0	0	0	0	0	0	0	0	0	0	0	0	0	0	0	0	0
T370	Q9UQM7	CAMK2A	20	0.307692	0	0	10	1	0	0	0	0	0	0	0	0	0	0	0	0	0	0	0	0	0	0	0	0
C373	Q9UQM7	CAMK2A	20	0.307692	0	0	7	1	0	0	0	0	0	0	0	0	0	0	0	0	0	0	0	0	0	0	0	0
T378	Q9UQM7	CAMK2A	20	0.307692	4	0	10	3	0	0	0	0	2	0	0	0	0	0	0	0	0	0	0	0	0	0	0	0
S407	Q9UQM7	CAMK2A	20	0.307692	0	0	9	3	0	0	0	0	0	0	0	0	0	0	0	0	0	0	0	0	0	0	0	0
T412	Q9UQM7	CAMK2A	20	0.307692	0	0	6	0	0	0	0	0	0	0	0	0	0	0	0	0	0	0	0	0	0	0	0	0
S426	Q9UQM7	CAMK2A	20	0.307692	0	0	8	2	0	0	0	0	0	0	0	0	0	0	0	0	0	0	0	0	0	0	0	0
S19	P15104	GLUL	16	0.307692	0	0	9	3	0	0	0	0	0	0	0	0	0	0	48	44	0	0	0	0	0	0	0	0
T36	P15104	GLUL	16	0.307692	0	0	8	0	0	0	0	0	0	0	0	0	0	0	41	42	0	0	0	0	0	0	0	0
T111	P15104	GLUL	16	0.307692	0	0	3	0	0	0	0	0	0	0	0	0	0	0	48	44	0	0	0	0	0	0	0	0
T193	P15104	GLUL	16	0.307692	0	0	6	0	0	0	0	0	0	0	0	0	0	0	0	0	0	0	0	0	0	0	0	0
T237	P15104	GLUL	16	0.307692	0	0	7	0	0	0	0	0	0	0	0	0	0	0	20	24	0	0	0	0	0	0	0	0
C252	P15104	GLUL	16	0.307692	0	0	6	1	0	0	0	0	0	0	0	0	0	0	0	0	0	0	0	0	0	0	0	0
T254	P15104	GLUL	16	0.307692	0	0	7	0	0	0	0	0	0	0	0	0	0	0	0	0	0	0	0	0	0	0	0	0
T306	P15104	GLUL	16	0.307692	1	0	9	2	0	0	0	0	2	0	0	0	3	4	0	0	0	0	0	0	0	0	0	0
S307	P15104	GLUL	16	0.307692	1	0	10	2	0	0	0	0	7	0	0	0	9	5	35	30	0	0	0	0	39	38	0	0
S313	P15104	GLUL	16	0.307692	0	0	9	3	0	0	0	0	0	0	0	0	0	0	46	38	11	8	0	0	0	0	0	0
S343	P15104	GLUL	16	0.307692	0	0	5	2	0	0	0	0	0	0	0	0	16	3	33	37	0	0	0	0	0	0	0	0
C346	P15104	GLUL	16	0.307692	0	0	10	3	3	0	7	0	6	1	0	0	0	0	41	40	24	26	44	43	0	0	0	0
S350	P15104	GLUL	16	0.307692	9	0	10	3	0	0	0	0	8	1	0	0	41	41	46	44	0	0	43	40	44	42	0	0
T352	P15104	GLUL	16	0.307692	2	0	10	3	0	0	0	0	0	0	0	0	0	0	33	22	0	0	0	0	0	0	0	0
C359	P15104	GLUL	16	0.307692	0	0	9	3	0	0	0	0	0	0	0	0	0	0	28	20	0	0	39	43	0	0	0	0
T364	P15104	GLUL	16	0.307692	0	0	10	3	0	0	0	0	0	0	0	0	0	0	35	37	0	0	0	0	0	0	0	0
S118	P18669|Q8N0Y7	PGAM1	7	0.304348	0	0	8	0	0	0	0	0	0	0	0	0	0	0	27	23	0	0	0	0	0	0	0	0
S134	P18669|Q8N0Y7	PGAM1	7	0.304348	0	0	7	0	0	0	0	0	0	0	0	0	0	0	0	0	0	0	0	0	0	0	0	0
T146	P18669	PGAM1	7	0.304348	0	0	5	0	0	0	0	0	0	0	0	0	0	0	0	0	0	0	0	0	0	0	0	0
S152	P18669	PGAM1	7	0.304348	0	0	7	0	0	0	0	0	0	0	0	0	0	0	47	43	0	0	0	0	0	0	0	0
C153	P18669	PGAM1	7	0.304348	0	0	10	3	0	0	0	0	0	0	0	0	0	0	0	0	0	0	0	0	0	0	0	0
T159	P18669|Q8N0Y7	PGAM1	7	0.304348	0	0	5	0	0	0	0	0	0	0	0	0	0	0	0	0	0	0	0	0	0	0	0	0
T238	P18669	PGAM1	7	0.304348	0	0	0	0	0	0	0	0	0	0	0	0	0	0	43	40	0	0	0	0	0	0	0	0
S62	P25789	PSMA4	8	0.25	0	0	9	3	0	0	0	0	0	0	0	0	0	0	0	0	0	0	0	0	0	0	0	0
S81	P25789	PSMA4	8	0.25	0	0	8	0	0	0	0	0	0	0	0	0	0	0	0	0	0	0	0	0	0	0	0	0
T122	P25789	PSMA4	8	0.25	0	0	10	3	0	0	0	0	0	0	0	0	0	0	48	44	0	0	0	0	0	0	0	0
C163	P25789	PSMA4	8	0.25	0	0	0	0	0	0	0	0	0	0	0	0	0	0	45	43	0	0	0	0	0	0	0	0
S168	P25789	PSMA4	8	0.25	0	0	7	0	0	0	0	0	0	0	0	0	0	0	0	0	0	0	0	0	0	0	0	0
S173	P25789	PSMA4	8	0.25	0	0	5	0	0	0	0	0	0	0	0	0	0	0	0	0	0	0	0	0	0	0	0	0
S207	P25789	PSMA4	8	0.25	0	0	8	2	0	0	0	0	0	0	0	0	0	0	23	20	0	0	0	0	0	0	0	0
T215	P25789	PSMA4	8	0.25	0	0	7	2	0	0	0	0	0	0	0	0	0	0	0	0	0	0	0	0	0	0	0	0
T18	P07195	LDHB	13	0.295455	0	0	8	0	0	0	0	0	0	0	0	0	0	0	47	44	0	0	0	0	0	0	0	0
T25	P07195	LDHB	13	0.295455	0	0	7	0	0	0	0	0	0	0	0	0	0	0	23	13	0	0	0	0	0	0	0	0
C36	P07195	LDHB	13	0.295455	0	0	0	0	0	0	0	0	0	0	0	0	0	0	0	0	12	7	36	22	0	0	0	0
S70	P07195	LDHB	13	0.295455	0	0	7	1	0	0	0	0	0	0	0	0	32	25	37	38	0	0	0	0	0	0	0	0
T75	P07195	LDHB	13	0.295455	0	0	8	0	0	0	0	0	0	0	0	0	42	37	38	34	0	0	0	0	0	0	0	0
S85	P07195	LDHB	13	0.295455	0	0	9	0	0	0	0	0	0	0	0	0	0	0	43	38	0	0	0	0	0	0	0	0
T87	P07195	LDHB	13	0.295455	0	0	0	0	0	0	0	0	0	0	0	0	0	0	48	44	0	0	0	0	0	0	0	0
S90	P07195	LDHB	13	0.295455	0	0	8	2	0	0	0	0	0	0	0	0	0	0	25	23	0	0	0	0	0	0	0	0
S162	P07195	LDHB	13	0.295455	0	0	6	0	0	0	0	0	0	0	0	0	0	0	15	13	0	0	0	0	0	0	0	0
S238	P07195	LDHB	13	0.295455	2	0	10	3	0	0	0	0	0	0	0	0	44	43	34	30	0	0	0	0	0	0	0	0
S291	P07195	LDHB	13	0.295455	0	0	6	0	0	0	0	0	0	0	0	0	0	0	0	0	0	0	0	0	0	0	0	0
S320	P07195	LDHB	13	0.295455	0	0	0	0	0	0	0	0	0	0	0	0	0	0	47	44	0	0	0	0	0	0	0	0
T323	P07195	LDHB	13	0.295455	2	1	10	3	0	0	0	0	0	0	0	0	0	0	0	0	0	0	0	0	0	0	0	0
T55	P62805	H4C1	3	0.333333	0	0	10	3	0	0	0	0	0	0	0	0	0	0	0	0	0	0	0	0	0	0	0	0
T72	P62805	H4C1	3	0.333333	0	0	7	0	0	0	0	0	0	0	0	0	0	0	0	0	0	0	0	0	0	0	0	0
T83	P62805	H4C1	3	0.333333	0	0	9	3	0	0	0	0	0	0	0	0	0	0	0	0	0	0	0	0	0	0	0	0
T52	Q9GZV7	HAPLN2	13	0.288889	8	0	10	3	0	0	0	0	0	0	0	0	0	0	44	43	0	0	0	0	0	0	0	0
T54	Q9GZV7	HAPLN2	13	0.288889	0	0	0	0	0	0	2	1	0	0	0	0	45	44	46	43	0	0	31	32	0	0	0	0
C57	Q9GZV7	HAPLN2	13	0.288889	0	0	10	3	0	0	4	0	0	0	0	0	0	0	44	41	0	0	40	41	42	34	0	0
T61	Q9GZV7	HAPLN2	13	0.288889	0	0	8	0	0	0	0	0	0	0	0	0	0	0	34	35	0	0	13	12	0	0	0	0
T62	Q9GZV7	HAPLN2	13	0.288889	0	0	5	0	0	0	0	0	0	0	0	0	0	0	0	0	0	0	0	0	0	0	0	0
T81	Q9GZV7	HAPLN2	13	0.288889	0	0	10	3	0	0	0	0	0	0	0	0	0	0	43	41	0	0	0	0	0	0	0	0
S112	Q9GZV7	HAPLN2	13	0.288889	0	0	0	0	3	1	0	0	0	0	0	0	0	0	48	44	0	0	0	0	0	0	0	0
C240	Q9GZV7	HAPLN2	13	0.288889	0	0	0	0	0	0	0	0	0	0	0	0	0	0	0	0	0	0	0	0	28	29	0	0
T242	Q9GZV7	HAPLN2	13	0.288889	0	0	0	0	0	0	0	0	0	0	0	0	0	0	0	0	0	0	38	40	0	0	0	0
S285	Q9GZV7	HAPLN2	13	0.288889	0	0	6	0	0	0	0	0	0	0	0	0	0	0	0	0	0	0	0	0	0	0	0	0
C290	Q9GZV7	HAPLN2	13	0.288889	0	0	8	0	0	0	7	3	0	0	0	0	0	0	44	41	30	35	48	44	33	33	0	0
S299	Q9GZV7	HAPLN2	13	0.288889	6	0	10	3	0	0	0	0	0	0	0	0	8	2	35	28	0	0	0	0	0	0	0	0
T334	Q9GZV7	HAPLN2	13	0.288889	0	0	7	0	0	0	0	0	0	0	0	0	0	0	44	43	0	0	0	0	0	0	0	0
T54	P40926	MDH2	14	0.259259	0	0	10	3	0	0	0	0	0	0	0	0	0	0	29	34	0	0	0	0	0	0	0	0
T73	P40926	MDH2	14	0.259259	0	0	7	0	0	0	0	0	0	0	0	0	0	0	0	0	0	0	0	0	0	0	0	0
C89	P40926	MDH2	14	0.259259	0	0	6	3	0	0	0	0	0	0	0	0	0	0	0	0	0	0	0	0	0	0	0	0
C93	P40926	MDH2	14	0.259259	0	0	7	1	0	0	0	0	0	0	0	0	0	0	0	0	0	0	0	0	0	0	0	0
T170	P40926	MDH2	14	0.259259	0	0	9	3	0	0	0	0	0	0	0	0	0	0	0	0	0	0	0	0	0	0	0	0
T204	P40926	MDH2	14	0.259259	0	0	0	0	0	0	0	0	0	0	0	0	0	0	0	0	0	0	0	0	48	42	0	0
C212	P40926	MDH2	14	0.259259	0	0	10	3	0	0	0	0	3	0	0	0	0	0	0	0	0	0	0	0	0	0	0	0
T224	P40926	MDH2	14	0.259259	0	0	8	2	0	0	0	0	0	0	0	0	0	0	48	44	0	0	0	0	0	0	0	0
S246	P40926	MDH2	14	0.259259	0	0	0	0	0	0	0	0	0	0	0	0	0	0	28	20	0	0	0	0	0	0	0	0
T248	P40926	MDH2	14	0.259259	0	0	6	0	0	0	0	0	0	0	0	0	0	0	0	0	0	0	0	0	0	0	0	0
S250	P40926	MDH2	14	0.259259	0	0	8	0	0	0	0	0	0	0	0	0	0	0	0	0	0	0	0	0	0	0	0	0
C285	P40926	MDH2	14	0.259259	0	0	0	0	0	0	0	0	0	0	0	0	0	0	0	0	0	0	25	20	0	0	0	0
T290	P40926	MDH2	14	0.259259	0	0	8	0	0	0	0	0	0	0	0	0	0	0	0	0	0	0	0	0	0	0	0	0
S317	P40926	MDH2	14	0.259259	0	0	10	3	0	0	0	0	0	0	0	0	0	0	0	0	0	0	0	0	0	0	0	0
S79	P00338	LDHA	7	0.162791	0	0	7	3	0	0	0	0	0	0	0	0	0	0	0	0	0	0	0	0	0	0	0	0
S161	P00338|P07195|P07864|Q6ZMR3	LDHA	7	0.162791	0	0	7	0	0	0	0	0	0	0	0	0	0	0	36	34	0	0	0	0	0	0	0	0
T213	P00338	LDHA	7	0.162791	0	0	7	0	0	0	0	0	0	0	0	0	0	0	48	44	0	0	0	0	0	0	0	0
T220	P00338	LDHA	7	0.162791	0	0	8	0	0	0	0	0	0	0	0	0	0	0	0	0	0	0	0	0	0	0	0	0
S237	P00338	LDHA	7	0.162791	0	0	10	3	0	0	0	0	0	0	0	0	0	0	47	43	0	0	0	0	38	33	0	0
S319	P00338	LDHA	7	0.162791	0	0	0	0	0	0	0	0	0	0	0	0	0	0	48	44	0	0	0	0	0	0	0	0
T322	P00338	LDHA	7	0.162791	0	0	8	3	0	0	0	0	0	0	0	0	0	0	0	0	0	0	0	0	0	0	0	0
T18	P30041	PRDX6	8	0.32	0	0	10	3	0	0	0	0	0	0	0	0	0	0	0	0	0	0	0	0	0	0	0	0
S38	P30041	PRDX6	8	0.32	0	0	5	0	0	0	0	0	0	0	0	0	0	0	0	0	0	0	0	0	0	0	0	0
T44	P30041	PRDX6	8	0.32	0	0	10	3	0	0	0	0	0	0	0	0	0	0	0	0	0	0	0	0	0	0	0	0
T48	P30041	PRDX6	8	0.32	0	0	6	0	0	0	0	0	0	0	0	0	0	0	0	0	0	0	0	0	0	0	0	0
S72	P30041	PRDX6	8	0.32	0	0	0	0	8	3	0	0	0	0	0	0	0	0	0	0	27	28	0	0	0	0	0	0
S83	P30041	PRDX6	8	0.32	0	0	6	0	0	0	0	0	0	0	0	0	0	0	0	0	0	0	0	0	0	0	0	0
S186	P30041	PRDX6	8	0.32	0	0	10	3	0	0	0	0	0	0	0	0	0	0	0	0	0	0	0	0	0	0	0	0
T192	P30041	PRDX6	8	0.32	0	0	8	0	0	0	0	0	0	0	0	0	0	0	0	0	0	0	0	0	0	0	0	0
T68	P10915	HAPLN1	12	0.272727	0	0	8	0	0	0	0	0	0	0	0	0	0	0	48	44	0	0	0	0	0	0	0	0
S72	P10915	HAPLN1	12	0.272727	0	0	7	0	0	0	0	0	0	0	0	0	0	0	0	0	0	0	0	0	0	0	0	0
S120	P10915	HAPLN1	12	0.272727	0	0	5	0	0	0	0	0	0	0	0	0	0	0	0	0	0	0	0	0	0	0	0	0
T127	P10915	HAPLN1	12	0.272727	0	0	5	0	0	0	0	0	0	0	0	0	0	0	0	0	0	0	0	0	0	0	0	0
T130	P10915	HAPLN1	12	0.272727	0	0	6	0	0	0	0	0	0	0	0	0	0	0	0	0	0	0	0	0	0	0	0	0
C205	P10915	HAPLN1	12	0.272727	0	0	0	0	0	0	0	0	0	0	0	0	0	0	36	35	0	0	0	0	0	0	0	0
S211	P10915	HAPLN1	12	0.272727	0	0	0	0	0	0	0	0	0	0	0	0	0	0	39	40	0	0	0	0	11	10	0	0
S214	P10915	HAPLN1	12	0.272727	0	0	9	1	0	0	0	0	0	0	0	0	0	0	0	0	0	0	0	0	0	0	0	0
C226	P10915	HAPLN1	12	0.272727	0	0	7	2	0	0	0	0	0	0	0	0	0	0	47	41	0	0	0	0	0	0	0	0
S255	P10915	HAPLN1	12	0.272727	0	0	5	0	0	0	0	0	0	0	0	0	0	0	0	0	0	0	0	0	0	0	0	0
C304	P10915	HAPLN1	12	0.272727	0	0	10	3	0	0	0	0	0	0	0	0	0	0	48	43	0	0	0	0	34	33	0	0
S313	P10915|Q96S86	HAPLN1	12	0.272727	0	0	7	0	0	0	0	0	0	0	0	0	0	0	0	0	0	0	0	0	0	0	0	0
T36	P28066	PSMA5	11	0.289474	0	0	0	0	0	0	0	0	0	0	0	0	0	0	47	42	0	0	0	0	0	0	0	0
S43	P28066	PSMA5	11	0.289474	0	0	7	0	0	0	0	0	0	0	0	0	0	0	0	0	0	0	0	0	0	0	0	0
S62	P28066	PSMA5	11	0.289474	0	0	6	0	0	0	0	0	0	0	0	0	0	0	44	42	0	0	0	0	0	0	0	0
S79	P28066	PSMA5	11	0.289474	0	0	8	0	0	0	0	0	0	0	0	0	0	0	46	42	0	0	0	0	0	0	0	0
S159	P28066	PSMA5	11	0.289474	0	0	5	0	0	0	0	0	0	0	0	0	0	0	0	0	0	0	0	0	0	0	0	0
T161	P28066	PSMA5	11	0.289474	0	0	7	0	0	0	0	0	0	0	0	0	0	0	0	0	0	0	0	0	0	0	0	0
S172	P28066	PSMA5	11	0.289474	0	0	0	0	0	0	0	0	0	0	0	0	0	0	22	31	0	0	0	0	34	34	0	0
S174	P28066	PSMA5	11	0.289474	0	0	0	0	0	0	0	0	0	0	0	0	0	0	39	38	0	0	0	0	12	0	0	0
S180	P28066	PSMA5	11	0.289474	0	0	8	0	0	0	0	0	0	0	0	0	0	0	0	0	0	0	0	0	0	0	0	0
T213	P28066	PSMA5	11	0.289474	0	0	5	0	0	0	0	0	0	0	0	0	9	12	0	0	0	0	0	0	0	0	0	0
T219	P28066	PSMA5	11	0.289474	0	0	7	0	0	0	0	0	0	0	0	0	16	21	0	0	0	0	0	0	0	0	0	0
S62	P00558	PGK1	11	0.229167	0	0	0	0	0	0	0	0	0	0	0	0	0	0	45	44	0	0	0	0	0	0	0	0
S77	P00558	PGK1	11	0.229167	0	0	6	3	0	0	0	0	0	0	0	0	0	0	39	39	0	0	0	0	0	0	0	0
C108	P00558	PGK1	11	0.229167	0	0	0	0	0	0	0	0	0	0	0	0	0	0	0	0	0	0	41	39	0	0	0	0
S115	P00558	PGK1	11	0.229167	10	3	8	0	0	0	0	0	0	0	0	0	0	0	0	0	0	0	0	0	0	0	0	0
S175	P00558	PGK1	11	0.229167	0	0	7	0	0	0	0	0	0	0	0	0	0	0	0	0	0	0	0	0	0	0	0	0
S203	P00558	PGK1	11	0.229167	0	0	7	0	0	0	0	0	0	0	0	0	48	43	0	0	0	0	0	0	0	0	0	0
T281	P00558	PGK1	11	0.229167	0	0	7	0	0	0	0	0	0	0	0	0	0	0	46	43	0	0	0	0	0	0	0	0
T288	P00558	PGK1	11	0.229167	0	0	8	0	0	0	0	0	0	0	0	0	0	0	0	0	0	0	0	0	0	0	0	0
T378	P00558	PGK1	11	0.229167	0	0	5	0	0	0	0	0	0	0	0	0	0	0	0	0	0	0	0	0	0	0	0	0
S390	P00558|P07205	PGK1	11	0.229167	0	0	5	0	0	0	0	0	0	0	0	0	0	0	0	0	0	0	0	0	0	0	0	0
S399	P00558|P07205	PGK1	11	0.229167	0	0	8	0	9	3	0	0	0	0	0	0	0	0	14	7	0	0	0	0	0	0	0	0
S17	P60900	PSMA6	10	0.238095	0	0	10	3	0	0	0	0	0	0	0	0	0	0	0	0	0	0	0	0	0	0	0	0
T38	P60900	PSMA6	10	0.238095	0	0	10	2	0	0	0	0	0	0	0	0	0	0	0	0	0	0	0	0	0	0	0	0
C47	P60900	PSMA6	10	0.238095	0	0	0	0	0	0	0	0	0	0	0	0	0	0	48	43	0	0	0	0	0	0	0	0
S63	P60900	PSMA6	10	0.238095	8	3	7	0	0	0	0	0	0	0	0	0	47	41	39	36	0	0	0	0	0	0	0	0
T65	P60900	PSMA6	10	0.238095	0	0	7	3	0	0	0	0	0	0	0	0	0	0	0	0	0	0	0	0	0	0	0	0
T67	P60900	PSMA6	10	0.238095	0	0	5	0	0	0	0	0	0	0	0	0	0	0	0	0	0	0	0	0	0	0	0	0
C78	P60900	PSMA6	10	0.238095	0	0	0	0	0	0	0	0	0	0	0	0	0	0	43	44	0	0	0	0	0	0	0	0
T166	P60900	PSMA6	10	0.238095	0	0	7	1	0	0	0	0	0	0	0	0	0	0	0	0	0	0	0	0	0	0	0	0
T173	P60900	PSMA6	10	0.238095	0	0	10	3	0	0	0	0	0	0	0	0	0	0	44	44	0	0	0	0	0	0	0	0
S175	P60900	PSMA6	10	0.238095	0	0	7	0	0	0	0	0	0	0	0	0	0	0	0	0	0	0	0	0	0	0	0	0
S79	P00505	GOT2	9	0.173077	0	0	9	3	0	0	0	0	0	0	0	0	0	0	0	0	0	0	0	0	0	0	0	0
C106	P00505	GOT2	9	0.173077	0	0	10	3	5	0	0	0	0	0	0	0	0	0	0	0	0	0	0	0	0	0	0	0
S118	P00505	GOT2	9	0.173077	0	0	8	0	0	0	0	0	0	0	0	0	0	0	0	0	0	0	0	0	0	0	0	0
T161	P00505	GOT2	9	0.173077	0	0	10	3	0	0	0	0	0	0	0	0	0	0	47	44	0	0	0	0	0	0	0	0
T186	P00505	GOT2	9	0.173077	0	0	0	0	0	0	0	0	0	0	0	0	0	0	0	0	0	0	0	0	37	36	0	0
S199	P00505	GOT2	9	0.173077	0	0	5	0	0	0	0	0	0	0	0	0	0	0	0	0	0	0	0	0	0	0	0	0
S317	P00505	GOT2	9	0.173077	0	0	6	0	0	0	0	0	0	0	0	0	0	0	47	43	0	0	0	0	0	0	0	0
T333	P00505	GOT2	9	0.173077	0	0	10	2	0	0	0	0	0	0	0	0	0	0	48	44	0	0	0	0	0	0	0	0
S409	P00505	GOT2	9	0.173077	2	0	3	0	0	0	0	0	0	0	0	0	0	0	28	23	0	0	0	0	0	0	0	0
S16	P16949	STMN1	3	0.230769	0	0	0	0	0	0	0	0	0	0	0	0	0	0	48	43	0	0	0	0	0	0	0	0
S25	P16949	STMN1	3	0.230769	0	0	7	0	0	0	0	0	0	0	0	0	0	0	0	0	0	0	0	0	0	0	0	0
S31	P16949	STMN1	3	0.230769	0	0	8	3	0	0	0	0	0	0	0	0	0	0	0	0	0	0	0	0	0	0	0	0
T71	P40925	MDH1	10	0.232558	0	0	7	0	0	0	0	0	0	0	0	0	0	0	43	36	0	0	0	0	0	0	0	0
S89	P40925	MDH1	10	0.232558	0	0	6	0	0	0	0	0	0	0	0	0	0	0	0	0	0	0	0	0	0	0	0	0
T135	P40925	MDH1	10	0.232558	5	0	7	0	0	0	0	0	4	0	0	0	0	0	12	8	0	0	0	0	0	0	0	0
C137	P40925	MDH1	10	0.232558	0	0	10	3	0	0	0	0	0	0	0	0	0	0	47	44	0	0	0	0	0	0	0	0
T174	P40925	MDH1	10	0.232558	0	0	7	0	0	0	0	0	0	0	0	0	0	0	0	0	0	0	0	0	0	0	0	0
S188	P40925	MDH1	10	0.232558	0	0	3	3	0	0	0	0	0	0	0	0	0	0	47	44	0	0	11	16	0	0	0	0
T190	P40925	MDH1	10	0.232558	0	0	6	0	0	0	0	0	0	0	0	0	0	0	0	0	0	0	0	0	0	0	0	0
S217	P40925	MDH1	10	0.232558	0	0	8	0	0	0	5	3	0	0	0	0	45	41	48	42	0	0	0	0	0	0	0	0
T296	P40925	MDH1	10	0.232558	0	0	0	0	0	0	0	0	7	3	0	0	0	0	45	43	0	0	0	0	0	0	0	0
S309	P40925	MDH1	10	0.232558	0	0	10	3	0	0	0	0	0	0	0	0	0	0	0	0	0	0	0	0	0	0	0	0
T19	Q99497	PARK7	6	0.3	0	0	5	0	0	0	0	0	0	0	0	0	0	0	0	0	0	0	0	0	0	0	0	0
T34	Q99497	PARK7	6	0.3	0	0	10	3	0	0	0	0	0	0	0	0	0	0	0	0	0	0	0	0	0	0	0	0
S47	Q99497	PARK7	6	0.3	0	0	5	0	0	0	0	0	0	0	0	0	0	0	0	0	0	0	0	0	0	0	0	0
S57	Q99497	PARK7	6	0.3	0	0	5	3	0	0	0	0	0	0	0	0	0	0	47	36	0	0	0	0	0	0	0	0
S83	Q99497	PARK7	6	0.3	0	0	6	0	0	0	0	0	0	0	0	0	0	0	0	0	0	0	0	0	0	0	0	0
T110	Q99497	PARK7	6	0.3	0	0	0	0	0	0	6	1	0	0	0	0	0	0	0	0	0	0	0	0	0	0	0	0
S39	P17600	SYN1	20	0.210526	0	0	8	0	0	0	0	0	0	0	0	0	0	0	0	0	0	0	0	0	0	0	0	0
S67	P17600	SYN1	20	0.210526	0	0	7	0	0	0	0	0	0	0	0	0	0	0	0	0	0	0	0	0	0	0	0	0
T87	P17600	SYN1	20	0.210526	0	0	8	3	0	0	0	0	0	0	0	0	0	0	38	30	0	0	0	0	0	0	0	0
T88	P17600	SYN1	20	0.210526	0	0	5	0	0	0	0	0	0	0	0	0	0	0	9	7	0	0	0	0	0	0	0	0
S293	P17600	SYN1	20	0.210526	0	0	0	0	0	0	0	0	8	1	0	0	0	0	0	0	0	0	0	0	0	0	0	0
S350	P17600|Q92777	SYN1	20	0.210526	0	0	7	0	0	0	0	0	0	0	0	0	0	0	0	0	0	0	0	0	0	0	0	0
S432	P17600	SYN1	20	0.210526	0	0	7	3	0	0	0	0	0	0	0	0	0	0	0	0	0	0	0	0	0	0	0	0
T436	P17600	SYN1	20	0.210526	0	0	8	0	0	0	0	0	0	0	0	0	0	0	0	0	0	0	0	0	0	0	0	0
S438	P17600	SYN1	20	0.210526	0	0	7	1	0	0	0	0	0	0	0	0	0	0	0	0	0	0	0	0	0	0	0	0
T448	P17600	SYN1	20	0.210526	0	0	10	0	0	0	0	0	0	0	0	0	0	0	20	20	0	0	0	0	0	0	0	0
S449	P17600	SYN1	20	0.210526	0	0	8	0	0	0	0	0	0	0	0	0	0	0	8	5	0	0	0	0	0	0	0	0
S494	P17600	SYN1	20	0.210526	0	0	8	3	0	0	0	0	0	0	0	0	0	0	29	26	0	0	0	0	0	0	0	0
S502	P17600	SYN1	20	0.210526	0	0	5	0	0	0	0	0	0	0	0	0	0	0	0	0	0	0	0	0	0	0	0	0
T526	P17600	SYN1	20	0.210526	0	0	5	0	0	0	0	0	0	0	0	0	0	0	0	0	0	0	0	0	0	0	0	0
S533	P17600	SYN1	20	0.210526	0	0	10	3	0	0	0	0	0	0	0	0	0	0	37	36	0	0	0	0	0	0	0	0
S551	P17600	SYN1	20	0.210526	0	0	8	0	0	0	0	0	0	0	0	0	0	0	0	0	0	0	0	0	0	0	0	0
S578	P17600	SYN1	20	0.210526	0	0	9	3	0	0	0	0	0	0	0	0	0	0	0	0	0	0	0	0	0	0	0	0
T601	P17600	SYN1	20	0.210526	0	0	10	3	0	0	0	0	0	0	0	0	0	0	0	0	0	0	0	0	0	0	0	0
S605	P17600	SYN1	20	0.210526	0	0	10	3	0	0	0	0	0	0	0	0	0	0	48	44	0	0	0	0	0	0	0	0
S681	P17600	SYN1	20	0.210526	0	0	5	0	0	0	0	0	0	0	0	0	0	0	0	0	0	0	0	0	0	0	0	0
S58	P49419	ALDH7A1	17	0.25	0	0	6	0	0	0	0	0	0	0	0	0	0	0	16	13	0	0	0	0	0	0	0	0
T68	P49419	ALDH7A1	17	0.25	0	0	8	0	0	0	0	0	0	0	0	0	0	0	44	42	0	0	0	0	0	0	0	0
S84	P49419	ALDH7A1	17	0.25	0	0	10	3	0	0	0	0	0	0	0	0	0	0	48	44	0	0	0	0	0	0	0	0
T91	P49419	ALDH7A1	17	0.25	0	0	8	0	0	0	0	0	0	0	0	0	0	0	0	0	0	0	0	0	0	0	0	0
S171	P49419	ALDH7A1	17	0.25	0	0	8	0	0	0	0	0	0	0	0	0	0	0	0	0	0	0	0	0	0	0	0	0
S249	P49419	ALDH7A1	17	0.25	0	0	0	0	0	0	0	0	0	0	0	0	0	0	35	37	0	0	0	0	0	0	0	0
S271	P49419	ALDH7A1	17	0.25	0	0	8	0	0	0	0	0	0	0	0	0	0	0	48	44	0	0	0	0	0	0	0	0
T273	P49419	ALDH7A1	17	0.25	3	0	10	1	0	0	0	0	0	0	0	0	0	0	0	0	0	0	0	0	0	0	0	0
S341	P49419	ALDH7A1	17	0.25	0	0	7	0	0	0	0	0	0	0	0	0	0	0	34	24	0	0	0	0	0	0	0	0
T374	P49419	ALDH7A1	17	0.25	0	0	1	0	3	0	0	0	0	0	0	0	0	0	0	0	34	30	0	0	0	0	0	0
S379	P49419	ALDH7A1	17	0.25	0	0	10	3	0	0	0	0	0	0	0	0	0	0	48	42	0	0	0	0	5	7	0	0
T394	P49419	ALDH7A1	17	0.25	6	0	10	3	0	0	0	0	0	0	0	0	0	0	48	44	0	0	47	44	0	0	0	0
T412	P49419	ALDH7A1	17	0.25	0	0	8	1	0	0	0	0	0	0	0	0	0	0	40	29	0	0	0	0	0	0	0	0
S456	P49419	ALDH7A1	17	0.25	0	0	10	3	0	0	0	0	0	0	0	0	0	0	48	42	0	0	0	0	0	0	0	0
C478	P49419	ALDH7A1	17	0.25	0	0	6	1	0	0	0	0	0	0	0	0	0	0	0	0	17	12	0	0	0	0	0	0
T487	P49419	ALDH7A1	17	0.25	0	0	9	3	0	0	0	0	0	0	0	0	0	0	35	36	0	0	0	0	21	15	0	0
S488	P49419	ALDH7A1	17	0.25	0	0	6	0	0	0	0	0	0	0	0	0	0	0	0	0	0	0	0	0	0	0	0	0
S23	P49721	PSMB2	5	0.238095	0	0	8	0	0	0	0	0	0	0	0	0	0	0	48	44	0	0	0	0	0	0	0	0
S76	P49721	PSMB2	5	0.238095	0	0	10	3	0	0	0	0	0	0	0	0	0	0	41	39	0	0	0	0	27	28	0	0
T78	P49721	PSMB2	5	0.238095	0	0	7	0	0	0	0	0	0	0	0	0	0	0	13	10	0	0	0	0	0	0	0	0
T84	P49721	PSMB2	5	0.238095	0	0	8	0	0	0	0	0	0	0	0	0	0	0	0	0	0	0	0	0	0	0	0	0
S195	P49721	PSMB2	5	0.238095	0	0	8	0	0	0	0	0	0	0	0	0	0	0	48	44	0	0	0	0	0	0	0	0
C66	P05091	ALDH2	12	0.2	0	0	0	0	0	0	0	0	0	0	0	0	0	0	0	0	0	0	48	43	46	43	0	0
T160	P05091	ALDH2	12	0.2	0	0	10	2	0	0	0	0	0	0	0	0	0	0	47	44	0	0	0	0	40	41	0	0
S169	P05091	ALDH2	12	0.2	0	0	8	3	0	0	0	0	0	0	0	0	0	0	0	0	0	0	0	0	0	0	0	0
T202	P05091	ALDH2	12	0.2	0	0	3	0	0	0	0	0	0	0	0	0	0	0	46	39	0	0	0	0	0	0	0	0
S251	P05091	ALDH2	12	0.2	0	0	7	0	0	0	0	0	0	0	0	0	0	0	0	0	0	0	0	0	0	0	0	0
S263	P05091	ALDH2	12	0.2	0	0	0	0	0	0	0	0	0	0	0	0	0	0	47	44	0	0	0	0	0	0	0	0
S354	P05091	ALDH2	12	0.2	0	0	7	0	0	0	0	0	0	0	0	0	0	0	0	0	0	0	0	0	0	0	0	0
T356	P05091	ALDH2	12	0.2	0	0	8	1	0	0	0	0	6	3	0	0	0	0	48	44	0	0	0	0	0	0	0	0
T376	P05091	ALDH2	12	0.2	0	0	10	3	0	0	0	0	0	0	0	0	0	0	0	0	0	0	0	0	0	0	0	0
C386	P05091	ALDH2	12	0.2	0	0	10	3	0	0	0	0	0	0	0	0	0	0	47	43	0	0	0	0	0	0	0	0
S440	P05091	ALDH2	12	0.2	0	0	9	3	0	0	0	0	0	0	0	0	0	0	48	44	0	0	0	0	0	0	0	0
T503	P05091	ALDH2	12	0.2	0	0	8	0	0	0	0	0	0	0	0	0	0	0	0	0	0	0	0	0	0	0	0	0
T151	P02686	MBP	12	0.226415	0	0	5	0	0	0	0	0	0	0	0	0	18	21	48	44	0	0	0	0	0	0	0	0
T154	P02686	MBP	12	0.226415	0	0	9	3	0	0	0	0	0	0	0	0	0	0	0	0	0	0	0	0	0	0	0	0
T169	P02686	MBP	12	0.226415	0	0	10	3	0	0	0	0	0	0	0	0	0	0	48	44	0	0	0	0	0	0	0	0
S174	P02686	MBP	12	0.226415	0	0	10	3	0	0	0	0	0	0	0	0	0	0	0	0	0	0	0	0	0	0	0	0
S205	P02686	MBP	12	0.226415	0	0	8	1	0	0	0	0	0	0	0	0	29	22	0	0	0	0	0	0	0	0	0	0
S210	P02686	MBP	12	0.226415	0	0	0	0	6	0	0	0	0	0	0	0	0	0	0	0	0	0	0	0	0	0	0	0
T214	P02686	MBP	12	0.226415	0	0	10	3	0	0	0	0	0	0	0	0	0	0	48	44	0	0	0	0	0	0	0	0
T229	P02686	MBP	12	0.226415	0	0	1	0	0	0	0	0	0	0	0	0	45	44	36	38	0	0	0	0	0	0	0	0
S244	P02686	MBP	12	0.226415	8	3	10	3	0	0	0	0	0	0	0	0	0	0	0	0	0	0	0	0	0	0	0	0
S249	P02686	MBP	12	0.226415	10	3	10	3	9	2	0	0	0	0	0	0	48	44	25	19	0	0	0	0	0	0	0	0
T283	P02686	MBP	12	0.226415	0	0	8	0	0	0	0	0	0	0	0	0	0	0	0	0	0	0	0	0	0	0	0	0
S285	P02686	MBP	12	0.226415	0	0	10	3	0	0	0	0	0	0	0	0	0	0	0	0	0	0	0	0	0	0	0	0
S60	P60709|P63261|P63267|P68133	ACTB	10	0.175439	0	0	7	0	0	0	0	0	0	0	0	0	0	0	0	0	0	0	0	0	0	0	0	0
T106	P60709|P63261	ACTB	10	0.175439	8	2	9	3	0	0	6	0	8	0	0	0	0	0	44	43	0	0	0	0	0	0	0	0
T149	P60709|P63261	ACTB	10	0.175439	0	0	10	3	0	0	0	0	0	0	0	0	0	0	0	0	0	0	0	0	0	0	0	0
S155	P60709|P63261	ACTB	10	0.175439	0	0	10	3	0	0	0	0	0	0	0	0	0	0	35	32	0	0	0	0	0	0	0	0
S199	P60709|P63261	ACTB	10	0.175439	0	0	6	3	0	0	0	0	0	0	0	0	0	0	48	44	0	0	0	0	0	0	0	0
C272	P60709|P63261	ACTB	10	0.175439	0	0	0	0	0	0	7	2	0	0	0	0	0	0	0	0	0	0	20	25	0	0	0	0
S281	P60709|P63261	ACTB	10	0.175439	2	0	5	0	0	0	0	0	0	0	0	0	0	0	0	0	0	0	0	0	0	0	0	0
T303	P60709|P63261	ACTB	10	0.175439	0	0	7	3	0	0	0	0	0	0	0	0	0	0	0	0	0	0	0	0	0	0	0	0
T304	P60709|P63261	ACTB	10	0.175439	0	0	8	0	0	0	0	0	0	0	0	0	0	0	0	0	0	0	0	0	0	0	0	0
T318	P60709|P63261|P63267|P68133	ACTB	10	0.175439	0	0	9	1	0	0	0	0	0	0	0	0	0	0	44	43	0	0	0	0	0	0	0	0
T13	P11142	HSPA8	14	0.162791	0	0	7	0	0	0	0	0	0	0	0	0	0	0	48	44	0	0	0	0	23	23	0	0
C17	P11142	HSPA8	14	0.162791	0	0	1	0	0	0	4	0	0	0	0	0	0	0	39	39	0	0	0	0	0	0	0	0
T66	P11142	HSPA8	14	0.162791	0	0	7	0	0	0	0	0	0	0	0	0	0	0	0	0	0	0	0	0	0	0	0	0
S113	P11142	HSPA8	14	0.162791	0	0	7	0	0	0	0	0	0	0	0	0	0	0	29	32	0	0	0	0	32	36	0	0
S120	P11142	HSPA8	14	0.162791	0	0	6	0	0	0	0	0	0	0	0	0	0	0	0	0	0	0	0	0	0	0	0	0
T145	P11142	HSPA8	14	0.162791	0	0	3	0	0	0	0	0	0	0	0	0	0	0	33	33	0	0	0	0	0	0	0	0
S153	P11142	HSPA8	14	0.162791	0	0	8	0	0	0	0	0	0	0	0	0	0	0	0	0	0	0	0	0	0	0	0	0
T158	P11142	HSPA8	14	0.162791	0	0	10	3	0	0	0	0	0	0	0	0	0	0	0	0	0	0	17	18	0	0	0	0
T163	P11142	HSPA8	14	0.162791	0	0	7	0	0	0	0	0	0	0	0	0	0	0	47	44	0	0	0	0	0	0	0	0
T177	P11142|P54652	HSPA8	14	0.162791	0	0	8	0	0	0	0	0	0	0	0	0	0	0	32	27	0	0	0	0	0	0	0	0
S329	P11142	HSPA8	14	0.162791	0	0	10	3	0	0	0	0	0	0	0	0	0	0	48	44	0	0	0	0	0	0	0	0
T341	P11142	HSPA8	14	0.162791	0	0	10	3	0	0	0	0	0	0	0	0	0	0	0	0	0	0	0	0	0	0	0	0
S381	P11142	HSPA8	14	0.162791	0	0	6	0	0	0	0	0	0	0	0	0	0	0	0	0	0	0	0	0	0	0	0	0
T425	P11142	HSPA8	14	0.162791	0	0	3	0	0	0	0	0	0	0	0	0	0	0	42	40	0	0	0	0	0	0	0	0
S58	P02675	FGB	13	0.188406	0	0	9	2	0	0	0	0	0	0	0	0	0	0	46	44	0	0	0	0	0	0	0	0
S67	P02675	FGB	13	0.188406	0	0	5	0	0	0	0	0	0	0	0	0	0	0	0	0	0	0	0	0	0	0	0	0
T108	P02675	FGB	13	0.188406	0	0	7	1	0	0	0	0	0	0	0	0	0	0	46	41	0	0	0	0	0	0	0	0
T186	P02675	FGB	13	0.188406	0	0	8	0	0	0	0	0	0	0	0	0	0	0	48	44	0	0	0	0	0	0	0	0
S189	P02675	FGB	13	0.188406	0	0	7	0	0	0	0	0	0	0	0	0	0	0	34	37	0	0	0	0	0	0	0	0
T193	P02675	FGB	13	0.188406	0	0	5	0	0	0	0	0	0	0	0	0	0	0	0	0	0	0	0	0	0	0	0	0
S261	P02675	FGB	13	0.188406	0	0	9	2	0	0	0	0	0	0	0	0	0	0	0	0	0	0	0	0	0	0	0	0
T280	P02675	FGB	13	0.188406	0	0	6	0	0	0	0	0	0	0	0	0	0	0	0	0	0	0	0	0	0	0	0	0
T308	P02675	FGB	13	0.188406	0	0	10	3	0	0	0	0	0	0	0	0	0	0	47	42	0	0	0	0	0	0	0	0
T310	P02675	FGB	13	0.188406	0	0	6	1	0	0	0	0	0	0	0	0	0	0	8	3	0	0	0	0	0	0	0	0
C316	P02675	FGB	13	0.188406	0	0	0	0	0	0	0	0	0	0	0	0	0	0	0	0	0	0	45	43	0	0	0	0
T338	P02675	FGB	13	0.188406	0	0	8	0	0	0	0	0	0	0	0	0	0	0	0	0	0	0	0	0	0	0	0	0
T360	P02675	FGB	13	0.188406	0	0	8	0	0	0	0	0	0	0	0	0	0	0	0	0	0	0	0	0	0	0	0	0
S7	P55072	VCP	15	0.178571	0	0	8	0	0	0	0	0	0	0	0	0	0	0	0	0	0	0	0	0	0	0	0	0
S37	P55072	VCP	15	0.178571	0	0	9	3	0	0	0	0	0	0	0	0	0	0	0	0	0	0	0	0	0	0	0	0
S101	P55072	VCP	15	0.178571	0	0	10	2	0	0	0	0	0	0	0	0	0	0	41	38	0	0	0	0	0	0	0	0
T249	P55072	VCP	15	0.178571	0	0	6	0	0	0	0	0	0	0	0	0	0	0	0	0	0	0	0	0	0	0	0	0
T375	P55072	VCP	15	0.178571	0	0	6	0	0	0	0	0	0	0	0	0	0	0	0	0	0	0	0	0	0	0	0	0
T467	P55072	VCP	15	0.178571	0	0	8	3	0	0	0	0	0	0	0	0	0	0	35	34	0	0	0	0	0	0	0	0
T475	P55072	VCP	15	0.178571	0	0	6	0	0	0	0	0	0	0	0	0	0	0	0	0	0	0	0	0	0	0	0	0
C535	P55072	VCP	15	0.178571	0	0	9	2	0	0	0	0	0	0	0	0	0	0	0	0	0	0	0	0	0	0	0	0
S541	P55072	VCP	15	0.178571	8	0	8	0	0	0	0	0	0	0	0	0	0	0	0	0	0	0	0	0	0	0	0	0
C572	P55072	VCP	15	0.178571	0	0	6	3	0	0	0	0	0	0	0	0	0	0	0	0	0	0	0	0	0	0	0	0
S581	P55072	VCP	15	0.178571	7	0	9	3	0	0	0	0	0	0	0	0	0	0	0	0	0	0	0	0	0	0	0	0
T606	P55072	VCP	15	0.178571	0	0	10	3	0	0	0	0	0	0	0	0	0	0	43	41	0	0	0	0	0	0	0	0
S612	P55072	VCP	15	0.178571	0	0	5	0	0	0	0	0	0	0	0	0	0	0	0	0	0	0	0	0	0	0	0	0
T679	P55072	VCP	15	0.178571	0	0	6	0	0	0	0	0	0	0	0	0	0	0	0	0	0	0	0	0	0	0	0	0
T761	P55072	VCP	15	0.178571	0	0	6	0	0	0	0	0	0	0	0	0	0	0	0	0	0	0	0	0	0	0	0	0
T73	P68366	TUBA4A	17	0.269841	0	0	10	3	2	0	0	0	0	0	0	0	0	0	46	44	0	0	0	0	0	0	0	0
T94	P68366|Q9BQE3|Q9NY65	TUBA4A	17	0.269841	0	0	10	3	5	3	0	0	0	0	0	0	0	0	0	0	0	0	0	0	0	0	0	0
T223	P68366|Q6PEY2|Q9BQE3|Q9NY65	TUBA4A	17	0.269841	0	0	10	3	0	0	0	0	1	0	0	0	0	0	0	0	0	0	0	0	0	0	0	0
T225	P68366|Q6PEY2|Q9BQE3|Q9NY65	TUBA4A	17	0.269841	0	0	9	3	0	0	0	0	1	0	0	0	0	0	0	0	0	0	0	0	0	0	0	0
T253	P68366|Q6PEY2|Q9BQE3|Q9NY65	TUBA4A	17	0.269841	0	0	10	3	0	0	0	0	0	0	0	0	0	0	0	0	0	0	0	0	0	0	0	0
T257	P68366|Q6PEY2|Q9BQE3|Q9NY65	TUBA4A	17	0.269841	0	0	9	3	0	0	0	0	0	0	0	0	0	0	0	0	0	0	0	0	0	0	0	0
T271	P68366|Q6PEY2|Q9BQE3	TUBA4A	17	0.269841	0	0	10	3	0	0	0	0	4	2	0	0	0	0	0	0	0	0	0	0	0	0	0	0
S277	P68366|Q6PEY2|Q9BQE3	TUBA4A	17	0.269841	0	0	8	1	7	2	0	0	8	0	0	0	0	0	0	0	0	0	0	0	0	0	0	0
T292	P68366|Q6PEY2	TUBA4A	17	0.269841	5	0	8	1	0	0	0	0	0	0	0	0	0	0	0	0	0	0	0	0	0	0	0	0
C295	P68366|Q6PEY2	TUBA4A	17	0.269841	0	0	8	2	0	0	0	0	0	0	0	0	0	0	0	0	0	0	0	0	0	0	0	0
C347	P68366	TUBA4A	17	0.269841	0	0	9	3	0	0	0	0	0	0	0	0	0	0	0	0	0	0	0	0	0	0	0	0
T349	P68366	TUBA4A	17	0.269841	8	0	9	3	0	0	0	0	5	0	0	0	0	0	0	0	0	0	0	0	0	0	0	0
T361	P68366|Q6PEY2|Q9BQE3|Q9NY65	TUBA4A	17	0.269841	2	2	10	3	0	0	0	0	0	0	0	0	0	0	0	0	0	0	0	0	0	0	0	0
C376	P68366|Q6PEY2|Q9NY65	TUBA4A	17	0.269841	0	0	0	0	0	0	6	1	0	0	0	0	0	0	0	0	0	0	0	0	0	0	0	0
S379	P68366|Q6PEY2|Q9NY65	TUBA4A	17	0.269841	3	0	8	3	0	0	0	0	5	0	0	0	0	0	0	0	0	0	0	0	0	0	0	0
T381	P68366|Q6PEY2|Q9NY65	TUBA4A	17	0.269841	0	0	7	0	0	0	0	0	0	0	0	0	0	0	0	0	0	0	0	0	0	0	0	0
S419	P68366|Q9BQE3|Q9NY65	TUBA4A	17	0.269841	0	0	8	0	0	0	0	0	0	0	0	0	0	0	0	0	0	0	0	0	0	0	0	0
C71	Q06830	PRDX1	5	0.192308	0	0	0	0	0	0	0	0	0	0	0	0	0	0	0	0	0	0	0	0	35	31	0	0
S106	Q06830	PRDX1	5	0.192308	0	0	10	3	0	0	4	1	0	0	0	0	0	0	47	44	0	0	0	0	0	0	0	0
T111	Q06830	PRDX1	5	0.192308	0	0	0	0	0	0	0	0	0	0	0	0	0	0	0	0	42	39	0	0	0	0	0	0
S181	Q06830	PRDX1	5	0.192308	0	0	5	0	0	0	0	0	0	0	0	0	0	0	0	0	0	0	0	0	0	0	0	0
T183	Q06830	PRDX1	5	0.192308	0	0	9	3	0	0	0	0	0	0	0	0	0	0	29	27	0	0	0	0	0	0	0	0
S77	P28074	PSMB5	7	0.205882	0	0	5	0	0	0	0	0	0	0	0	0	0	0	0	0	0	0	0	0	0	0	0	0
S87	P28074	PSMB5	7	0.205882	0	0	5	0	0	0	0	0	0	0	0	0	0	0	0	0	0	0	0	0	0	0	0	0
T89	P28074	PSMB5	7	0.205882	0	0	6	0	0	0	0	0	0	0	0	0	0	0	0	0	0	0	0	0	0	0	0	0
C111	P28074	PSMB5	7	0.205882	0	0	0	0	0	0	0	0	0	0	0	0	0	0	31	30	0	0	0	0	0	0	0	0
S175	P28074	PSMB5	7	0.205882	0	0	9	2	0	0	0	0	0	0	0	0	0	0	0	0	0	0	0	0	0	0	0	0
T223	P28074	PSMB5	7	0.205882	0	0	0	0	0	0	0	0	0	0	0	0	0	0	43	42	0	0	0	0	0	0	0	0
S229	P28074	PSMB5	7	0.205882	0	0	9	1	0	0	0	0	0	0	0	0	0	0	47	44	0	0	0	0	0	0	0	0
T62	P09211	GSTP1	3	0.130435	0	0	6	0	0	0	0	0	0	0	0	0	0	0	0	0	0	0	0	0	0	0	0	0
T132	P09211	GSTP1	3	0.130435	0	0	8	0	0	0	0	0	0	0	0	0	0	0	0	0	0	0	0	0	0	0	0	0
S135	P09211	GSTP1	3	0.130435	0	0	8	0	0	0	0	0	0	0	0	0	0	0	0	0	0	0	0	0	0	0	0	0
T85	P09936	UCHL1	4	0.173913	7	0	10	3	0	0	0	0	0	0	0	0	35	37	43	38	0	0	0	0	0	0	0	0
C90	P09936	UCHL1	4	0.173913	0	0	9	3	0	0	0	0	0	0	0	0	0	0	20	26	0	0	0	0	0	0	0	0
S112	P09936	UCHL1	4	0.173913	0	0	10	3	0	0	0	0	0	0	0	0	0	0	0	0	0	0	0	0	0	0	0	0
T192	P09936	UCHL1	4	0.173913	0	0	8	0	0	0	0	0	0	0	0	0	0	0	0	0	0	0	0	0	0	0	0	0
S8	A0M8Q6|P0DOY3	IGLC7	4	0.148148	0	0	0	0	0	0	0	0	0	0	0	0	0	0	43	42	0	0	0	0	0	0	0	0
T10	A0M8Q6|P0DOY3	IGLC7	4	0.148148	0	0	0	0	0	0	0	0	0	0	0	0	0	0	25	30	0	0	0	0	0	0	0	0
S69	A0M8Q6|B9A064|P0DOY3	IGLC7	4	0.148148	0	0	0	0	0	0	0	0	0	0	0	0	0	0	46	44	0	0	0	0	0	0	0	0
S69	A0M8Q6|B9A064|P0CG04|P0DOY3	IGLC7	4	0.148148	0	0	0	0	0	0	0	0	0	0	0	0	0	0	46	44	0	0	0	0	0	0	0	0
T7	P0CG47|P0CG48	UBB	8	0.258065	0	0	0	0	0	0	0	0	0	0	0	0	0	0	0	0	0	0	26	10	0	0	0	0
T14	P0CG47|P0CG48	UBB	8	0.258065	0	0	6	1	0	0	0	0	0	0	0	0	0	0	0	0	0	0	0	0	0	0	0	0
S20	P0CG47|P0CG48	UBB	8	0.258065	7	0	7	2	0	0	0	0	8	3	0	0	0	0	30	24	0	0	0	0	0	0	0	0
T22	P0CG47|P0CG48	UBB	8	0.258065	3	0	10	3	1	0	4	0	3	1	0	0	0	0	12	1	0	0	0	0	0	0	0	0
T55	P0CG47|P0CG48	UBB	8	0.258065	0	0	10	3	0	0	0	0	8	0	0	0	40	28	0	0	0	0	0	0	0	0	0	0
S57	P0CG47|P0CG48	UBB	8	0.258065	7	0	7	0	0	0	7	0	0	0	0	0	47	44	0	0	0	0	0	0	0	0	0	0
S65	P0CG47|P0CG48	UBB	8	0.258065	0	0	10	3	0	0	9	1	2	2	0	0	0	0	45	42	0	0	36	33	0	0	0	0
T66	P0CG47|P0CG48	UBB	8	0.258065	9	3	10	1	0	0	0	0	0	0	0	0	0	0	24	25	0	0	0	0	0	0	0	0
C25	P62873	GNB1	13	0.185714	0	0	10	3	0	0	0	0	6	0	0	0	0	0	0	0	0	0	0	0	0	0	0	0
T29	P62873	GNB1	13	0.185714	0	0	7	3	0	0	5	0	0	0	0	0	0	0	0	0	2	0	44	42	0	0	0	0
S31	P62873	GNB1	13	0.185714	0	0	10	3	0	0	0	0	0	0	0	0	0	0	0	0	10	18	10	8	0	0	0	0
T34	P62873	GNB1	13	0.185714	0	0	10	3	2	0	0	0	7	3	0	0	0	0	37	34	0	0	0	0	0	0	0	0
S74	P62873|P62879|Q9HAV0	GNB1	13	0.185714	0	0	6	0	0	0	0	0	0	0	0	0	0	0	0	0	0	0	0	0	0	0	0	0
S84	P62873|P62879	GNB1	13	0.185714	0	0	10	3	0	0	0	0	0	0	0	0	0	0	0	0	0	0	0	0	0	0	0	0
T86	P62873|P62879	GNB1	13	0.185714	0	0	0	0	9	3	0	0	0	0	0	0	0	0	0	0	0	0	0	0	0	0	0	0
T87	P62873|P62879	GNB1	13	0.185714	0	0	10	3	0	0	0	0	0	0	0	0	0	0	0	0	0	0	0	0	0	0	0	0
T143	P62873	GNB1	13	0.185714	0	0	7	0	0	0	0	0	0	0	0	0	0	0	0	0	0	0	0	0	0	0	0	0
S207	P62873	GNB1	13	0.185714	0	0	8	0	0	0	0	0	0	0	0	0	0	0	0	0	0	0	0	0	0	0	0	0
T243	P62873	GNB1	13	0.185714	0	0	5	0	0	0	0	0	0	0	0	0	0	0	0	0	0	0	0	0	0	0	0	0
T263	P62873	GNB1	13	0.185714	0	0	8	0	0	0	0	0	0	0	0	0	0	0	0	0	0	0	0	0	0	0	0	0
C294	P62873	GNB1	13	0.185714	0	0	6	1	0	0	0	0	0	0	0	0	0	0	0	0	0	0	0	0	0	0	0	0
S104	P29401	TKT	18	0.209302	0	0	7	0	0	0	0	0	0	0	0	0	0	0	21	27	0	0	0	0	0	0	0	0
S105	P29401	TKT	18	0.209302	0	0	7	0	0	0	0	0	0	0	0	0	0	0	48	44	0	0	0	0	0	0	0	0
T118	P29401	TKT	18	0.209302	0	0	5	3	0	0	0	0	0	0	0	0	0	0	40	37	0	0	0	0	0	0	0	0
T122	P29401	TKT	18	0.209302	0	0	6	0	0	0	0	0	0	0	0	0	0	0	0	0	0	0	0	0	0	0	0	0
T138	P29401	TKT	18	0.209302	0	0	6	0	0	0	0	0	0	0	0	0	0	0	0	0	0	0	0	0	0	0	0	0
S190	P29401	TKT	18	0.209302	0	0	8	0	0	0	0	0	0	0	0	0	0	0	29	31	0	0	0	0	0	0	0	0
S280	P29401	TKT	18	0.209302	0	0	5	0	0	0	0	0	0	0	0	0	0	0	0	0	0	0	0	0	0	0	0	0
T287	P29401	TKT	18	0.209302	0	0	1	0	0	0	0	0	0	0	0	0	0	0	40	36	0	0	0	0	0	0	0	0
S295	P29401	TKT	18	0.209302	0	0	7	0	0	0	0	0	0	0	0	0	0	0	0	0	11	7	0	0	0	0	0	0
T342	P29401	TKT	18	0.209302	0	0	10	3	0	0	0	0	0	0	0	0	0	0	0	0	0	0	0	0	0	0	0	0
T442	P29401	TKT	18	0.209302	0	0	8	0	0	0	0	0	0	0	0	0	0	0	26	32	0	0	0	0	0	0	0	0
S449	P29401	TKT	18	0.209302	0	0	8	3	0	0	0	0	0	0	0	0	0	0	0	0	0	0	0	0	0	0	0	0
T454	P29401	TKT	18	0.209302	0	0	9	3	0	0	0	0	0	0	0	0	0	0	0	0	0	0	0	0	0	0	0	0
T464	P29401	TKT	18	0.209302	0	0	6	0	0	0	0	0	0	0	0	0	0	0	0	0	0	0	0	0	0	0	0	0
S498	P29401	TKT	18	0.209302	0	0	9	2	0	0	0	0	0	0	0	0	0	0	0	0	0	0	0	0	3	2	0	0
T504	P29401	TKT	18	0.209302	0	0	0	0	0	0	0	0	6	2	0	0	0	0	13	18	0	0	0	0	27	19	0	0
T511	P29401	TKT	18	0.209302	0	0	7	0	0	0	0	0	6	2	0	0	0	0	0	0	0	0	0	0	0	0	0	0
T583	P29401	TKT	18	0.209302	0	0	6	0	0	0	0	0	0	0	0	0	0	0	0	0	0	0	0	0	0	0	0	0
T42	P09543	CNP	12	0.210526	0	0	8	0	0	0	0	0	0	0	0	0	0	0	0	0	0	0	0	0	0	0	0	0
T45	P09543	CNP	12	0.210526	0	0	9	1	0	0	0	0	0	0	0	0	0	0	0	0	0	0	0	0	0	0	0	0
T78	P09543	CNP	12	0.210526	0	0	10	3	0	0	0	0	0	0	0	0	0	0	0	0	0	0	0	0	0	0	0	0
S170	P09543	CNP	12	0.210526	7	3	10	3	0	0	0	0	0	0	0	0	0	0	0	0	0	0	0	0	0	0	0	0
T240	P09543	CNP	12	0.210526	0	0	10	3	0	0	0	0	0	0	0	0	0	0	0	0	0	0	0	0	0	0	0	0
C252	P09543	CNP	12	0.210526	0	0	10	3	0	0	0	0	0	0	10	3	0	0	45	43	0	0	0	0	0	0	9	6
C257	P09543	CNP	12	0.210526	0	0	8	3	4	1	6	3	0	0	0	0	0	0	0	0	0	0	0	0	0	0	0	0
S312	P09543	CNP	12	0.210526	2	0	9	3	0	0	8	3	0	0	0	0	0	0	0	0	0	0	0	0	0	0	0	0
S318	P09543	CNP	12	0.210526	7	0	10	3	1	2	0	0	0	0	0	0	0	0	0	0	0	0	0	0	0	0	0	0
T320	P09543	CNP	12	0.210526	0	0	10	3	0	0	0	0	0	0	0	0	0	0	0	0	0	0	0	0	0	0	0	0
C335	P09543	CNP	12	0.210526	0	0	9	1	0	0	0	0	0	0	0	0	0	0	0	0	0	0	0	0	0	0	0	0
T344	P09543	CNP	12	0.210526	0	0	9	1	0	0	0	0	0	0	0	0	0	0	0	0	0	0	0	0	0	0	0	0
S7	P25787	PSMA2	6	0.206897	0	0	0	0	0	0	0	0	0	0	0	0	0	0	42	33	0	0	0	0	0	0	0	0
S35	P25787	PSMA2	6	0.206897	0	0	8	0	0	0	5	0	0	0	0	0	0	0	0	0	0	0	0	0	0	0	0	0
S77	P25787	PSMA2	6	0.206897	0	0	7	0	0	0	0	0	0	0	0	0	0	0	48	44	0	0	0	0	0	0	0	0
T107	P25787	PSMA2	6	0.206897	0	0	7	0	0	0	0	0	0	0	0	0	34	34	28	33	0	0	0	0	0	0	0	0
T190	P25787	PSMA2	6	0.206897	0	0	7	0	0	0	0	0	0	0	0	0	0	0	0	0	0	0	0	0	0	0	0	0
T194	P25787	PSMA2	6	0.206897	0	0	7	0	0	0	0	0	0	0	0	0	0	0	23	26	0	0	0	0	0	0	0	0
S58	Q96KP4	CNDP2	7	0.12963	0	0	10	3	0	0	0	0	0	0	0	0	0	0	45	43	0	0	0	0	0	0	0	0
S73	Q96KP4	CNDP2	7	0.12963	0	0	10	3	0	0	0	0	0	0	0	0	0	0	38	34	0	0	0	0	0	0	0	0
T349	Q96KP4	CNDP2	7	0.12963	0	0	8	0	0	0	0	0	0	0	0	0	0	0	22	27	0	0	0	0	42	41	0	0
T403	Q96KP4	CNDP2	7	0.12963	0	0	6	2	9	3	0	0	0	0	0	0	0	0	0	0	47	43	29	28	0	0	0	0
T412	Q96KP4	CNDP2	7	0.12963	0	0	7	0	0	0	0	0	0	0	0	0	0	0	0	0	0	0	0	0	0	0	0	0
S417	Q96KP4	CNDP2	7	0.12963	0	0	7	2	0	0	0	0	0	0	0	0	0	0	0	0	0	0	0	0	0	0	0	0
T428	Q96KP4	CNDP2	7	0.12963	0	0	6	0	0	0	0	0	0	0	0	0	0	0	0	0	0	0	0	0	0	0	0	0
T65	P04179	SOD2	5	0.238095	0	0	10	2	0	0	0	0	0	0	0	0	0	0	0	0	0	0	0	0	0	0	0	0
S99	P04179	SOD2	5	0.238095	0	0	7	2	0	0	0	0	0	0	0	0	0	0	39	36	0	0	0	0	0	0	0	0
T103	P04179	SOD2	5	0.238095	0	0	6	0	0	0	0	0	0	0	0	0	0	0	26	26	0	0	0	0	0	0	0	0
S106	P04179	SOD2	5	0.238095	0	0	8	0	0	0	0	0	0	0	0	0	0	0	0	0	0	0	0	0	0	0	0	0
T214	P04179	SOD2	5	0.238095	0	0	9	0	0	0	0	0	0	0	0	0	0	0	0	0	0	0	0	0	0	0	0	0
S83	P51649	ALDH5A1	11	0.152778	0	0	7	0	0	0	0	0	0	0	0	0	0	0	0	0	0	0	0	0	0	0	0	0
T202	P51649	ALDH5A1	11	0.152778	0	0	6	3	0	0	0	0	0	0	0	0	0	0	45	40	0	0	0	0	0	0	0	0
C272	P51649	ALDH5A1	11	0.152778	0	0	10	0	0	0	0	0	0	0	0	0	0	0	0	0	0	0	47	44	0	0	0	0
T273	P51649	ALDH5A1	11	0.152778	8	0	8	0	0	0	0	0	0	0	0	0	0	0	0	0	0	0	0	0	0	0	0	0
S278	P51649	ALDH5A1	11	0.152778	2	0	8	0	0	0	0	0	0	0	0	0	0	0	0	0	0	0	0	0	0	0	0	0
T339	P51649	ALDH5A1	11	0.152778	0	0	8	0	0	0	0	0	0	0	0	0	0	0	0	0	0	0	0	0	0	0	0	0
S343	P51649	ALDH5A1	11	0.152778	0	0	6	0	0	0	0	0	0	0	0	0	0	0	0	0	0	0	0	0	0	0	0	0
T378	P51649	ALDH5A1	11	0.152778	0	0	1	0	0	0	0	0	0	0	0	0	0	0	42	37	0	0	0	0	0	0	0	0
T379	P51649	ALDH5A1	11	0.152778	0	0	7	0	0	0	0	0	0	0	0	0	0	0	0	0	0	0	0	0	0	0	0	0
S498	P51649	ALDH5A1	11	0.152778	0	0	6	0	0	0	0	0	0	0	0	0	0	0	0	0	0	0	0	0	0	0	0	0
S517	P51649	ALDH5A1	11	0.152778	0	0	9	3	0	0	0	0	0	0	0	0	0	0	0	0	0	0	0	0	0	0	0	0
T73	P68363|Q9BQE3	TUBA1B	11	0.171875	0	0	0	0	0	0	0	0	0	0	0	0	0	0	24	22	0	0	0	0	0	0	0	0
T94	P68363|P68366|Q9BQE3|Q9NY65	TUBA1B	11	0.171875	0	0	0	0	0	0	0	0	0	0	0	0	0	0	47	44	0	0	0	0	0	0	0	0
T223	P68363|P68366|Q9BQE3|Q9NY65	TUBA1B	11	0.171875	0	0	0	0	0	0	0	0	0	0	0	0	11	15	47	43	0	0	0	0	0	0	0	0
T223	P68363|P68366|Q6PEY2|Q9BQE3|Q9NY65	TUBA1B	11	0.171875	0	0	0	0	0	0	0	0	0	0	0	0	11	15	47	43	0	0	0	0	0	0	0	0
T271	P68363|P68366|Q6PEY2|Q9BQE3	TUBA1B	11	0.171875	0	0	0	0	0	0	0	0	0	0	0	0	0	0	44	42	0	0	0	0	0	0	0	0
T292	P68363|P68366|Q6PEY2	TUBA1B	11	0.171875	0	0	0	0	0	0	0	0	0	0	0	0	0	0	29	32	0	0	5	9	0	0	0	0
C295	P68363|P68366|Q6PEY2	TUBA1B	11	0.171875	0	0	0	0	0	0	0	0	0	0	0	0	0	0	32	23	0	0	13	18	0	0	0	0
T361	P68363|P68366|Q6PEY2|Q9BQE3|Q9NY65	TUBA1B	11	0.171875	0	0	0	0	0	0	0	0	0	0	0	0	0	0	16	9	41	38	0	0	0	0	0	0
C376	P68363|P68366|Q6PEY2|Q9NY65	TUBA1B	11	0.171875	0	0	0	0	0	0	0	0	0	0	0	0	0	0	0	0	0	0	25	31	0	0	0	0
S379	P68363|P68366|Q6PEY2|Q9NY65	TUBA1B	11	0.171875	0	0	0	0	0	0	0	0	0	0	0	0	37	36	31	33	0	0	0	0	0	0	0	0
S419	P68363|P68366|Q9BQE3|Q9NY65	TUBA1B	11	0.171875	0	0	0	0	0	0	0	0	0	0	0	0	0	0	46	44	0	0	0	0	0	0	0	0
S19	P02511	CRYAB	5	0.192308	10	3	10	3	0	0	0	0	0	0	0	0	0	0	0	0	0	0	0	0	0	0	0	0
S85	P02511	CRYAB	5	0.192308	0	0	10	3	0	0	0	0	0	0	0	0	0	0	0	0	0	0	0	0	0	0	0	0
T132	P02511	CRYAB	5	0.192308	0	0	8	0	0	0	0	0	0	0	0	0	0	0	0	0	0	0	0	0	0	0	0	0
S139	P02511	CRYAB	5	0.192308	0	0	8	2	0	0	0	0	0	0	0	0	0	0	0	0	0	0	0	0	0	0	0	0
T144	P02511	CRYAB	5	0.192308	0	0	7	1	0	0	0	0	0	0	0	0	0	0	0	0	0	0	0	0	0	0	0	0
T36	P49720	PSMB3	6	0.230769	0	0	9	1	0	0	0	0	0	0	0	0	0	0	48	44	0	0	0	0	0	0	0	0
T58	P49720	PSMB3	6	0.230769	4	0	5	0	0	0	0	0	0	0	0	0	0	0	0	0	0	0	0	0	0	0	0	0
T62	P49720	PSMB3	6	0.230769	0	0	7	0	0	0	0	0	0	0	0	0	0	0	0	0	0	0	0	0	0	0	0	0
T86	P49720	PSMB3	6	0.230769	0	0	0	0	0	0	0	0	0	0	0	0	0	0	42	36	0	0	0	0	0	0	0	0
T105	P49720	PSMB3	6	0.230769	0	0	9	1	0	0	0	0	0	0	0	0	0	0	48	44	0	0	0	0	23	15	0	0
S181	P49720	PSMB3	6	0.230769	0	0	7	0	0	0	0	0	0	0	0	0	0	0	47	44	0	0	0	0	0	0	0	0
T72	P07437|Q13509|Q13885|Q9BVA1	TUBB	8	0.123077	0	0	10	3	0	0	0	0	0	0	0	0	0	0	46	41	0	0	0	0	0	0	0	0
S75	P07437|Q13509|Q13885|Q9BVA1	TUBB	8	0.123077	0	0	10	3	0	0	0	0	0	0	0	0	0	0	0	0	0	0	0	0	0	0	0	0
S115	P07437|P68371|Q13509|Q13885|Q9BVA1	TUBB	8	0.123077	9	3	10	3	0	0	9	0	0	0	0	0	0	0	47	42	0	0	0	0	0	0	0	0
S172	P07437|P68371	TUBB	8	0.123077	0	0	6	0	0	0	0	0	0	0	0	0	0	0	0	0	0	0	0	0	0	0	0	0
S322	P07437|P68371|Q13885|Q9BVA1	TUBB	8	0.123077	0	0	9	3	0	0	0	0	0	0	0	0	0	0	0	0	0	0	0	0	0	0	0	0
T351	P07437	TUBB	8	0.123077	0	0	6	2	2	0	0	0	0	0	0	0	0	0	0	0	0	0	0	0	0	0	0	0
T366	P07437	TUBB	8	0.123077	0	0	10	3	7	2	8	3	0	0	0	0	0	0	34	29	13	7	0	0	0	0	0	0
T372	P07437	TUBB	8	0.123077	0	0	5	0	0	0	0	0	0	0	0	0	0	0	0	0	0	0	0	0	0	0	0	0
S24	O94760	DDAH1	6	0.171429	0	0	8	0	0	0	0	0	0	0	0	0	0	0	38	35	0	0	0	0	0	0	0	0
S56	O94760	DDAH1	6	0.171429	0	0	10	3	0	0	0	0	0	0	0	0	0	0	0	0	0	0	0	0	0	0	0	0
T125	O94760	DDAH1	6	0.171429	0	0	5	0	0	0	0	0	0	0	0	0	0	0	41	36	0	0	0	0	0	0	0	0
S164	O94760	DDAH1	6	0.171429	0	0	0	0	0	0	0	0	0	0	0	0	0	0	43	29	0	0	0	0	0	0	0	0
T165	O94760	DDAH1	6	0.171429	0	0	6	0	0	0	0	0	0	0	0	0	0	0	0	0	0	0	0	0	0	0	0	0
T273	O94760	DDAH1	6	0.171429	0	0	8	0	0	0	0	0	0	0	0	0	0	0	0	0	0	0	0	0	0	0	0	0
T5	P62937	PPIA	3	0.130435	1	1	10	3	0	0	0	0	0	0	0	0	0	0	45	41	0	0	0	0	0	0	0	0
S77	P62937	PPIA	3	0.130435	0	0	10	2	0	0	0	0	0	0	0	0	0	0	48	43	0	0	0	0	0	0	0	0
T107	P62937	PPIA	3	0.130435	0	0	5	0	0	0	0	0	0	0	0	0	32	27	38	40	0	0	0	0	0	0	0	0
S147	P05165	PCCA	15	0.154639	0	0	9	3	0	0	0	0	0	0	0	0	0	0	42	38	0	0	0	0	0	0	0	0
T168	P05165	PCCA	15	0.154639	0	0	7	0	0	0	0	0	0	0	0	0	0	0	0	0	0	0	0	0	0	0	0	0
T191	P05165	PCCA	15	0.154639	0	0	9	2	0	0	0	0	0	0	0	0	0	0	36	31	0	0	0	0	0	0	0	0
S305	P05165	PCCA	15	0.154639	0	0	8	0	0	0	0	0	0	0	0	0	0	0	47	42	0	0	0	0	0	0	0	0
T312	P05165	PCCA	15	0.154639	0	0	8	0	0	0	0	0	0	0	0	0	0	0	0	0	0	0	0	0	0	0	0	0
S331	P05165	PCCA	15	0.154639	0	0	7	3	0	0	0	0	0	0	0	0	0	0	46	37	0	0	0	0	0	0	0	0
S341	P05165	PCCA	15	0.154639	0	0	8	0	0	0	0	0	0	0	0	0	0	0	0	0	0	0	0	0	0	0	0	0
T361	P05165	PCCA	15	0.154639	0	0	9	3	0	0	0	0	0	0	0	0	0	0	0	0	0	0	0	0	0	0	0	0
T365	P05165	PCCA	15	0.154639	0	0	8	0	0	0	0	0	0	0	0	0	0	0	0	0	0	0	0	0	0	0	0	0
S418	P05165	PCCA	15	0.154639	0	0	0	0	0	0	0	0	6	1	0	0	0	0	0	0	0	0	0	0	0	0	0	0
S505	P05165	PCCA	15	0.154639	0	0	7	0	0	0	0	0	0	0	0	0	0	0	0	0	0	0	0	0	0	0	0	0
S575	P05165	PCCA	15	0.154639	0	0	6	0	0	0	0	0	0	0	0	0	0	0	0	0	0	0	0	0	0	0	0	0
S582	P05165	PCCA	15	0.154639	0	0	6	0	0	0	0	0	0	0	0	0	0	0	0	0	0	0	0	0	0	0	0	0
S588	P05165	PCCA	15	0.154639	0	0	5	0	0	0	0	0	0	0	0	0	0	0	0	0	0	0	0	0	0	0	0	0
T632	P05165	PCCA	15	0.154639	0	0	6	0	0	0	0	0	0	0	0	0	0	0	0	0	0	0	0	0	0	0	0	0
T216	P42765	ACAA2	6	0.107143	0	0	8	0	0	0	0	0	0	0	0	0	0	0	47	43	0	0	0	0	0	0	0	0
T244	P42765	ACAA2	6	0.107143	0	0	0	0	0	0	0	0	0	0	0	0	0	0	24	22	0	0	0	0	0	0	0	0
S264	P42765	ACAA2	6	0.107143	0	0	6	0	0	0	0	0	0	0	0	0	0	0	0	0	0	0	0	0	0	0	0	0
S301	P42765	ACAA2	6	0.107143	0	0	5	0	0	0	0	0	0	0	0	0	0	0	0	0	0	0	0	0	0	0	0	0
S339	P42765	ACAA2	6	0.107143	0	0	6	0	0	0	0	0	0	0	0	0	0	0	0	0	0	0	0	0	0	0	0	0
T341	P42765	ACAA2	6	0.107143	0	0	8	0	0	0	0	0	0	0	0	0	0	0	0	0	0	0	48	41	0	0	0	0
T13	O95168	NDUFB4	2	0.142857	0	0	8	2	0	0	0	0	0	0	0	0	0	0	0	0	0	0	0	0	0	0	0	0
T17	O95168	NDUFB4	2	0.142857	0	0	5	0	0	0	0	0	0	0	0	0	0	0	0	0	0	0	0	0	0	0	0	0
T79	O60361|P15531|P22392	NME2P1	3	0.214286	0	0	8	3	0	0	0	0	0	0	0	0	0	0	48	44	0	0	0	0	0	0	0	0
S84	O60361|P15531|P22392	NME2P1	3	0.214286	0	0	5	0	0	0	0	0	0	0	0	0	0	0	0	0	0	0	0	0	0	0	0	0
S107	O60361|P22392	NME2P1	3	0.214286	0	0	5	0	0	0	0	0	0	0	0	0	0	0	0	0	0	0	0	0	25	22	0	0
T57	P62314	SNRPD1	2	0.142857	0	0	7	1	0	0	0	0	0	0	0	0	0	0	0	0	0	0	0	0	0	0	0	0
S73	P62314	SNRPD1	2	0.142857	0	0	7	1	0	0	0	0	0	0	0	0	0	0	0	0	0	0	0	0	0	0	0	0
T11	P25786	PSMA1	6	0.181818	0	0	1	0	0	0	0	0	0	0	0	0	0	0	47	44	0	0	0	0	0	0	0	0
S14	P25786	PSMA1	6	0.181818	0	0	7	0	0	0	0	0	0	0	0	0	0	0	0	0	0	0	0	0	0	0	0	0
S73	P25786	PSMA1	6	0.181818	9	3	5	0	0	0	0	0	0	0	0	0	48	44	15	13	0	0	0	0	0	0	0	0
S177	P25786	PSMA1	6	0.181818	0	0	6	0	0	0	0	0	0	0	0	0	0	0	29	33	0	0	0	0	0	0	0	0
T198	P25786	PSMA1	6	0.181818	0	0	1	0	0	0	0	0	0	0	0	0	0	0	39	41	41	40	0	0	0	0	0	0
T207	P25786	PSMA1	6	0.181818	0	0	8	0	0	0	0	0	0	0	0	0	0	0	0	0	0	0	0	0	0	0	0	0
T93	P02679	FGG	10	0.140845	0	0	3	0	0	0	0	0	0	0	0	0	0	0	29	30	0	0	0	0	0	0	0	0
S99	P02679	FGG	10	0.140845	0	0	5	0	0	0	0	0	0	0	0	0	0	0	0	0	0	0	0	0	0	0	0	0
T168	P02679	FGG	10	0.140845	0	0	0	1	0	0	0	0	0	0	0	0	0	0	29	29	0	0	0	0	0	0	0	0
T175	P02679	FGG	10	0.140845	0	0	7	0	0	0	0	0	0	0	0	0	0	0	0	0	0	0	0	0	0	0	0	0
S227	P02679	FGG	10	0.140845	0	0	9	3	0	0	0	0	0	0	0	0	0	0	0	0	0	0	0	0	0	0	0	0
S245	P02679	FGG	10	0.140845	0	0	6	2	0	0	0	0	0	0	0	0	0	0	0	0	0	0	0	0	0	0	0	0
T249	P02679	FGG	10	0.140845	0	0	0	0	0	0	0	0	0	0	0	0	0	0	48	44	0	0	0	0	0	0	0	0
S266	P02679	FGG	10	0.140845	0	0	7	2	0	0	0	0	0	0	0	0	0	0	0	0	0	0	0	0	0	0	0	0
C365	P02679	FGG	10	0.140845	0	0	5	0	0	0	0	0	0	0	0	0	0	0	0	0	0	0	0	0	0	0	0	0
T385	P02679	FGG	10	0.140845	0	0	8	1	0	0	0	0	0	0	0	0	0	0	0	0	0	0	0	0	0	0	0	0
S71	P05166	PCCB	11	0.15493	0	0	8	2	0	0	0	0	0	0	0	0	0	0	0	0	0	0	0	0	0	0	0	0
S82	P05166	PCCB	11	0.15493	0	0	8	0	0	0	0	0	0	0	0	0	0	0	0	0	0	0	0	0	0	0	0	0
C142	P05166	PCCB	11	0.15493	0	0	0	0	0	0	0	0	0	0	0	0	0	0	0	0	0	0	0	0	24	20	0	0
T150	P05166	PCCB	11	0.15493	0	0	10	3	9	2	0	0	0	0	0	0	0	0	46	43	0	0	0	0	29	27	0	0
S161	P05166	PCCB	11	0.15493	0	0	8	0	0	0	0	0	0	0	0	0	0	0	0	0	0	0	0	0	0	0	0	0
T226	P05166	PCCB	11	0.15493	0	0	7	0	0	0	0	0	0	0	0	0	0	0	0	0	0	0	0	0	0	0	0	0
S295	P05166	PCCB	11	0.15493	0	0	8	0	0	0	0	0	0	0	0	0	0	0	0	0	0	0	0	0	0	0	0	0
T304	P05166	PCCB	11	0.15493	0	0	7	0	0	0	0	0	0	0	0	0	0	0	0	0	0	0	0	0	0	0	0	0
S310	P05166	PCCB	11	0.15493	0	0	6	0	0	0	0	0	0	0	0	0	0	0	0	0	0	0	0	0	0	0	0	0
C365	P05166	PCCB	11	0.15493	0	0	9	1	0	0	0	0	0	0	0	0	0	0	0	0	0	0	0	0	0	0	0	0
T423	P05166	PCCB	11	0.15493	0	0	8	0	0	0	0	0	0	0	0	0	0	0	0	0	0	0	0	0	0	0	0	0
T130	P27105	STOM	6	0.139535	0	0	7	3	0	0	0	0	0	0	0	0	0	0	13	9	0	0	0	0	0	0	0	0
T137	P27105	STOM	6	0.139535	0	0	6	0	0	0	0	0	0	0	0	0	0	0	0	0	0	0	0	0	0	0	0	0
T182	P27105	STOM	6	0.139535	0	0	5	0	0	0	0	0	0	0	0	0	0	0	0	0	0	0	0	0	0	0	0	0
S238	P27105	STOM	6	0.139535	0	0	8	0	0	0	0	0	0	0	0	0	0	0	39	37	0	0	0	0	0	0	0	0
T242	P27105	STOM	6	0.139535	0	0	10	3	0	0	0	0	0	0	0	0	0	0	0	0	0	0	0	0	0	0	0	0
S244	P27105	STOM	6	0.139535	0	0	8	0	0	0	0	0	0	0	0	0	0	0	0	0	0	0	0	0	0	0	0	0
T81	P05023	ATP1A1	21	0.148936	0	0	8	3	0	0	0	0	0	0	0	0	0	0	0	0	0	0	0	0	0	0	0	0
S207	P05023	ATP1A1	21	0.148936	0	0	8	2	0	0	0	0	0	0	0	0	0	0	0	0	0	0	0	0	0	0	0	0
T232	P05023	ATP1A1	21	0.148936	0	0	1	0	0	0	0	0	0	0	0	0	0	0	39	40	0	0	0	0	0	0	0	0
T239	P05023	ATP1A1	21	0.148936	0	0	7	0	0	0	0	0	0	0	0	0	0	0	0	0	0	0	0	0	0	0	0	0
S452	P05023	ATP1A1	21	0.148936	0	0	5	1	0	0	0	0	0	0	0	0	0	0	0	0	0	0	0	0	0	0	0	0
S454	P05023	ATP1A1	21	0.148936	0	0	6	0	0	0	0	0	0	0	0	0	0	0	0	0	0	0	0	0	0	0	0	0
S484	P05023	ATP1A1	21	0.148936	0	0	8	0	0	0	0	0	0	0	0	0	0	0	0	0	0	0	0	0	0	0	0	0
T485	P05023	ATP1A1	21	0.148936	0	0	9	3	0	0	0	0	0	0	0	0	0	0	0	0	0	0	0	0	0	0	0	0
S608	P05023|P13637|P50993|P54707|Q13733	ATP1A1	21	0.148936	0	0	0	0	0	0	0	0	7	0	0	0	0	0	0	0	0	0	0	0	0	0	0	0
T617	P05023|P13637|P20648|P50993|P54707|Q13733	ATP1A1	21	0.148936	0	0	10	3	0	0	0	0	0	0	0	0	0	0	0	0	0	0	0	0	0	0	0	0
S635	P05023|P13637|P50993	ATP1A1	21	0.148936	0	0	6	0	0	0	0	0	0	0	0	0	0	0	0	0	0	0	0	0	0	0	0	0
T640	P05023|P13637	ATP1A1	21	0.148936	0	0	9	3	0	0	0	0	0	0	0	0	0	0	0	0	0	0	0	0	0	0	0	0
S653	P05023|P13637	ATP1A1	21	0.148936	0	0	8	0	0	0	0	0	0	0	0	0	0	0	0	0	0	0	0	0	0	0	0	0
T674	P05023	ATP1A1	21	0.148936	0	0	8	0	0	0	0	0	0	0	0	0	0	0	0	0	0	0	0	0	0	0	0	0
S675	P05023	ATP1A1	21	0.148936	0	0	7	0	0	0	0	0	0	0	0	0	0	0	0	0	0	0	0	0	0	0	0	0
T686	P05023	ATP1A1	21	0.148936	0	0	8	0	0	0	0	0	0	0	0	0	0	0	0	0	0	0	0	0	0	0	0	0
T715	P05023|P13637|P50993	ATP1A1	21	0.148936	10	3	10	3	0	0	0	0	0	0	0	0	0	0	45	44	0	0	0	0	0	0	0	0
S722	P05023|P13637|P50993	ATP1A1	21	0.148936	0	0	8	2	0	0	3	2	0	0	0	0	0	0	0	0	0	0	0	0	0	0	0	0
S739	P05023|P13637	ATP1A1	21	0.148936	0	0	7	0	0	0	0	0	0	0	0	0	0	0	47	44	0	0	0	0	0	0	0	0
S742	P05023|P13637	ATP1A1	21	0.148936	0	0	9	3	0	0	0	0	0	0	0	0	0	0	0	0	0	0	0	0	0	0	0	0
S757	P05023|P13637|P50993|Q13733	ATP1A1	21	0.148936	0	0	8	3	0	0	0	0	0	0	0	0	0	0	0	0	0	0	0	0	0	0	0	0
C112	P01857	IGHG1	10	0.135135	0	0	0	0	0	0	0	0	0	0	0	0	0	0	43	41	0	0	32	29	0	0	0	0
S122	P01857	IGHG1	10	0.135135	0	0	10	3	0	0	0	0	0	0	0	0	34	37	14	19	0	0	26	28	0	0	0	0
T143	P01857	IGHG1	10	0.135135	0	0	0	0	0	0	0	0	0	0	0	0	0	0	36	24	0	0	0	0	0	0	0	0
S150	P01857	IGHG1	10	0.135135	0	0	8	0	0	0	0	0	0	0	0	0	0	0	21	12	0	0	0	0	0	0	0	0
S187	P01857|P01860|P01861	IGHG1	10	0.135135	0	0	5	0	0	0	0	0	0	0	0	0	0	0	47	43	0	0	0	0	0	0	0	0
T190	P01857|P01860|P01861	IGHG1	10	0.135135	0	0	8	0	0	0	0	0	0	0	0	0	0	0	0	0	0	0	0	0	0	0	0	0
T233	P01857	IGHG1	10	0.135135	0	0	0	0	0	0	0	0	0	0	0	0	0	0	40	39	0	0	0	0	0	0	0	0
S237	P01857	IGHG1	10	0.135135	0	0	5	0	0	0	0	0	0	0	0	0	0	0	0	0	0	0	0	0	0	0	0	0
S283	P01857	IGHG1	10	0.135135	0	0	0	0	0	0	0	0	0	0	0	0	24	26	42	41	0	0	0	0	0	0	0	0
S286	P01857	IGHG1	10	0.135135	0	0	6	2	0	0	0	0	0	0	0	0	38	39	18	15	0	0	0	0	0	0	0	0
T57	O14531	DPYSL4	9	0.113924	0	0	7	0	0	0	0	0	0	0	0	0	0	0	46	43	0	0	0	0	0	0	0	0
T74	O14531	DPYSL4	9	0.113924	0	0	6	0	0	0	0	0	0	0	0	0	0	0	0	0	0	0	0	0	0	0	0	0
S147	O14531	DPYSL4	9	0.113924	0	0	8	0	0	0	0	0	0	0	0	0	0	0	0	0	0	0	0	0	0	0	0	0
T280	O14531	DPYSL4	9	0.113924	0	0	0	0	8	3	3	0	0	0	0	0	16	10	38	36	23	16	24	23	35	36	0	0
S292	O14531	DPYSL4	9	0.113924	0	0	6	0	0	0	0	0	0	0	0	0	0	0	0	0	0	0	0	0	0	0	0	0
T473	O14531	DPYSL4	9	0.113924	0	0	9	3	0	0	0	0	0	0	0	0	23	23	0	0	0	0	0	0	0	0	0	0
S537	O14531	DPYSL4	9	0.113924	0	0	5	0	0	0	0	0	0	0	0	0	0	0	0	0	0	0	0	0	0	0	0	0
S540	O14531	DPYSL4	9	0.113924	0	0	8	0	0	0	0	0	0	0	0	0	0	0	39	35	0	0	0	0	0	0	0	0
S544	O14531	DPYSL4	9	0.113924	0	0	8	0	0	0	0	0	0	0	0	0	0	0	0	0	0	0	0	0	0	0	0	0
S43	P31150	GDI1	8	0.133333	0	0	4	0	0	0	0	0	0	0	0	0	0	0	29	22	0	0	0	0	0	0	0	0
S44	P31150	GDI1	8	0.133333	0	0	7	0	0	0	0	0	0	0	0	0	0	0	41	38	0	0	0	0	0	0	0	0
T47	P31150	GDI1	8	0.133333	0	0	8	0	0	0	0	0	0	0	0	0	0	0	0	0	0	0	0	0	0	0	0	0
S222	P31150|P50395	GDI1	8	0.133333	0	0	7	0	0	0	0	0	0	0	0	0	0	0	35	39	0	0	0	0	0	0	0	0
S242	P31150	GDI1	8	0.133333	0	0	0	0	0	0	0	0	0	0	0	0	0	0	40	39	0	0	0	0	0	0	0	0
T248	P31150	GDI1	8	0.133333	0	0	7	0	0	0	0	0	0	0	0	0	0	0	0	0	0	0	0	0	0	0	0	0
S285	P31150	GDI1	8	0.133333	0	0	9	3	0	0	0	0	0	0	0	0	0	0	0	0	0	0	0	0	0	0	0	0
T427	P31150	GDI1	8	0.133333	0	0	0	0	0	0	0	0	0	0	0	0	0	0	41	39	0	0	0	0	0	0	0	0
T39	Q07020	RPL18	4	0.16	0	0	5	0	0	0	0	0	0	0	0	0	0	0	0	0	0	0	0	0	0	0	0	0
S41	Q07020	RPL18	4	0.16	0	0	6	0	0	0	0	0	0	0	0	0	0	0	0	0	0	0	0	0	0	0	0	0
T42	Q07020	RPL18	4	0.16	0	0	6	0	0	0	0	0	0	0	0	0	0	0	0	0	0	0	0	0	0	0	0	0
T87	Q07020	RPL18	4	0.16	0	0	7	0	0	0	0	0	0	0	0	0	0	0	0	0	0	0	0	0	0	0	0	0
T52	Q16181	SEPTIN7	8	0.177778	0	0	9	3	0	0	0	0	0	0	0	0	0	0	0	0	0	0	0	0	0	0	0	0
S69	Q16181	SEPTIN7	8	0.177778	0	0	8	3	0	0	0	0	0	0	0	0	0	0	0	0	0	0	0	0	0	0	0	0
S251	Q16181	SEPTIN7	8	0.177778	0	0	8	0	2	0	0	0	0	0	0	0	0	0	16	12	0	0	0	0	0	0	0	0
T253	Q16181	SEPTIN7	8	0.177778	0	0	9	3	2	0	0	0	0	0	0	0	0	0	19	17	0	0	0	0	0	0	0	0
T283	Q16181	SEPTIN7	8	0.177778	0	0	7	0	0	0	0	0	0	0	0	0	0	0	0	0	0	0	0	0	0	0	0	0
T301	Q16181	SEPTIN7	8	0.177778	0	0	8	0	0	0	0	0	0	0	0	0	0	0	48	44	0	0	0	0	0	0	0	0
T318	Q16181	SEPTIN7	8	0.177778	0	0	10	3	0	0	0	0	0	0	0	0	0	0	47	44	0	0	0	0	0	0	0	0
S334	Q16181	SEPTIN7	8	0.177778	0	0	0	0	0	0	0	0	0	0	0	0	0	0	47	43	0	0	0	0	0	0	0	0
S98	P10515	DLAT	15	0.15625	0	0	7	1	0	0	0	0	0	0	0	0	0	0	0	0	0	0	0	0	0	0	0	0
T102	P10515	DLAT	15	0.15625	0	0	6	0	0	0	0	0	0	0	0	0	0	0	0	0	0	0	0	0	0	0	0	0
S395	P10515	DLAT	15	0.15625	0	0	10	3	0	0	0	0	0	0	0	0	0	0	0	0	0	0	0	0	0	0	0	0
T408	P10515	DLAT	15	0.15625	0	0	8	0	0	0	0	0	0	0	0	0	0	0	0	0	0	0	0	0	0	0	0	0
T417	P10515	DLAT	15	0.15625	0	0	8	0	0	0	0	0	0	0	0	0	0	0	0	0	0	0	0	0	0	0	0	0
S426	P10515	DLAT	15	0.15625	0	0	8	0	0	0	0	0	0	0	0	0	0	0	0	0	0	0	0	0	0	0	0	0
S475	P10515	DLAT	15	0.15625	9	3	9	2	0	0	0	0	0	0	0	0	0	0	0	0	0	0	0	0	0	0	0	0
S484	P10515	DLAT	15	0.15625	0	0	8	0	0	0	0	0	0	0	0	0	0	0	0	0	0	0	0	0	0	0	0	0
S496	P10515	DLAT	15	0.15625	0	0	8	0	0	0	0	0	0	0	0	0	0	0	0	0	0	0	0	0	0	0	0	0
S497	P10515	DLAT	15	0.15625	0	0	8	0	0	0	0	0	0	0	0	0	0	0	0	0	0	0	0	0	0	0	0	0
T501	P10515	DLAT	15	0.15625	0	0	8	0	0	0	0	0	0	0	0	0	0	0	0	0	0	0	0	0	0	0	0	0
T536	P10515	DLAT	15	0.15625	0	0	8	0	0	0	0	0	0	0	0	0	0	0	43	39	0	0	0	0	0	0	0	0
S543	P10515	DLAT	15	0.15625	0	0	7	3	0	0	0	0	0	0	0	0	0	0	0	0	0	0	0	0	0	0	0	0
T562	P10515	DLAT	15	0.15625	0	0	7	3	0	0	0	0	0	0	0	0	0	0	0	0	0	0	0	0	0	0	0	0
S566	P10515	DLAT	15	0.15625	0	0	8	0	0	0	0	0	0	0	0	0	0	0	0	0	0	0	0	0	0	0	0	0
S54	P28838	LAP3	10	0.151515	0	0	8	0	0	0	0	0	0	0	0	0	0	0	0	0	0	0	0	0	0	0	0	0
T70	P28838	LAP3	10	0.151515	0	0	8	1	0	0	0	0	0	0	0	0	0	0	48	44	0	0	0	0	0	0	0	0
S74	P28838	LAP3	10	0.151515	0	0	8	0	0	0	0	0	0	0	0	0	0	0	0	0	0	0	0	0	0	0	0	0
T205	P28838	LAP3	10	0.151515	0	0	0	0	0	0	0	0	0	0	0	0	0	0	45	41	0	0	0	0	0	0	0	0
S255	P28838	LAP3	10	0.151515	0	0	0	0	0	0	0	0	0	0	0	0	0	0	0	0	48	44	0	0	0	0	0	0
S269	P28838	LAP3	10	0.151515	0	0	8	2	0	0	0	0	0	0	0	0	0	0	38	32	0	0	0	0	25	26	0	0
S340	P28838	LAP3	10	0.151515	0	0	6	0	0	0	0	0	0	0	0	0	0	0	39	33	0	0	0	0	0	0	0	0
C376	P28838	LAP3	10	0.151515	0	0	9	3	0	0	0	0	0	0	0	0	0	0	48	42	0	0	0	0	0	0	0	0
T380	P28838	LAP3	10	0.151515	0	0	6	0	0	0	0	0	0	0	0	0	0	0	0	0	0	0	0	0	0	0	0	0
T487	P28838	LAP3	10	0.151515	0	0	7	3	0	0	0	0	0	0	0	0	0	0	23	27	0	0	0	0	0	0	0	0
S156	Q562R1	ACTBL2	4	0.0769231	0	0	8	3	0	0	0	0	0	0	0	0	0	0	11	11	0	0	0	0	0	0	0	0
T161	Q562R1	ACTBL2	4	0.0769231	0	0	6	2	0	0	0	0	0	0	0	0	0	0	36	36	0	0	0	0	0	0	0	0
T298	Q562R1	ACTBL2	4	0.0769231	0	0	7	0	0	0	0	0	0	0	0	0	47	43	37	36	0	0	36	38	0	0	0	0
S301	Q562R1	ACTBL2	4	0.0769231	0	0	3	0	0	0	0	0	0	0	0	0	42	40	40	40	0	0	0	0	0	0	0	0
T52	P28070	PSMB4	5	0.135135	0	0	6	0	0	0	0	0	0	0	0	0	0	0	0	0	0	0	0	0	0	0	0	0
S74	P28070	PSMB4	5	0.135135	0	0	8	0	0	0	0	0	0	0	0	0	0	0	0	0	0	0	0	0	0	0	0	0
S99	P28070	PSMB4	5	0.135135	0	0	5	0	0	0	0	0	0	0	0	0	0	0	0	0	0	0	0	0	0	0	0	0
S127	P28070	PSMB4	5	0.135135	0	0	2	0	0	0	0	0	0	0	0	0	0	0	46	44	0	0	0	0	0	0	0	0
S206	P28070	PSMB4	5	0.135135	0	0	10	3	0	0	0	0	0	0	0	0	0	0	48	44	0	0	0	0	0	0	0	0
T101	O43301	HSPA12A	12	0.125	0	0	9	3	0	0	0	0	0	0	0	0	0	0	0	0	0	0	0	0	0	0	0	0
T106	O43301	HSPA12A	12	0.125	0	0	7	0	0	0	0	0	0	0	0	0	0	0	0	0	0	0	0	0	0	0	0	0
T150	O43301	HSPA12A	12	0.125	0	0	7	0	0	0	0	0	0	0	0	0	0	0	0	0	0	0	0	0	0	0	0	0
T153	O43301	HSPA12A	12	0.125	0	0	5	0	0	0	0	0	0	0	0	0	0	0	0	0	0	0	0	0	0	0	0	0
T398	O43301	HSPA12A	12	0.125	0	0	6	3	0	0	0	0	0	0	0	0	0	0	0	0	0	0	0	0	0	0	0	0
T404	O43301	HSPA12A	12	0.125	0	0	8	3	0	0	0	0	0	0	0	0	0	0	0	0	0	0	0	0	0	0	0	0
S444	O43301	HSPA12A	12	0.125	0	0	7	1	0	0	0	0	0	0	0	0	0	0	0	0	0	0	0	0	0	0	0	0
T513	O43301	HSPA12A	12	0.125	0	0	5	0	0	0	0	0	0	0	0	0	0	0	0	0	0	0	0	0	0	0	0	0
T631	O43301	HSPA12A	12	0.125	0	0	6	0	0	0	0	0	0	0	0	0	0	0	0	0	0	0	0	0	0	0	0	0
S632	O43301	HSPA12A	12	0.125	0	0	5	0	0	0	0	0	0	0	0	0	0	0	0	0	0	0	0	0	0	0	0	0
T644	O43301	HSPA12A	12	0.125	0	0	2	1	0	0	6	3	0	0	0	0	0	0	0	0	0	0	0	0	0	0	0	0
T651	O43301	HSPA12A	12	0.125	0	0	8	1	0	0	0	0	0	0	0	0	0	0	0	0	0	0	0	0	0	0	0	0
T282	P06732	CKM	6	0.139535	3	0	2	0	0	0	9	3	7	2	0	0	0	0	25	30	12	16	0	0	0	0	0	0
C283	P06732	CKM	6	0.139535	0	0	3	0	8	2	7	2	5	2	0	0	0	0	0	0	19	27	0	0	6	6	0	0
T322	P06732	CKM	6	0.139535	0	0	0	0	2	0	0	0	0	0	0	0	0	0	37	39	0	0	0	0	0	0	0	0
T327	P06732	CKM	6	0.139535	0	0	5	1	0	0	0	0	0	0	0	0	0	0	38	40	0	0	0	0	0	0	0	0
S337	P06732	CKM	6	0.139535	0	0	4	0	3	0	0	0	0	0	0	0	0	0	31	35	0	0	0	0	0	0	0	0
S372	P06732	CKM	6	0.139535	0	0	9	1	0	0	10	3	0	0	0	0	0	0	28	26	0	0	0	0	0	0	0	0
T38	P62258	YWHAE	5	0.185185	0	0	7	2	0	0	0	0	0	0	0	0	0	0	0	0	0	0	0	0	0	0	0	0
T114	P62258	YWHAE	5	0.185185	0	0	8	1	0	0	0	0	0	0	0	0	0	0	0	0	0	0	0	0	0	0	0	0
S148	P62258	YWHAE	5	0.185185	0	0	7	0	0	0	0	0	0	0	0	0	0	0	48	44	0	0	0	0	0	0	0	0
S156	P62258	YWHAE	5	0.185185	0	0	0	0	0	0	0	0	0	0	0	0	0	0	35	30	0	0	0	0	0	0	0	0
T161	P62258	YWHAE	5	0.185185	0	0	0	0	0	0	0	0	0	0	0	0	0	0	25	23	0	0	0	0	0	0	0	0
T41	P99999	CYCS	2	0.181818	0	0	0	0	0	0	0	0	0	0	0	0	0	0	0	0	0	0	48	44	0	0	0	0
T64	P99999	CYCS	2	0.181818	0	0	10	3	0	0	0	0	0	0	0	0	0	0	0	0	0	0	0	0	0	0	0	0
T75	P02649	APOE	4	0.142857	0	0	5	0	0	0	0	0	0	0	0	0	0	0	0	0	0	0	0	0	0	0	0	0
S147	P02649	APOE	4	0.142857	0	0	8	3	0	0	0	0	0	0	0	0	0	0	0	0	0	0	0	0	0	0	0	0
T212	P02649	APOE	4	0.142857	0	0	10	0	0	0	0	0	0	0	0	0	0	0	48	43	0	0	0	0	0	0	0	0
S215	P02649	APOE	4	0.142857	0	0	5	0	0	0	0	0	0	0	0	0	0	0	0	0	0	0	0	0	0	0	0	0
T48	P61764	STXBP1	9	0.1	0	0	10	3	0	0	0	0	0	0	0	0	0	0	0	0	0	0	0	0	0	0	0	0
T56	P61764	STXBP1	9	0.1	0	0	5	0	0	0	0	0	0	0	0	0	0	0	0	0	0	0	0	0	0	0	0	0
S70	P61764	STXBP1	9	0.1	0	0	10	3	0	0	10	3	0	0	0	0	0	0	45	44	0	0	43	41	0	0	0	0
T376	P61764	STXBP1	9	0.1	0	0	5	0	0	0	0	0	0	0	0	0	0	0	22	21	0	0	0	0	0	0	0	0
S437	P61764	STXBP1	9	0.1	0	0	5	0	0	0	0	0	0	0	0	0	0	0	0	0	0	0	0	0	0	0	0	0
S476	P61764	STXBP1	9	0.1	0	0	7	0	0	0	0	0	0	0	0	0	0	0	0	0	0	0	0	0	0	0	0	0
T479	P61764	STXBP1	9	0.1	0	0	7	3	0	0	0	0	0	0	0	0	0	0	0	0	0	0	0	0	0	0	0	0
T489	P61764	STXBP1	9	0.1	1	0	7	2	0	0	0	0	0	0	0	0	0	0	0	0	0	0	0	0	0	0	0	0
T496	P61764	STXBP1	9	0.1	0	0	8	0	0	0	0	0	0	0	0	0	0	0	0	0	0	0	0	0	0	0	0	0
S8	P23528	CFL1	4	0.173913	0	0	10	3	0	0	0	0	0	0	0	0	0	0	46	43	0	0	0	0	0	0	0	0
T63	P23528	CFL1	4	0.173913	0	0	7	0	0	0	0	0	0	0	0	0	0	0	48	44	0	0	0	0	0	0	0	0
T70	P23528	CFL1	4	0.173913	0	0	7	0	0	0	0	0	0	0	0	0	0	0	0	0	0	0	0	0	0	0	0	0
T91	P23528|Q9Y281	CFL1	4	0.173913	0	0	7	0	0	0	0	0	0	0	0	0	0	0	0	0	0	0	0	0	0	0	0	0
T28	P04040	CAT	6	0.113208	0	0	5	0	0	0	0	0	0	0	0	0	0	0	48	42	0	0	0	0	0	0	0	0
T29	P04040	CAT	6	0.113208	0	0	5	0	0	0	0	0	0	0	0	0	0	0	0	0	0	0	0	0	0	0	0	0
T43	P04040	CAT	6	0.113208	0	0	6	0	0	0	0	0	0	0	0	0	0	0	0	0	0	0	0	0	0	0	0	0
T58	P04040	CAT	6	0.113208	0	0	8	0	0	0	0	0	0	0	0	0	0	0	0	0	0	0	0	0	0	0	0	0
T88	P04040	CAT	6	0.113208	0	0	7	0	0	0	0	0	0	0	0	0	0	0	0	0	0	0	0	0	0	0	0	0
T511	P04040	CAT	6	0.113208	0	0	8	0	0	0	0	0	0	0	0	0	0	0	0	0	0	0	0	0	0	0	0	0
T50	Q12860	CNTN1	20	0.135135	0	0	7	0	0	0	0	0	0	0	0	0	0	0	40	37	0	0	0	0	0	0	0	0
S56	Q12860	CNTN1	20	0.135135	0	0	8	0	0	0	0	0	0	0	0	0	0	0	0	0	0	0	0	0	0	0	0	0
S92	Q12860	CNTN1	20	0.135135	0	0	7	0	0	0	0	0	0	0	0	0	0	0	19	21	0	0	0	0	0	0	0	0
T129	Q12860	CNTN1	20	0.135135	0	0	3	0	0	0	0	0	0	0	0	0	0	0	43	40	0	0	0	0	0	0	0	0
S284	Q12860	CNTN1	20	0.135135	4	0	5	0	0	0	0	0	0	0	0	0	0	0	21	10	0	0	0	0	0	0	0	0
S291	Q12860	CNTN1	20	0.135135	0	0	8	0	0	0	0	0	0	0	0	0	0	0	0	0	0	0	0	0	0	0	0	0
T414	Q12860	CNTN1	20	0.135135	0	0	8	0	0	0	0	0	0	0	0	0	0	0	39	39	0	0	0	0	0	0	0	0
S564	Q12860	CNTN1	20	0.135135	0	0	6	0	0	0	0	0	0	0	0	0	0	0	0	0	0	0	0	0	0	0	0	0
T684	Q12860	CNTN1	20	0.135135	0	0	10	3	0	0	0	0	0	0	0	0	0	0	0	0	0	0	0	0	0	0	0	0
S693	Q12860	CNTN1	20	0.135135	0	0	8	0	0	0	0	0	0	0	0	0	0	0	0	0	0	0	0	0	0	0	0	0
T701	Q12860	CNTN1	20	0.135135	0	0	10	3	0	0	0	0	0	0	0	0	0	0	28	26	0	0	0	0	0	0	0	0
S711	Q12860	CNTN1	20	0.135135	0	0	9	0	0	0	0	0	0	0	0	0	0	0	14	13	0	0	0	0	0	0	0	0
T726	Q12860	CNTN1	20	0.135135	0	0	8	0	0	0	0	0	0	0	0	0	0	0	0	0	0	0	0	0	0	0	0	0
S731	Q12860	CNTN1	20	0.135135	0	0	7	0	0	0	0	0	0	0	0	0	0	0	0	0	0	0	0	0	0	0	0	0
T773	Q12860	CNTN1	20	0.135135	0	0	5	0	0	0	0	0	0	0	0	0	0	0	0	0	0	0	0	0	0	0	0	0
S775	Q12860	CNTN1	20	0.135135	0	0	5	0	0	0	0	0	0	0	0	0	0	0	0	0	0	0	0	0	0	0	0	0
S803	Q12860	CNTN1	20	0.135135	0	0	7	3	0	0	0	0	0	0	0	0	0	0	0	0	0	0	0	0	0	0	0	0
S809	Q12860	CNTN1	20	0.135135	0	0	7	0	0	0	0	0	0	0	0	0	0	0	0	0	0	0	0	0	0	0	0	0
T813	Q12860	CNTN1	20	0.135135	0	0	7	0	0	0	0	0	0	0	0	0	0	0	0	0	0	0	0	0	0	0	0	0
S956	Q12860	CNTN1	20	0.135135	0	0	9	3	0	0	0	0	0	0	0	0	0	0	0	0	0	0	0	0	0	0	0	0
S109	P12110	COL6A2	13	0.108333	0	0	8	0	0	0	0	0	0	0	0	0	0	0	0	0	0	0	0	0	0	0	0	0
S113	P12110	COL6A2	13	0.108333	0	0	8	0	0	0	0	0	0	0	0	0	0	0	0	0	0	0	0	0	0	0	0	0
T161	P12110	COL6A2	13	0.108333	0	0	8	3	0	0	0	0	0	0	0	0	0	0	0	0	0	0	0	0	0	0	0	0
S168	P12110	COL6A2	13	0.108333	0	0	8	0	0	0	0	0	0	0	0	0	0	0	0	0	0	0	0	0	0	0	0	0
S206	P12110	COL6A2	13	0.108333	0	0	8	2	0	0	0	0	0	0	0	0	0	0	0	0	0	0	0	0	0	0	0	0
T207	P12110	COL6A2	13	0.108333	0	0	8	0	0	0	0	0	0	0	0	0	0	0	0	0	0	0	0	0	0	0	0	0
T218	P12110	COL6A2	13	0.108333	0	0	0	0	0	0	0	0	0	0	0	0	0	0	27	25	0	0	0	0	0	0	0	0
T670	P12110	COL6A2	13	0.108333	0	0	0	0	0	0	0	0	0	0	0	0	0	0	29	26	0	0	0	0	0	0	0	0
T701	P12110	COL6A2	13	0.108333	0	0	10	3	0	0	0	0	0	0	0	0	0	0	0	0	0	0	0	0	0	0	0	0
T731	P12110	COL6A2	13	0.108333	0	0	10	3	0	0	0	0	0	0	0	0	0	0	0	0	0	0	0	0	0	0	0	0
S769	P12110	COL6A2	13	0.108333	0	0	6	0	0	0	0	0	0	0	0	0	0	0	0	0	0	0	0	0	0	0	0	0
S774	P12110	COL6A2	13	0.108333	0	0	5	0	0	0	0	0	0	0	0	0	0	0	18	27	0	0	0	0	0	0	0	0
S1004	P12110	COL6A2	13	0.108333	0	0	5	0	0	0	0	0	0	0	0	0	0	0	40	39	0	0	0	0	0	0	0	0
S113	Q9BS92	NIPSNAP3B	3	0.1	0	0	5	0	0	0	0	0	0	0	0	0	0	0	0	0	0	0	0	0	0	0	0	0
S202	Q9BS92|Q9UFN0	NIPSNAP3B	3	0.1	0	0	0	0	0	0	0	0	0	0	0	0	0	0	46	43	0	0	0	0	0	0	0	0
S242	Q9BS92	NIPSNAP3B	3	0.1	0	0	5	0	0	0	0	0	0	0	0	0	0	0	0	0	0	0	0	0	0	0	0	0
S47	Q9UHG2	PCSK1N	1	0.0833333	0	0	8	0	0	0	0	0	0	0	0	0	0	0	0	0	0	0	0	0	0	0	0	0
C100	P30044	PRDX5	1	0.0416667	0	0	7	0	0	0	0	0	0	0	0	0	0	0	0	0	0	0	0	0	0	0	0	0
S23	P51149	RAB7A	3	0.1	0	0	0	0	0	0	0	0	0	0	0	0	0	0	41	43	0	0	0	0	0	0	0	0
T58	P51149	RAB7A	3	0.1	0	0	0	0	0	0	0	0	0	0	0	0	0	0	29	33	0	0	0	0	0	0	0	0
T168	P51149	RAB7A	3	0.1	0	0	8	0	0	0	0	0	0	0	0	0	0	0	0	0	0	0	0	0	0	0	0	0
T71	P25705	ATP5F1A	5	0.0735294	0	0	10	3	0	0	0	0	0	0	0	0	0	0	0	0	0	0	0	0	0	0	0	0
T134	P25705	ATP5F1A	5	0.0735294	0	0	7	2	0	0	0	0	0	0	0	0	0	0	0	0	0	0	0	0	0	0	0	0
S315	P25705	ATP5F1A	5	0.0735294	0	0	8	0	0	0	0	0	0	0	0	0	0	0	0	0	0	0	0	0	0	0	0	0
S413	P25705	ATP5F1A	5	0.0735294	0	0	9	3	0	0	0	0	0	0	0	0	0	0	0	0	0	0	0	0	0	0	0	0
S513	P25705	ATP5F1A	5	0.0735294	0	0	10	3	0	0	0	0	0	0	0	0	0	0	0	0	0	0	0	0	0	0	0	0
T67	Q99719	SEPTIN5	6	0.136364	0	0	10	3	0	0	0	0	0	0	0	0	0	0	0	0	0	0	0	0	0	0	0	0
S241	Q99719	SEPTIN5	6	0.136364	7	0	6	3	0	0	0	0	0	0	0	0	0	0	0	0	0	0	0	0	0	0	0	0
S249	Q99719	SEPTIN5	6	0.136364	0	0	8	0	0	0	0	0	0	0	0	0	0	0	0	0	0	0	0	0	0	0	0	0
T251	Q99719	SEPTIN5	6	0.136364	0	0	8	0	0	0	0	0	0	0	0	0	0	0	0	0	0	0	0	0	0	0	0	0
S327	Q99719	SEPTIN5	6	0.136364	0	0	9	3	0	0	0	0	0	0	0	0	0	0	0	0	0	0	0	0	0	0	0	0
T336	Q99719	SEPTIN5	6	0.136364	0	0	8	0	0	0	0	0	0	0	0	0	0	0	0	0	0	0	0	0	0	0	0	0
T11	Q13554	CAMK2B	14	0.130841	0	0	10	3	0	0	0	0	0	0	0	0	0	0	0	0	0	0	0	0	0	0	0	0
S146	Q13554|Q13555|Q13557|Q9UQM7	CAMK2B	14	0.130841	7	3	10	3	0	0	0	0	0	0	0	0	0	0	0	0	0	0	0	0	0	0	0	0
S235	Q13554|Q13555|Q13557|Q9UQM7	CAMK2B	14	0.130841	8	2	9	3	0	0	0	0	5	1	0	0	0	0	0	0	0	0	0	0	0	0	0	0
T240	Q13554|Q13555|Q13557|Q9UQM7	CAMK2B	14	0.130841	2	0	8	3	0	0	0	0	0	0	0	0	0	0	0	0	0	0	0	0	0	0	0	0
T254	Q13554|Q13555	CAMK2B	14	0.130841	0	0	5	2	0	0	0	0	0	0	0	0	0	0	0	0	0	0	0	0	0	0	0	0
T262	Q13554	CAMK2B	14	0.130841	8	2	10	3	0	0	0	0	0	0	0	0	0	0	0	0	0	0	0	0	0	0	0	0
T307	Q13554|Q13557|Q9UQM7	CAMK2B	14	0.130841	0	0	8	0	0	0	0	0	0	0	0	0	0	0	0	0	0	0	0	0	0	0	0	0
T320	Q13554	CAMK2B	14	0.130841	0	0	7	3	0	0	0	0	0	0	0	0	0	0	0	0	0	0	0	0	0	0	0	0
T321	Q13554	CAMK2B	14	0.130841	0	0	7	0	0	0	0	0	0	0	0	0	0	0	0	0	0	0	0	0	0	0	0	0
T328	Q13554	CAMK2B	14	0.130841	0	0	5	0	0	0	0	0	0	0	0	0	0	0	0	0	0	0	0	0	0	0	0	0
T334	Q13554	CAMK2B	14	0.130841	0	0	5	0	0	0	0	0	0	0	0	0	0	0	0	0	0	0	0	0	0	0	0	0
T542	Q13554	CAMK2B	14	0.130841	0	0	9	2	0	0	0	0	0	0	0	0	0	0	0	0	0	0	0	0	0	0	0	0
T601	Q13554|Q13555	CAMK2B	14	0.130841	0	0	10	1	0	0	0	0	0	0	0	0	0	0	0	0	0	0	0	0	0	0	0	0
T623	Q13554|Q13555	CAMK2B	14	0.130841	0	0	10	3	0	0	0	0	0	0	0	0	0	0	0	0	0	0	0	0	0	0	0	0
T78	P63267|P68133	ACTG2	5	0.0877193	0	0	8	0	0	0	0	0	0	0	0	0	0	0	0	0	0	0	0	0	0	0	0	0
T104	P63267|P68133	ACTG2	5	0.0877193	0	0	0	0	0	0	0	0	6	0	0	0	0	0	48	43	27	21	0	0	0	0	0	0
T150	P63267|P68133	ACTG2	5	0.0877193	0	0	6	0	0	0	0	0	0	0	0	0	0	0	0	0	0	0	0	0	0	0	0	0
S301	P63267	ACTG2	5	0.0877193	0	0	8	0	0	0	0	0	0	0	0	0	0	0	9	16	0	0	0	0	4	4	0	0
T305	P63267	ACTG2	5	0.0877193	0	0	5	0	0	0	0	0	0	0	0	0	0	0	0	0	0	0	0	0	0	0	0	0
S264	Q96CW1	AP2M1	8	0.140351	0	0	6	3	0	0	0	0	0	0	0	0	0	0	0	0	0	0	0	0	0	0	0	0
T326	Q96CW1	AP2M1	8	0.140351	0	0	8	0	0	0	0	0	0	0	0	0	0	0	0	0	0	0	0	0	0	0	0	0
T330	Q96CW1	AP2M1	8	0.140351	0	0	6	0	0	0	0	0	0	0	0	0	0	0	0	0	0	0	0	0	0	0	0	0
S364	Q96CW1	AP2M1	8	0.140351	0	0	9	3	0	0	0	0	0	0	0	0	0	0	0	0	0	0	0	0	0	0	0	0
T375	Q96CW1	AP2M1	8	0.140351	0	0	7	0	0	0	0	0	0	0	0	0	0	0	0	0	0	0	0	0	0	0	0	0
S387	Q96CW1	AP2M1	8	0.140351	0	0	9	3	0	0	0	0	0	0	0	0	0	0	0	0	0	0	0	0	0	0	0	0
S397	Q96CW1	AP2M1	8	0.140351	0	0	6	0	0	0	0	0	0	0	0	0	0	0	0	0	0	0	0	0	0	0	0	0
S414	Q96CW1	AP2M1	8	0.140351	0	0	5	0	0	0	0	0	0	0	0	0	0	0	0	0	0	0	0	0	0	0	0	0
T59	P62820|Q9H0U4	RAB1A	5	0.131579	0	0	0	0	0	0	0	0	4	0	0	0	0	0	0	0	38	37	0	0	0	0	0	0
S145	P62820	RAB1A	5	0.131579	0	0	10	2	0	0	0	0	0	0	0	0	0	0	23	33	0	0	0	0	0	0	0	0
T153	P62820	RAB1A	5	0.131579	0	0	5	0	0	0	0	0	0	0	0	0	0	0	0	0	0	0	0	0	0	0	0	0
T159	P62820	RAB1A	5	0.131579	0	0	0	0	0	0	0	0	0	0	0	0	0	0	42	34	0	0	0	0	0	0	0	0
S164	P62820	RAB1A	5	0.131579	0	0	7	0	0	0	0	0	0	0	0	0	0	0	0	0	0	0	0	0	0	0	0	0
T6	P25788	PSMA3	2	0.0625	0	0	0	0	0	0	0	0	0	0	0	0	0	0	42	39	0	0	0	0	0	0	0	0
S34	P25788	PSMA3	2	0.0625	0	0	9	1	0	0	0	0	0	0	0	0	0	0	48	44	0	0	0	0	0	0	0	0
T202	P21579	SYT1	7	0.155556	0	0	6	2	0	0	6	1	0	0	0	0	0	0	41	42	0	0	0	0	0	0	0	0
T212	P21579	SYT1	7	0.155556	0	0	9	3	0	0	0	0	0	0	0	0	0	0	0	0	0	0	0	0	0	0	0	0
S218	P21579	SYT1	7	0.155556	0	0	7	0	0	0	0	0	0	0	0	0	0	0	0	0	0	0	0	0	0	0	0	0
T224	P21579	SYT1	7	0.155556	0	0	0	0	0	0	0	0	0	0	0	0	0	0	48	44	0	0	0	0	0	0	0	0
T250	P21579	SYT1	7	0.155556	0	0	5	2	0	0	0	0	0	0	0	0	0	0	0	0	0	0	0	0	0	0	0	0
T257	P21579	SYT1	7	0.155556	0	0	7	0	0	0	0	0	0	0	0	0	0	0	0	0	0	0	0	0	0	0	0	0
T407	P21579	SYT1	7	0.155556	0	0	8	3	0	0	0	0	0	0	0	0	0	0	0	0	0	0	0	0	0	0	0	0
T142	P68104|Q05639|Q5VTE0	EEF1A1	5	0.0862069	0	0	8	0	0	0	0	0	0	0	0	0	0	0	0	0	0	0	0	0	0	0	0	0
T242	P68104|Q5VTE0	EEF1A1	5	0.0862069	0	0	6	0	0	0	0	0	0	0	0	0	0	0	0	0	0	0	0	0	0	0	0	0
T261	P68104|Q05639|Q5VTE0	EEF1A1	5	0.0862069	0	0	8	0	0	0	0	0	0	0	0	0	0	0	0	0	0	0	0	0	0	0	0	0
T279	P68104|Q5VTE0	EEF1A1	5	0.0862069	0	0	7	0	0	0	0	0	0	0	0	0	0	0	0	0	0	0	0	0	0	0	0	0
T432	P68104|Q05639|Q5VTE0	EEF1A1	5	0.0862069	0	0	10	3	0	0	0	0	0	0	0	0	0	0	0	0	0	0	0	0	0	0	0	0
T119	P00738	HP	7	0.134615	0	0	0	0	0	0	0	0	0	0	0	0	0	0	37	25	0	0	0	0	0	0	0	0
T126	P00738	HP	7	0.134615	0	0	5	0	0	0	0	0	0	0	0	0	0	0	48	43	0	0	0	0	0	0	0	0
C145	P00738|P00739	HP	7	0.134615	0	0	0	0	0	0	0	0	0	0	0	0	0	0	0	0	0	0	0	0	28	20	0	0
C149	P00738|P00739	HP	7	0.134615	0	0	0	0	0	0	0	0	0	0	0	0	0	0	28	20	0	0	0	0	0	0	0	0
T220	P00738|P00739	HP	7	0.134615	0	0	7	3	0	0	0	0	0	0	0	0	0	0	48	44	0	0	0	0	0	0	0	0
S269	P00738	HP	7	0.134615	0	0	8	0	0	0	0	0	0	0	0	0	0	0	0	0	0	0	0	0	0	0	0	0
T338	P00738	HP	7	0.134615	0	0	0	0	0	0	0	0	0	0	0	0	0	0	0	0	0	0	44	39	0	0	0	0
S48	P06748	NPM1	2	0.0512821	0	0	0	0	0	0	0	0	0	0	0	0	0	0	38	38	0	0	0	0	0	0	0	0
S82	P06748	NPM1	2	0.0512821	0	0	10	3	0	0	0	0	0	0	0	0	0	0	0	0	0	0	0	0	0	0	0	0
T106	P60201	PLP1	7	0.134615	0	0	6	3	0	0	0	0	0	0	0	0	0	0	0	0	0	0	0	0	0	0	0	0
T107	P60201	PLP1	7	0.134615	0	0	8	3	0	0	0	0	0	0	0	0	16	23	0	0	0	0	0	0	0	0	0	0
C109	P60201	PLP1	7	0.134615	0	0	7	1	0	0	0	0	0	0	0	0	0	0	0	0	0	0	0	0	0	0	0	0
S114	P60201	PLP1	7	0.134615	0	0	10	3	0	0	0	0	0	0	10	3	0	0	0	0	0	0	0	0	0	0	0	0
T116	P60201	PLP1	7	0.134615	0	0	8	3	0	0	0	0	0	0	0	0	0	0	0	0	0	0	0	0	0	0	0	0
S199	P60201	PLP1	7	0.134615	0	0	0	0	0	0	0	0	0	0	0	0	21	27	0	0	0	0	0	0	24	31	0	0
C201	P60201	PLP1	7	0.134615	0	0	9	3	4	0	0	0	5	0	0	0	0	0	46	38	37	33	0	0	25	23	0	0
T93	P41222	PTGDS	6	0.153846	0	0	5	1	0	0	0	0	0	0	0	0	0	0	0	0	0	0	0	0	0	0	0	0
S101	P41222	PTGDS	6	0.153846	0	0	5	0	0	0	0	0	0	0	0	0	0	0	0	0	0	0	0	0	0	0	0	0
S106	P41222	PTGDS	6	0.153846	0	0	5	0	0	0	0	0	0	0	0	0	0	0	0	0	0	0	0	0	0	0	0	0
T173	P41222	PTGDS	6	0.153846	0	0	0	0	0	0	0	0	0	0	0	0	0	0	38	38	0	0	0	0	0	0	0	0
T176	P41222	PTGDS	6	0.153846	0	0	1	0	0	0	0	0	0	0	0	0	0	0	33	35	0	0	0	0	0	0	0	0
T183	P41222	PTGDS	6	0.153846	0	0	8	0	0	0	0	0	0	0	0	0	0	0	12	6	0	0	0	0	0	0	0	0
T73	P35268	RPL22	2	0.153846	0	0	8	0	0	0	0	0	0	0	0	0	0	0	0	0	0	0	0	0	0	0	0	0
S74	P35268	RPL22	2	0.153846	0	0	7	0	0	0	0	0	0	0	0	0	0	0	0	0	0	0	0	0	0	0	0	0
S75	P63027|Q15836	VAMP2	1	0.0769231	0	0	8	1	0	0	0	0	0	0	0	0	0	0	0	0	0	0	0	0	0	0	0	0
T149	P02768	ALB	9	0.0978261	0	0	0	0	0	0	0	0	0	0	0	0	0	0	26	32	0	0	0	0	0	0	0	0
T157	P02768	ALB	9	0.0978261	0	0	2	0	0	0	0	0	0	0	0	0	0	0	42	40	0	0	0	0	0	0	0	0
S366	P02768	ALB	9	0.0978261	0	0	0	0	0	0	0	0	0	0	0	0	0	0	48	44	0	0	0	0	0	0	0	0
T436	P02768	ALB	9	0.0978261	0	0	0	0	0	0	0	0	0	0	0	0	0	0	29	20	0	0	0	0	0	0	0	0
S443	P02768	ALB	9	0.0978261	0	0	6	0	0	0	0	0	0	0	0	0	0	0	9	15	0	0	0	0	0	0	0	0
T446	P02768	ALB	9	0.0978261	0	0	6	0	0	0	0	0	0	0	0	0	0	0	43	41	0	0	0	0	0	0	0	0
S451	P02768	ALB	9	0.0978261	0	0	5	0	0	0	0	0	0	0	0	0	0	0	0	0	0	0	0	0	0	0	0	0
S513	P02768	ALB	9	0.0978261	0	0	0	0	0	0	0	0	0	0	0	0	0	0	32	35	0	0	43	41	44	43	0	0
T520	P02768	ALB	9	0.0978261	0	0	7	0	0	0	0	0	0	0	0	0	0	0	46	38	0	0	0	0	0	0	0	0
T171	P04899	GNAI2	3	0.0566038	0	0	7	0	0	0	0	0	0	0	0	0	0	0	0	0	0	0	0	0	0	0	0	0
T183	P04899|P08754|P09471|P63096	GNAI2	3	0.0566038	0	0	10	3	0	0	0	0	0	0	0	0	0	0	48	43	0	0	0	0	33	31	0	0
T191	P04899|P63096	GNAI2	3	0.0566038	0	0	8	0	0	0	0	0	0	0	0	0	0	0	0	0	0	0	0	0	0	0	0	0
S51	O76070	SNCG	1	0.05	0	0	0	0	0	0	0	0	0	0	0	0	0	0	43	40	0	0	0	0	0	0	0	0
T130	Q04837	SSBP1	3	0.15	0	0	10	3	0	0	0	0	0	0	0	0	0	0	0	0	0	0	0	0	0	0	0	0
S141	Q04837	SSBP1	3	0.15	0	0	5	0	0	0	0	0	0	0	0	0	0	0	0	0	0	0	0	0	0	0	0	0
T144	Q04837	SSBP1	3	0.15	0	0	5	0	0	0	0	0	0	0	0	0	0	0	0	0	0	0	0	0	0	0	0	0
S78	Q13509	TUBB3	7	0.104478	1	0	2	1	0	0	7	1	0	0	0	0	0	0	0	0	0	0	0	0	0	0	0	0
S95	Q13509	TUBB3	7	0.104478	0	0	7	0	0	0	1	0	0	0	0	0	0	0	0	0	0	0	0	0	0	0	0	0
T221	Q13509	TUBB3	7	0.104478	0	0	8	2	0	0	0	0	0	0	0	0	0	0	0	0	0	0	0	0	0	0	0	0
S364	Q13509	TUBB3	7	0.104478	0	0	9	3	0	0	0	0	0	0	0	0	0	0	0	0	0	0	0	0	0	0	0	0
S365	Q13509	TUBB3	7	0.104478	0	0	8	0	0	0	0	0	0	0	0	0	0	0	0	0	0	0	0	0	0	0	0	0
S371	Q13509	TUBB3	7	0.104478	0	0	5	0	0	0	0	0	0	0	0	0	0	0	0	0	0	0	0	0	0	0	0	0
T372	Q13509	TUBB3	7	0.104478	0	0	5	0	0	0	0	0	0	0	0	0	0	0	0	0	0	0	0	0	0	0	0	0
S45	P08238|P14625	HSP90AB1	7	0.0795455	0	0	1	0	0	0	0	0	0	0	0	0	0	0	29	29	0	0	0	0	0	0	0	0
S63	P08238|Q58FF7|Q58FF8	HSP90AB1	7	0.0795455	0	0	7	0	0	0	0	0	0	0	0	0	0	0	0	0	0	0	0	0	0	0	0	0
T214	P08238|Q58FF7	HSP90AB1	7	0.0795455	0	0	8	0	0	0	0	0	0	0	0	0	0	0	0	0	0	0	0	0	0	0	0	0
C366	P08238	HSP90AB1	7	0.0795455	0	0	0	0	0	0	8	3	0	0	0	0	0	0	0	0	0	0	0	0	0	0	0	0
S417	P08238	HSP90AB1	7	0.0795455	0	0	5	3	0	0	0	0	0	0	0	0	0	0	0	0	0	0	0	0	0	0	0	0
S490	P08238	HSP90AB1	7	0.0795455	0	0	6	0	0	0	0	0	0	0	0	0	0	0	0	0	0	0	0	0	0	0	0	0
T661	P08238	HSP90AB1	7	0.0795455	0	0	8	1	0	0	0	0	0	0	0	0	0	0	0	0	0	0	0	0	0	0	0	0
S98	P80404	ABAT	6	0.0983607	0	0	8	3	0	0	0	0	0	0	0	0	0	0	0	0	0	0	0	0	0	0	0	0
S102	P80404	ABAT	6	0.0983607	0	0	6	0	0	0	0	0	0	0	0	0	0	0	0	0	0	0	0	0	0	0	0	0
S123	P80404	ABAT	6	0.0983607	0	0	8	0	0	0	0	0	0	0	0	0	0	0	0	0	0	0	0	0	0	0	0	0
S240	P80404	ABAT	6	0.0983607	0	0	8	0	0	0	0	0	0	0	0	0	0	0	0	0	0	0	0	0	0	0	0	0
S297	P80404	ABAT	6	0.0983607	0	0	9	0	0	0	0	0	0	0	0	0	0	0	11	11	0	0	0	0	0	0	0	0
S305	P80404	ABAT	6	0.0983607	0	0	7	1	0	0	0	0	0	0	0	0	0	0	0	0	0	0	0	0	0	0	0	0
T7	Q15019	SEPTIN2	4	0.117647	0	0	10	3	0	0	0	0	0	0	0	0	0	0	45	42	0	0	0	0	0	0	0	0
T14	Q15019	SEPTIN2	4	0.117647	0	0	8	3	0	0	0	0	0	0	0	0	0	0	0	0	0	0	0	0	0	0	0	0
T60	Q15019	SEPTIN2	4	0.117647	0	0	8	0	0	0	0	0	0	0	0	0	0	0	0	0	0	0	0	0	0	0	0	0
S218	Q15019	SEPTIN2	4	0.117647	0	0	0	0	4	0	0	0	0	0	0	0	9	4	0	0	29	24	0	0	0	0	0	0
S35	Q99798	ACO2	9	0.0918367	0	0	7	0	0	0	0	0	0	0	0	0	0	0	0	0	0	0	0	0	0	0	0	0
S79	Q99798	ACO2	9	0.0918367	0	0	8	3	0	0	0	0	0	0	0	0	0	0	0	0	0	0	0	0	0	0	0	0
T491	Q99798	ACO2	9	0.0918367	0	0	5	0	0	0	0	0	0	0	0	0	0	0	0	0	0	0	0	0	0	0	0	0
S492	Q99798	ACO2	9	0.0918367	0	0	7	1	0	0	0	0	0	0	0	0	0	0	0	0	0	0	0	0	0	0	0	0
T543	Q99798	ACO2	9	0.0918367	0	0	9	0	0	0	0	0	0	0	0	0	0	0	0	0	0	0	0	0	0	0	0	0
S614	Q99798	ACO2	9	0.0918367	0	0	9	3	0	0	0	0	0	0	0	0	0	0	20	15	0	0	0	0	0	0	0	0
T637	Q99798	ACO2	9	0.0918367	0	0	0	0	0	0	0	0	0	0	0	0	0	0	42	41	0	0	0	0	0	0	0	0
T708	Q99798	ACO2	9	0.0918367	0	0	10	3	0	0	0	0	0	0	0	0	0	0	45	44	0	0	0	0	0	0	0	0
T757	Q99798	ACO2	9	0.0918367	0	0	6	0	0	0	0	0	0	0	0	0	0	0	0	0	0	0	0	0	0	0	0	0
T169	P30084	ECHS1	4	0.114286	0	0	7	0	0	0	0	0	0	0	0	0	0	0	0	0	0	0	0	0	0	0	0	0
S186	P30084	ECHS1	4	0.114286	0	0	5	2	0	0	0	0	0	0	0	0	0	0	41	37	33	24	0	0	0	0	0	0
T194	P30084	ECHS1	4	0.114286	0	0	8	0	0	0	0	0	0	0	0	0	0	0	0	0	0	0	0	0	0	0	0	0
T269	P30084	ECHS1	4	0.114286	0	0	7	0	0	0	0	0	0	0	0	0	0	0	0	0	0	0	0	0	0	0	0	0
T5	P63215	GNG3	1	0.0714286	0	0	3	0	0	0	0	0	0	0	0	0	0	0	27	24	0	0	28	27	0	0	0	0
T104	P51148	RAB5C	4	0.142857	0	0	7	0	0	0	0	0	0	0	0	0	0	0	0	0	0	0	0	0	0	0	0	0
T106	P51148	RAB5C	4	0.142857	0	0	7	0	0	0	0	0	0	0	0	0	0	0	0	0	0	0	0	0	0	0	0	0
S124	P51148	RAB5C	4	0.142857	0	0	9	3	0	0	0	0	0	0	0	0	0	0	43	40	0	0	0	0	0	0	0	0
S209	P51148	RAB5C	4	0.142857	0	0	7	0	0	0	0	0	0	0	0	0	0	0	0	0	0	0	0	0	0	0	0	0
S39	P60880	SNAP25	3	0.142857	0	0	9	3	0	0	0	0	0	0	0	0	0	0	0	0	0	0	0	0	0	0	0	0
S115	P60880	SNAP25	3	0.142857	0	0	8	0	0	0	0	0	0	0	0	0	0	0	0	0	0	0	0	0	0	0	0	0
S154	P60880	SNAP25	3	0.142857	0	0	8	3	0	0	0	0	0	0	0	0	0	0	0	0	0	0	0	0	0	0	0	0
S66	A8MWD9|P62308	SNRPGP15	1	0.142857	0	0	0	0	0	0	0	0	0	0	0	0	0	0	34	32	0	0	0	0	0	0	0	0
C102	Q13011	ECH1	5	0.1	0	0	0	0	0	0	0	0	0	0	0	0	0	0	35	32	0	0	0	0	0	0	0	0
T115	Q13011	ECH1	5	0.1	0	0	7	1	0	0	0	0	0	0	0	0	0	0	0	0	0	0	0	0	0	0	0	0
T208	Q13011	ECH1	5	0.1	0	0	7	0	0	0	0	0	0	0	0	0	0	0	0	0	0	0	0	0	0	0	0	0
S220	Q13011	ECH1	5	0.1	0	0	8	0	0	0	6	0	0	0	0	0	0	0	0	0	0	0	47	43	0	0	0	0
T228	Q13011	ECH1	5	0.1	0	0	8	0	0	0	0	0	0	0	0	0	0	0	0	0	0	0	0	0	0	0	0	0
S102	P21796	VDAC1	6	0.12	0	0	6	0	0	0	0	0	0	0	0	0	0	0	0	0	0	0	0	0	0	0	0	0
S104	P21796	VDAC1	6	0.12	9	3	7	0	0	0	0	0	0	0	0	0	0	0	0	0	0	0	0	0	0	0	0	0
T165	P21796	VDAC1	6	0.12	0	0	5	0	0	0	0	0	0	0	0	0	0	0	0	0	0	0	0	0	0	0	0	0
S167	P21796	VDAC1	6	0.12	0	0	8	0	0	0	0	0	0	0	0	0	0	0	0	0	0	0	0	0	0	0	0	0
T258	P21796	VDAC1	6	0.12	0	0	8	3	0	0	0	0	0	0	0	0	0	0	0	0	0	0	0	0	0	0	0	0
S260	P21796	VDAC1	6	0.12	0	0	5	0	0	0	0	0	0	0	0	0	0	0	0	0	0	0	0	0	0	0	0	0
S151	P46926	GNPDA1	4	0.111111	0	0	7	2	0	0	0	0	0	0	0	0	0	0	0	0	0	0	0	0	0	0	0	0
T161	P46926	GNPDA1	4	0.111111	0	0	6	0	0	0	0	0	0	0	0	0	47	41	0	0	0	0	0	0	0	0	0	0
T166	P46926	GNPDA1	4	0.111111	0	0	10	3	0	0	0	0	0	0	0	0	0	0	0	0	0	0	0	0	0	0	0	0
T225	P46926|Q8TDQ7	GNPDA1	4	0.111111	0	0	0	0	0	0	0	0	0	0	0	0	0	0	47	42	0	0	0	0	0	0	0	0
S47	Q9UFN0	NIPSNAP3A	2	0.0689655	0	0	10	1	0	0	0	0	0	0	0	0	0	0	0	0	0	0	0	0	0	0	0	0
T241	Q9UFN0	NIPSNAP3A	2	0.0689655	0	0	7	3	0	0	0	0	0	0	0	0	0	0	0	0	0	0	0	0	0	0	0	0
T219	P11216	PYGB	11	0.1375	0	0	2	0	0	0	0	0	0	0	0	0	0	0	42	44	0	0	0	0	0	0	0	0
T229	P11216	PYGB	11	0.1375	0	0	7	0	0	0	0	0	0	0	0	0	0	0	0	0	0	0	0	0	0	0	0	0
T376	P11216|P11217	PYGB	11	0.1375	0	0	5	0	0	0	0	0	0	0	0	0	0	0	0	0	0	0	0	0	0	0	0	0
T379	P11216|P11217	PYGB	11	0.1375	0	0	6	0	0	0	0	0	0	0	0	0	0	0	0	0	0	0	0	0	0	0	0	0
S467	P11216	PYGB	11	0.1375	0	0	10	3	0	0	0	0	0	0	0	0	0	0	45	42	0	0	0	0	0	0	0	0
T503	P11216	PYGB	11	0.1375	0	0	7	0	0	0	0	0	0	0	0	0	0	0	0	0	0	0	0	0	0	0	0	0
S561	P11216	PYGB	11	0.1375	0	0	8	0	0	0	0	0	0	0	0	0	0	0	0	0	0	0	0	0	0	0	0	0
S664	P11216	PYGB	11	0.1375	0	0	8	0	0	0	0	0	0	0	0	0	0	0	36	33	0	0	0	0	0	0	0	0
S668	P11216	PYGB	11	0.1375	0	0	7	0	0	0	0	0	0	0	0	0	0	0	0	0	0	0	0	0	0	0	0	0
S747	P11216	PYGB	11	0.1375	0	0	10	3	0	0	0	0	0	0	0	0	0	0	46	44	0	0	0	0	0	0	0	0
S748	P11216	PYGB	11	0.1375	0	0	8	0	0	0	0	0	0	0	0	0	0	0	0	0	0	0	0	0	0	0	0	0
S37	P13929	ENO3	4	0.0909091	0	0	0	0	0	0	0	0	0	0	0	0	47	42	0	0	34	36	0	0	0	0	0	0
S157	P13929	ENO3	4	0.0909091	0	0	7	0	0	0	0	0	0	0	0	0	0	0	20	27	0	0	37	35	37	25	0	0
S249	P13929	ENO3	4	0.0909091	0	0	5	0	0	0	0	0	0	0	0	0	0	0	0	0	0	0	0	0	0	0	0	0
S362	P13929	ENO3	4	0.0909091	0	0	6	0	0	0	0	0	0	0	0	0	0	0	47	43	0	0	0	0	0	0	0	0
T33	Q13885|Q9BVA1	TUBB2A	8	0.121212	0	0	7	0	0	0	0	0	0	0	0	0	0	0	0	0	0	0	0	0	0	0	0	0
S124	Q13885|Q9BVA1	TUBB2A	8	0.121212	0	0	6	1	0	0	0	0	0	0	0	0	0	0	0	0	0	0	0	0	0	0	0	0
S126	Q13885|Q9BVA1	TUBB2A	8	0.121212	0	0	9	3	0	0	0	0	0	0	0	0	28	25	0	0	0	0	0	0	0	0	0	0
T136	Q13885|Q9BVA1	TUBB2A	8	0.121212	0	0	5	0	0	0	0	0	0	0	0	0	0	0	0	0	0	0	0	0	0	0	0	0
S138	Q13885|Q9BVA1	TUBB2A	8	0.121212	0	0	5	0	0	0	0	0	0	0	0	0	0	0	0	0	0	0	0	0	0	0	0	0
T149	Q13885|Q9BVA1	TUBB2A	8	0.121212	0	0	7	0	0	0	0	0	0	0	0	0	0	0	0	0	0	0	0	0	0	0	0	0
T166	Q13885|Q9BUF5|Q9BVA1	TUBB2A	8	0.121212	0	0	0	0	0	0	0	0	0	0	0	0	0	0	48	44	0	0	0	0	0	0	0	0
S278	Q13885|Q9BVA1	TUBB2A	8	0.121212	0	0	0	0	0	0	0	0	0	0	0	0	0	0	0	0	0	0	30	21	0	0	0	0
T116	P06576	ATP5F1B	5	0.0847458	0	0	7	3	0	0	0	0	0	0	0	0	0	0	0	0	0	0	0	0	0	0	0	0
S128	P06576	ATP5F1B	5	0.0847458	0	0	9	3	0	0	0	0	0	0	0	0	0	0	46	41	0	0	0	0	0	0	0	0
T334	P06576	ATP5F1B	5	0.0847458	0	0	9	3	0	0	0	0	0	0	0	0	0	0	0	0	0	0	0	0	0	0	0	0
T341	P06576	ATP5F1B	5	0.0847458	0	0	7	0	0	0	0	0	0	0	0	0	0	0	0	0	0	0	0	0	0	0	0	0
S415	P06576	ATP5F1B	5	0.0847458	0	0	6	0	0	0	0	0	0	0	0	0	0	0	0	0	0	0	0	0	0	0	0	0
T75	P36957	DLST	8	0.135593	0	0	10	3	0	0	0	0	0	0	0	0	0	0	0	0	0	0	0	0	0	0	0	0
S81	P36957	DLST	8	0.135593	0	0	10	3	0	0	0	0	0	0	0	0	0	0	0	0	0	0	0	0	0	0	0	0
T83	P36957	DLST	8	0.135593	0	0	5	0	0	0	0	0	0	0	0	0	0	0	0	0	0	0	0	0	0	0	0	0
T182	P36957	DLST	8	0.135593	0	0	5	0	0	0	0	0	0	0	0	0	0	0	0	0	0	0	0	0	0	0	0	0
T205	P36957	DLST	8	0.135593	0	0	9	3	0	0	0	0	0	0	0	0	0	0	0	0	0	0	0	0	0	0	0	0
S288	P36957	DLST	8	0.135593	0	0	9	2	0	0	0	0	0	0	0	0	0	0	0	0	0	0	0	0	0	0	0	0
T305	P36957	DLST	8	0.135593	0	0	6	0	0	0	0	0	0	0	0	0	0	0	0	0	0	0	0	0	0	0	0	0
T306	P36957	DLST	8	0.135593	0	0	5	0	0	0	0	0	0	0	0	0	0	0	0	0	0	0	0	0	0	0	0	0
S134	P11177	PDHB	4	0.108108	0	0	0	0	0	0	0	0	0	0	0	0	0	0	46	44	0	0	0	0	0	0	0	0
S180	P11177	PDHB	4	0.108108	0	0	7	0	0	0	0	0	0	0	0	0	0	0	0	0	0	0	0	0	0	0	0	0
S218	P11177	PDHB	4	0.108108	0	0	5	0	0	0	0	0	0	0	0	0	0	0	0	0	0	0	0	0	0	0	0	0
S282	P11177	PDHB	4	0.108108	0	0	8	0	0	0	0	0	0	0	0	0	0	0	47	42	0	0	0	0	0	0	0	0
T8	P08758	ANXA5	6	0.133333	0	0	10	3	0	0	0	0	0	0	0	0	0	0	48	38	0	0	17	21	0	0	0	0
T10	P08758	ANXA5	6	0.133333	0	0	7	0	0	0	0	0	0	0	0	0	0	0	0	0	0	0	0	0	0	0	0	0
T111	P08758	ANXA5	6	0.133333	0	0	6	0	0	0	0	0	0	0	0	0	0	0	0	0	0	0	0	0	0	0	0	0
S116	P08758	ANXA5	6	0.133333	0	0	8	0	0	0	0	0	0	0	0	0	0	0	0	0	0	0	0	0	0	0	0	0
T294	P08758	ANXA5	6	0.133333	4	2	0	0	0	0	0	0	0	0	0	0	0	0	40	39	0	0	0	0	0	0	0	0
S298	P08758	ANXA5	6	0.133333	0	0	6	0	0	0	0	0	0	0	0	0	0	0	0	0	0	0	0	0	0	0	0	0
S5	P13716	ALAD	3	0.0789474	0	0	9	3	0	0	0	0	0	0	0	0	0	0	39	39	0	0	0	0	19	18	0	0
S92	P13716	ALAD	3	0.0789474	0	0	0	0	0	0	0	0	0	0	0	0	0	0	31	30	0	0	0	0	0	0	0	0
S99	P13716	ALAD	3	0.0789474	0	0	5	0	0	0	0	0	0	0	0	0	0	0	12	13	0	0	0	0	0	0	0	0
S2	P49189	ALDH9A1	6	0.0869565	0	0	8	2	0	0	0	0	0	0	0	0	0	0	0	0	0	0	0	0	0	0	0	0
S9	P49189	ALDH9A1	6	0.0869565	0	0	6	0	0	0	0	0	0	0	0	0	0	0	0	0	0	0	0	0	0	0	0	0
T305	P49189	ALDH9A1	6	0.0869565	0	0	6	0	0	0	0	0	0	0	0	0	0	0	0	0	0	0	0	0	0	0	0	0
C355	P49189	ALDH9A1	6	0.0869565	0	0	5	3	0	0	0	0	0	0	0	0	0	0	47	43	0	0	0	0	0	0	0	0
T415	P49189	ALDH9A1	6	0.0869565	0	0	5	0	0	0	0	0	0	0	0	0	0	0	0	0	0	0	0	0	0	0	0	0
T425	P49189	ALDH9A1	6	0.0869565	0	0	7	0	0	0	0	0	0	0	0	0	0	0	0	0	0	0	0	0	0	0	0	0
T11	Q13557	CAMK2D	9	0.130435	0	0	10	3	0	0	0	0	0	0	0	0	0	0	0	0	0	0	0	0	0	0	0	0
T242	Q13557|Q9UQM7	CAMK2D	9	0.130435	0	0	5	0	0	0	0	0	0	0	0	0	0	0	0	0	0	0	0	0	0	0	0	0
T262	Q13557	CAMK2D	9	0.130435	0	0	6	3	0	0	0	0	0	0	0	0	0	0	0	0	0	0	0	0	0	0	0	0
S264	Q13557	CAMK2D	9	0.130435	0	0	6	0	0	0	0	0	0	0	0	0	0	0	0	0	0	0	0	0	0	0	0	0
T287	Q13557|Q9UQM7	CAMK2D	9	0.130435	0	0	10	3	0	0	0	0	0	0	0	0	0	0	40	31	0	0	0	0	0	0	0	0
T354	Q13557	CAMK2D	9	0.130435	0	0	7	0	0	0	2	0	0	0	0	0	0	0	0	0	0	0	0	0	0	0	0	0
T370	Q13557	CAMK2D	9	0.130435	0	0	9	3	0	0	0	0	0	0	0	0	0	0	0	0	0	0	0	0	0	0	0	0
S406	Q13557	CAMK2D	9	0.130435	0	0	9	3	0	0	0	0	0	0	0	0	0	0	0	0	0	0	0	0	0	0	0	0
T412	Q13557	CAMK2D	9	0.130435	0	0	8	3	0	0	0	0	0	0	0	0	0	0	0	0	0	0	0	0	0	0	0	0
S94	P12109	COL6A1	10	0.0869565	0	0	7	0	0	0	0	0	0	0	0	0	0	0	36	32	0	0	12	11	0	0	0	0
T157	P12109	COL6A1	10	0.0869565	0	0	8	3	0	0	0	0	0	0	0	0	0	0	0	0	0	0	0	0	0	0	0	0
S188	P12109	COL6A1	10	0.0869565	0	0	9	3	0	0	0	0	0	0	0	0	0	0	0	0	0	0	0	0	0	0	0	0
T192	P12109	COL6A1	10	0.0869565	0	0	10	3	0	0	0	0	0	0	0	0	0	0	0	0	0	0	0	0	0	0	0	0
S718	P12109	COL6A1	10	0.0869565	0	0	8	0	0	0	0	0	0	0	0	0	0	0	0	0	0	0	0	0	0	0	0	0
S746	P12109	COL6A1	10	0.0869565	0	0	10	3	0	0	0	0	0	0	0	0	0	0	0	0	0	0	0	0	0	0	0	0
S766	P12109	COL6A1	10	0.0869565	0	0	6	0	0	0	0	0	0	0	0	0	0	0	0	0	0	0	0	0	0	0	0	0
S943	P12109	COL6A1	10	0.0869565	0	0	9	3	0	0	0	0	0	0	0	0	0	0	0	0	0	0	0	0	0	0	0	0
S947	P12109	COL6A1	10	0.0869565	0	0	8	0	0	0	0	0	0	0	0	0	0	0	0	0	0	0	0	0	0	0	0	0
T951	P12109	COL6A1	10	0.0869565	0	0	8	0	0	0	0	0	0	0	0	0	0	0	0	0	0	0	0	0	0	0	0	0
T35	P61224|P62834	RAP1B	2	0.0869565	0	0	5	0	0	0	0	0	0	0	0	0	0	0	0	0	0	0	0	0	0	0	0	0
T106	P61224	RAP1B	2	0.0869565	0	0	0	0	0	0	0	0	0	0	0	0	0	0	39	39	0	0	0	0	0	0	0	0
T20	P08670	VIM	6	0.0869565	0	0	10	3	0	0	0	0	0	0	0	0	0	0	0	0	0	0	0	0	0	0	0	0
S55	P08670	VIM	6	0.0869565	0	0	7	0	0	0	0	0	0	0	0	0	0	0	0	0	0	0	0	0	0	0	0	0
S325	P08670	VIM	6	0.0869565	0	0	10	3	0	0	0	0	0	0	0	0	0	0	41	39	0	0	0	0	0	0	0	0
T327	P08670	VIM	6	0.0869565	0	0	8	0	0	0	0	0	0	0	0	0	0	0	0	0	0	0	0	0	0	0	0	0
T426	P08670	VIM	6	0.0869565	0	0	10	3	0	0	0	0	0	0	0	0	0	0	0	0	0	0	0	0	0	0	0	0
S430	P08670	VIM	6	0.0869565	0	0	5	0	0	0	0	0	0	0	0	0	0	0	0	0	0	0	0	0	0	0	0	0
S324	Q92752	TNR	27	0.0971223	0	0	5	0	0	0	0	0	0	0	0	0	0	0	0	0	0	0	0	0	0	0	0	0
S501	Q92752	TNR	27	0.0971223	0	0	7	2	0	0	0	0	0	0	0	0	0	0	0	0	0	0	0	0	0	0	0	0
T508	Q92752	TNR	27	0.0971223	0	0	9	3	0	0	0	0	0	0	0	0	0	0	0	0	0	0	0	0	0	0	0	0
T518	Q92752	TNR	27	0.0971223	0	0	8	1	0	0	0	0	0	0	0	0	0	0	0	0	0	0	0	0	0	0	0	0
S557	Q92752	TNR	27	0.0971223	0	0	7	0	0	0	0	0	0	0	0	0	0	0	0	0	0	0	0	0	0	0	0	0
T719	Q92752	TNR	27	0.0971223	6	0	8	3	0	0	0	0	0	0	0	0	0	0	32	35	0	0	0	0	0	0	0	0
T721	Q92752	TNR	27	0.0971223	0	0	5	0	0	0	0	0	0	0	0	0	0	0	0	0	0	0	0	0	0	0	0	0
S723	Q92752	TNR	27	0.0971223	0	0	7	1	0	0	0	0	0	0	0	0	0	0	0	0	0	0	0	0	0	0	0	0
T731	Q92752	TNR	27	0.0971223	0	0	9	3	0	0	0	0	0	0	0	0	0	0	0	0	0	0	0	0	0	0	0	0
S763	Q92752	TNR	27	0.0971223	0	0	6	1	0	0	0	0	0	0	0	0	0	0	36	26	0	0	0	0	0	0	0	0
T767	Q92752	TNR	27	0.0971223	0	0	6	0	0	0	0	0	0	0	0	0	0	0	0	0	0	0	0	0	0	0	0	0
S809	Q92752	TNR	27	0.0971223	0	0	0	0	0	0	0	0	0	0	0	0	0	0	39	35	0	0	0	0	0	0	0	0
T901	Q92752	TNR	27	0.0971223	0	0	5	0	0	0	0	0	0	0	0	0	0	0	0	0	0	0	0	0	0	0	0	0
S908	Q92752	TNR	27	0.0971223	0	0	8	2	0	0	0	0	0	0	0	0	0	0	0	0	0	0	0	0	0	0	0	0
S909	Q92752	TNR	27	0.0971223	0	0	8	0	0	0	0	0	0	0	0	0	0	0	0	0	0	0	0	0	0	0	0	0
T914	Q92752	TNR	27	0.0971223	0	0	10	3	0	0	0	0	0	0	0	0	0	0	0	0	0	0	0	0	0	0	0	0
T927	Q92752	TNR	27	0.0971223	0	0	8	0	0	0	0	0	0	0	0	0	0	0	48	44	0	0	0	0	0	0	0	0
S932	Q92752	TNR	27	0.0971223	0	0	6	0	0	0	0	0	0	0	0	0	0	0	0	0	0	0	0	0	0	0	0	0
S1056	Q92752	TNR	27	0.0971223	0	0	10	3	0	0	0	0	0	0	0	0	0	0	44	43	0	0	0	0	0	0	0	0
S1060	Q92752	TNR	27	0.0971223	0	0	7	0	0	0	0	0	0	0	0	0	0	0	0	0	0	0	0	0	0	0	0	0
T1092	Q92752	TNR	27	0.0971223	0	0	5	0	0	0	0	0	0	0	0	0	0	0	0	0	0	0	0	0	0	0	0	0
T1147	Q92752	TNR	27	0.0971223	0	0	5	0	0	0	0	0	0	0	0	0	0	0	0	0	0	0	0	0	0	0	0	0
S1149	Q92752	TNR	27	0.0971223	0	0	5	1	0	0	0	0	0	0	0	0	0	0	0	0	0	0	0	0	0	0	0	0
S1161	Q92752	TNR	27	0.0971223	0	0	6	0	0	0	0	0	0	0	0	0	0	0	0	0	0	0	0	0	0	0	0	0
T1188	Q92752	TNR	27	0.0971223	0	0	5	1	0	0	0	0	0	0	0	0	0	0	48	44	0	0	0	0	0	0	0	0
S1240	Q92752	TNR	27	0.0971223	0	0	5	0	0	0	0	0	0	0	0	0	0	0	0	0	0	0	0	0	0	0	0	0
S1332	Q92752	TNR	27	0.0971223	0	0	6	0	0	0	0	0	0	0	0	0	0	0	0	0	0	0	0	0	0	0	0	0
S383	P10809	HSPD1	3	0.0483871	0	0	8	0	0	0	0	0	0	0	0	0	0	0	0	0	0	0	0	0	0	0	0	0
S453	P10809	HSPD1	3	0.0483871	0	0	5	0	0	0	0	0	0	0	0	0	0	0	0	0	0	0	0	0	0	0	0	0
S488	P10809	HSPD1	3	0.0483871	0	0	5	0	0	0	0	0	0	0	0	0	0	0	0	0	0	0	0	0	0	0	0	0
S154	P06396	GSN	9	0.0957447	0	0	5	2	0	0	0	0	0	0	0	0	0	0	0	0	0	0	0	0	0	0	0	0
T265	P06396	GSN	9	0.0957447	0	0	8	0	0	0	0	0	0	0	0	0	0	0	15	23	0	0	0	0	0	0	0	0
T284	P06396	GSN	9	0.0957447	0	0	8	0	0	0	6	0	0	0	0	0	0	0	4	3	0	0	0	0	0	0	0	0
T287	P06396	GSN	9	0.0957447	0	0	7	0	0	0	0	0	0	0	0	0	0	0	0	0	0	0	0	0	0	0	0	0
T375	P06396	GSN	9	0.0957447	0	0	10	3	0	0	0	0	1	0	0	0	0	0	43	42	0	0	0	0	0	0	0	0
S378	P06396	GSN	9	0.0957447	0	0	10	3	0	0	0	0	0	0	0	0	0	0	0	0	0	0	0	0	0	0	0	0
T386	P06396	GSN	9	0.0957447	0	0	6	0	0	0	0	0	0	0	0	0	0	0	0	0	0	0	0	0	0	0	0	0
S590	P06396	GSN	9	0.0957447	0	0	8	0	0	0	0	0	0	0	0	0	0	0	46	44	0	0	0	0	0	0	0	0
S636	P06396	GSN	9	0.0957447	0	0	9	3	0	0	0	0	0	0	0	0	0	0	17	22	0	0	0	0	0	0	0	0
S29	P09471	GNAO1	7	0.127273	0	0	10	3	0	0	0	0	0	0	0	0	0	0	0	0	0	0	0	0	0	0	0	0
S62	P09471	GNAO1	7	0.127273	0	0	10	3	0	0	0	0	0	0	0	0	0	0	0	0	0	0	0	0	0	0	0	0
S75	P09471	GNAO1	7	0.127273	0	0	8	3	0	0	0	0	8	3	0	0	0	0	37	36	0	0	0	0	42	42	0	0
T77	P09471	GNAO1	7	0.127273	0	0	0	0	0	0	0	0	2	0	0	0	0	0	24	29	0	0	0	0	19	20	0	0
T117	P09471	GNAO1	7	0.127273	0	0	6	0	0	0	0	0	0	0	0	0	0	0	34	35	0	0	0	0	0	0	0	0
S152	P09471	GNAO1	7	0.127273	0	0	7	0	0	0	0	0	0	0	0	0	0	0	0	0	0	0	0	0	0	0	0	0
T171	P09471	GNAO1	7	0.127273	0	0	8	0	0	0	0	0	0	0	0	0	0	0	39	41	0	0	0	0	0	0	0	0
T14	P54652	HSPA2	7	0.0804598	0	0	9	3	0	0	0	0	0	0	0	0	0	0	44	41	0	0	0	0	0	0	0	0
T65	P54652	HSPA2	7	0.0804598	0	0	7	0	0	0	0	0	0	0	0	0	0	0	28	33	0	0	0	0	0	0	0	0
T67	P54652	HSPA2	7	0.0804598	0	0	9	1	0	0	0	0	0	0	0	0	0	0	0	0	0	0	0	0	0	0	0	0
T114	P54652	HSPA2	7	0.0804598	0	0	0	0	0	0	0	0	0	0	0	0	0	0	41	39	0	0	0	0	0	0	0	0
T146	P54652	HSPA2	7	0.0804598	0	0	8	0	0	0	0	0	0	0	0	0	0	0	0	0	0	0	0	0	0	0	0	0
S154	P54652	HSPA2	7	0.0804598	0	0	6	0	0	0	0	0	0	0	0	0	0	0	0	0	0	0	0	0	0	0	0	0
T164	P54652	HSPA2	7	0.0804598	0	0	7	3	0	0	0	0	0	0	0	0	0	0	0	0	0	0	0	0	0	0	0	0
T55	P18085|P61204|P84077|P84085	ARF4	1	0.0416667	0	0	7	0	0	0	0	0	0	0	0	0	0	0	0	0	0	0	0	0	0	0	0	0
S6	Q9Y6M9	NDUFB9	2	0.125	0	0	8	0	0	0	0	0	0	0	0	0	0	0	0	0	0	0	0	0	0	0	0	0
T172	Q9Y6M9	NDUFB9	2	0.125	0	0	7	0	0	0	0	0	0	0	0	0	0	0	0	0	0	0	0	0	0	0	0	0
T68	P09417	QDPR	4	0.1	0	0	7	0	0	0	0	0	0	0	0	0	0	0	0	0	0	0	0	0	0	0	0	0
S163	P09417	QDPR	4	0.1	0	0	6	0	0	0	0	0	0	0	0	0	0	0	0	0	0	0	0	0	0	0	0	0
S169	P09417	QDPR	4	0.1	0	0	8	0	0	0	0	0	0	0	0	0	0	0	20	22	0	0	0	0	0	0	0	0
T184	P09417	QDPR	4	0.1	0	0	8	1	0	0	0	0	0	0	0	0	0	0	0	0	0	0	0	0	0	0	0	0
S48	Q6PEY2|Q9BQE3	TUBA3E	6	0.09375	0	0	8	0	0	0	0	0	0	0	0	0	0	0	0	0	0	0	0	0	0	0	0	0
T73	Q6PEY2	TUBA3E	6	0.09375	0	0	10	3	0	0	0	0	0	0	0	0	0	0	0	0	0	0	0	0	0	0	0	0
T82	Q6PEY2	TUBA3E	6	0.09375	3	0	0	0	7	1	0	0	0	0	0	0	0	0	0	0	0	0	0	0	0	0	0	0
T94	Q6PEY2	TUBA3E	6	0.09375	0	0	5	0	0	0	0	0	0	0	0	0	0	0	0	0	0	0	0	0	0	0	0	0
T340	Q6PEY2|Q9BQE3|Q9NY65	TUBA3E	6	0.09375	0	0	10	3	0	0	0	0	0	0	0	0	0	0	41	38	0	0	0	0	0	0	0	0
T349	Q6PEY2|Q9BQE3|Q9NY65	TUBA3E	6	0.09375	0	0	10	3	0	0	0	0	0	0	0	0	0	0	36	31	0	0	0	0	0	0	0	0
T65	P49411	TUFM	3	0.0625	0	0	10	3	0	0	0	0	0	0	0	0	0	0	0	0	0	0	0	0	0	0	0	0
T248	P49411	TUFM	3	0.0625	0	0	8	1	0	0	0	0	0	0	0	0	0	0	0	0	0	0	0	0	0	0	0	0
S315	P49411	TUFM	3	0.0625	0	0	9	3	0	0	0	0	0	0	0	0	0	0	0	0	0	0	0	0	0	0	0	0
T93	A0A0B4J2D5|P0DPI2	GATD3B	2	0.0606061	0	0	6	0	0	0	0	0	0	0	0	0	0	0	0	0	0	0	0	0	0	0	0	0
T118	A0A0B4J2D5|P0DPI2	GATD3B	2	0.0606061	0	0	0	0	0	0	0	0	9	3	0	0	0	0	0	0	0	0	0	0	0	0	0	0
T95	Q9BUF5	TUBB6	4	0.0606061	0	0	9	2	0	0	0	0	0	0	0	0	0	0	0	0	0	0	0	0	0	0	0	0
T218	Q9BUF5	TUBB6	4	0.0606061	6	3	6	3	0	0	0	0	0	0	0	0	0	0	0	0	0	0	0	0	0	0	0	0
S239	Q9BUF5	TUBB6	4	0.0606061	6	3	8	3	0	0	0	0	0	0	0	0	0	0	0	0	0	0	0	0	0	0	0	0
S365	Q9BUF5	TUBB6	4	0.0606061	0	0	7	0	0	0	0	0	0	0	0	0	0	0	36	33	0	0	0	0	0	0	0	0
T142	P31946	YWHAB	2	0.0606061	0	0	10	3	0	0	0	0	0	0	0	0	0	0	0	0	0	0	0	0	0	0	0	0
T143	P31946	YWHAB	2	0.0606061	0	0	8	0	0	0	0	0	0	0	0	0	0	0	30	29	0	0	0	0	0	0	0	0
T21	P35573	AGL	15	0.0753769	0	0	0	0	0	0	9	3	0	0	0	0	0	0	0	0	0	0	0	0	0	0	0	0
T45	P35573	AGL	15	0.0753769	0	0	7	0	0	0	0	0	0	0	0	0	0	0	35	34	0	0	0	0	0	0	0	0
S327	P35573	AGL	15	0.0753769	0	0	7	0	0	0	0	0	0	0	0	0	0	0	0	0	0	0	0	0	0	0	0	0
S669	P35573	AGL	15	0.0753769	0	0	3	0	0	0	0	0	0	0	0	0	0	0	48	43	0	0	0	0	0	0	0	0
T678	P35573	AGL	15	0.0753769	0	0	4	0	6	0	0	0	0	0	0	0	0	0	0	0	0	0	0	0	0	0	0	0
S687	P35573	AGL	15	0.0753769	0	0	7	0	0	0	0	0	0	0	0	0	0	0	4	7	0	0	0	0	0	0	0	0
S696	P35573	AGL	15	0.0753769	0	0	7	0	0	0	0	0	0	0	0	0	0	0	0	0	0	0	0	0	0	0	0	0
C767	P35573	AGL	15	0.0753769	0	0	0	0	0	0	0	0	0	0	0	0	0	0	22	16	0	0	37	40	0	0	0	0
T799	P35573	AGL	15	0.0753769	0	0	3	0	0	0	0	0	0	0	0	0	0	0	24	29	0	0	0	0	0	0	0	0
T803	P35573	AGL	15	0.0753769	0	0	6	0	0	0	0	0	0	0	0	0	0	0	0	0	0	0	0	0	0	0	0	0
S894	P35573	AGL	15	0.0753769	0	0	7	0	0	0	0	0	0	0	0	0	0	0	0	0	0	0	0	0	0	0	0	0
S1027	P35573	AGL	15	0.0753769	0	0	9	2	0	0	0	0	0	0	0	0	0	0	41	41	0	0	0	0	0	0	0	0
S1282	P35573	AGL	15	0.0753769	0	0	9	3	0	0	0	0	0	0	0	0	0	0	0	0	0	0	0	0	0	0	0	0
S1290	P35573	AGL	15	0.0753769	0	0	7	0	0	0	0	0	0	0	0	0	0	0	0	0	0	0	0	0	0	0	0	0
S1342	P35573	AGL	15	0.0753769	0	0	5	0	0	0	0	0	0	0	0	0	0	0	0	0	0	0	0	0	0	0	0	0
S96	P01023	A2M	21	0.0843373	0	0	5	0	0	0	0	0	0	0	0	0	0	0	28	35	0	0	0	0	0	0	0	0
[truncated: 1,370 more rows]

[truncated: 1 more sheets: Unfiltered]
