# Supplementary material for: Dehydroamino acids and their crosslinks in Alzheimer’s disease aggregates
Source: Brain Commun. 2025 Jan 16;7(1):fcaf019. doi: 10.1093/braincomms/fcaf019 (PMC11775630; doi:10.1093/braincomms/fcaf019)
Supplement: fcaf019_Supplementary_Data [file fcaf019_supplementary_data.zip › Supplementary_Data_2.xlsx]

## Sheet: Summary
Supplementary Data 2: This file contains each DHAA identification in the sarkosyl-soluble portion of AD and age-matched control brain specimens. Each identification is organized into lists with varying degrees of confidence. The summary tables below detail each table sheet within this document. The samples table details the datasets used for these identifications. Within each table, the number of…
			Summary of eliminylation site identifications from sarkosyl soluble material										Samples
			DHAA inferred by presence of a DHAA-conjugate		At least two DHAA or DHAA conjugates identified at one site		At least one DHAA or DHAA conjugate identified at a site						Steen			Smith
			"Not -H2O"		"2+"		"1+"			100%, Not -H2O
			Proteins	Sites	Proteins	Sites	Proteins	Sites		>80%, Not -H2O			Sample type	Fractionated?		Sample type	Fractionated?
		Any identification	66	119	28	48	292	602		>50%, Not -H2O			28 AD	No		10 AD	No
		>50% of Specimens	41	66	14	25	193	358		100%, 2+			28 CTR	No		3 CTR	No
		80% of Specimens	19	22	5	6	96	161		>80%, 2+
		100% of Specimens	3	3	1	1	25	40		>50%, 2+
										100%, 1+
										>80%, 1+
										>50%, 1+
										Unfiltered

## Sheet: 100%, Not -H2O
100%, Not -H2O					Smith												Steen
					Phospho		DHAA		Glutathione		Homocys		TCEP		Crosslink		Phospho		DHAA		Glutathione		Homocys		DTT		Crosslink
Residue	Uniprot Accession	Gene	Count ES	Count ES/ Count TSC	AD	CTR	AD	CTR	AD	CTR	AD	CTR	AD	CTR	AD	CTR	AD	CTR	AD	CTR	AD	CTR	AD	CTR	AD	CTR	AD	CTR
S73	P02042|P68871	HBD	1	0.0769231	0	0	0	0	0	0	0	0	0	0	0	0	27	28	28	28	17	24	28	27	28	28	0	0
S249	P02686	MBP	1	0.0188679	0	0	5	3	10	3	0	0	0	0	0	0	0	0	0	0	0	0	0	0	0	0	0	0
C218	P63267|P68133	ACTG2	1	0.0175439	0	0	0	0	0	0	0	0	0	0	0	0	0	0	0	0	0	0	28	28	0	0	0	0

## Sheet: >80%, Not -H2O
>80%, Not -H2O					Smith												Steen
					Phospho		DHAA		Glutathione		Homocys		TCEP		Crosslink		Phospho		DHAA		Glutathione		Homocys		DTT		Crosslink
Residue	Uniprot Accession	Gene	Count ES	Count ES/ Count TSC	AD	CTR	AD	CTR	AD	CTR	AD	CTR	AD	CTR	AD	CTR	AD	CTR	AD	CTR	AD	CTR	AD	CTR	AD	CTR	AD	CTR
S73	P02042|P68871	HBD	2	0.153846	0	0	0	0	0	0	0	0	0	0	0	0	27	28	28	28	17	24	28	27	28	28	0	0
C94	P02042	HBD	2	0.153846	0	0	0	0	0	0	0	0	0	0	0	0	0	0	28	28	0	0	0	0	26	26	0	0
S45	P68871	HBB	1	0.0714286	0	0	0	0	0	0	0	0	0	0	0	0	0	0	26	27	24	28	0	0	0	0	0	0
S82	P69905	HBA1	1	0.047619	0	0	0	0	0	0	0	0	0	0	0	0	26	28	28	28	0	0	24	27	22	27	0	0
C112	P00441	SOD1	1	0.0454545	0	0	0	0	0	0	0	0	0	0	0	0	0	0	18	23	0	0	24	28	0	0	0	0
S151	P04406	GAPDH	2	0.0444444	0	0	0	0	9	3	0	0	0	0	0	0	0	0	0	0	0	0	0	0	0	0	0	0
C247	P04406	GAPDH	2	0.0444444	0	0	0	0	0	0	0	0	0	0	0	0	0	0	0	0	0	0	0	0	25	27	0	0
S21	P60174	TPI1	1	0.0322581	0	0	0	0	0	0	0	0	0	0	0	0	0	0	28	27	0	0	24	25	0	0	0	0
S218	Q15019	SEPTIN2	1	0.0294118	0	0	0	0	0	0	0	0	0	0	0	0	0	0	0	0	24	26	0	0	0	0	0	0
T243	Q15435	PPP1R7	1	0.0263158	0	0	0	0	9	2	0	0	0	0	0	0	0	0	0	0	0	0	0	0	0	0	0	0
C323	Q14194	CRMP1	2	0.0253165	0	0	0	0	0	0	0	0	0	0	0	0	0	0	0	0	0	0	25	27	0	0	0	0
C334	Q14194	CRMP1	2	0.0253165	0	0	0	0	0	0	0	0	0	0	0	0	0	0	0	0	0	0	24	27	4	6	0	0
T365	P14136	GFAP	1	0.0227273	0	0	0	0	0	0	0	0	0	0	0	0	0	0	1	0	25	28	0	0	0	0	0	0
T237	P09104	ENO2	1	0.0208333	0	0	0	0	0	0	0	0	0	0	0	0	0	0	0	0	0	0	26	28	0	0	0	0
S249	P02686	MBP	1	0.0188679	0	0	5	3	10	3	0	0	0	0	0	0	0	0	0	0	0	0	0	0	0	0	0	0
C218	P63267|P68133	ACTG2	1	0.0175439	0	0	0	0	0	0	0	0	0	0	0	0	0	0	0	0	0	0	28	28	0	0	0	0
S150	Q9HB55	CYP3A43	1	0.0166667	0	0	0	0	0	0	8	2	0	0	0	0	0	0	0	0	0	0	0	0	0	0	0	0
C295	P0DPH7|P0DPH8|P68363|P68366|Q6PEY2	TUBA3C	1	0.0163934	0	0	0	0	0	0	0	0	0	0	0	0	0	0	0	0	0	0	22	27	24	26	0	0
S366	Q9UHL0	DDX25	1	0.016129	0	0	0	0	0	0	8	1	0	0	0	0	0	0	0	0	0	0	0	0	0	0	0	0
C431	O00401	WASL	1	0.015873	0	0	0	0	0	0	0	0	0	0	0	0	0	0	0	0	0	0	0	0	24	25	0	0
S462	P49448	GLUD2	1	0.0142857	0	0	0	0	0	0	0	0	0	0	0	0	0	0	0	0	0	0	0	0	25	25	0	0
T241	P17600	SYN1	1	0.0105263	0	0	0	0	0	0	0	0	0	0	0	0	0	0	24	24	0	0	0	0	23	27	0	0

## Sheet: >50% Not -H2O
>50%, Not -H2O					Smith												Steen
					Phospho		DHAA		Glutathione		Homocys		TCEP		Crosslink		Phospho		DHAA		Glutathione		Homocys		DTT		Crosslink
Residue	Uniprot Accession	Gene	Count ES	Count ES/ Count TSC	AD	CTR	AD	CTR	AD	CTR	AD	CTR	AD	CTR	AD	CTR	AD	CTR	AD	CTR	AD	CTR	AD	CTR	AD	CTR	AD	CTR
S10	P68871	HBB	6	0.428571	0	0	0	0	0	0	0	0	0	0	0	0	0	0	0	0	17	20	14	14	0	0	0	0
T13	P68871	HBB	6	0.428571	0	0	0	0	0	0	0	0	0	0	0	0	0	0	28	28	11	14	17	21	2	0	0	0
S45	P68871	HBB	6	0.428571	0	0	0	0	0	0	0	0	0	0	0	0	0	0	26	27	24	28	0	0	0	0	0	0
S90	P68871	HBB	6	0.428571	0	0	0	0	0	0	0	0	0	0	0	0	27	27	19	21	0	0	19	21	0	0	0	0
C94	P68871	HBB	6	0.428571	0	0	0	0	0	0	0	0	0	0	0	0	0	0	28	28	0	0	18	19	0	0	0	0
C113	P68871	HBB	6	0.428571	0	0	0	0	0	0	0	0	0	0	0	0	0	0	0	0	0	0	19	25	0	0	0	0
T42	P69905	HBA1	4	0.190476	0	0	0	0	0	0	0	0	0	0	0	0	14	14	26	28	0	0	20	21	10	9	0	0
T68	P69905	HBA1	4	0.190476	0	0	0	0	0	0	0	0	0	0	0	0	4	6	28	28	0	0	19	24	0	0	0	0
S82	P69905	HBA1	4	0.190476	0	0	0	0	0	0	0	0	0	0	0	0	26	28	28	28	0	0	24	27	22	27	0	0
S85	P69905	HBA1	4	0.190476	0	0	0	0	0	0	0	0	0	0	0	0	10	11	28	28	0	0	16	20	19	18	0	0
S73	P02042|P68871	HBD	2	0.153846	0	0	0	0	0	0	0	0	0	0	0	0	27	28	28	28	17	24	28	27	28	28	0	0
C94	P02042	HBD	2	0.153846	0	0	0	0	0	0	0	0	0	0	0	0	0	0	28	28	0	0	0	0	26	26	0	0
C9	Q92686	NRGN	1	0.125	0	0	0	0	0	0	0	0	0	0	0	0	0	0	0	0	0	0	22	26	0	0	0	0
S83	P04406	GAPDH	5	0.111111	0	0	0	0	0	0	0	0	0	0	0	0	0	0	2	2	0	0	21	22	0	0	0	0
S151	P04406	GAPDH	5	0.111111	0	0	0	0	9	3	0	0	0	0	0	0	0	0	0	0	0	0	0	0	0	0	0	0
T176	P04406	GAPDH	5	0.111111	0	0	0	0	0	0	0	0	0	0	0	0	26	28	26	28	0	0	0	0	16	18	0	0
T246	P04406	GAPDH	5	0.111111	0	0	0	0	0	0	0	0	0	0	0	0	0	0	0	0	0	0	0	0	17	18	0	0
C247	P04406	GAPDH	5	0.111111	0	0	0	0	0	0	0	0	0	0	0	0	0	0	0	0	0	0	0	0	25	27	0	0
C106	Q99497	PARK7	2	0.1	0	0	0	0	0	0	0	0	0	0	0	0	0	0	23	27	0	0	0	0	18	20	0	0
T110	Q99497	PARK7	2	0.1	0	0	0	0	0	0	0	0	0	0	0	0	19	24	9	13	0	0	22	26	21	26	0	0
S21	P60174	TPI1	2	0.0645161	0	0	0	0	0	0	0	0	0	0	0	0	0	0	28	27	0	0	24	25	0	0	0	0
S159	P60174	TPI1	2	0.0645161	0	0	0	0	0	0	0	0	0	0	0	0	0	0	0	0	20	17	0	0	0	0	0	0
S83	P09104	ENO2	3	0.0625	0	0	0	0	0	0	0	0	0	0	0	0	0	0	0	0	0	0	0	0	15	22	0	0
S115	P09104	ENO2	3	0.0625	0	0	0	0	0	0	0	0	0	0	0	0	0	0	0	0	0	0	0	0	17	24	0	0
T237	P09104	ENO2	3	0.0625	0	0	0	0	0	0	0	0	0	0	0	0	0	0	0	0	0	0	26	28	0	0	0	0
C295	P0DPH7|P0DPH8|P68363|P68366|Q6PEY2	TUBA3C	3	0.0491803	0	0	0	0	0	0	0	0	0	0	0	0	0	0	0	0	0	0	22	27	24	26	0	0
C376	P0DPH7|P0DPH8|P68363|P68366|Q6PEY2|Q9NY65	TUBA3C	3	0.0491803	0	0	0	0	0	0	0	0	0	0	0	0	0	0	27	28	0	0	18	23	0	0	0	0
S379	P0DPH7|P0DPH8|P68363|P68366|Q6PEY2|Q9NY65	TUBA3C	3	0.0491803	0	0	0	0	0	0	0	0	0	0	0	0	0	0	16	21	0	0	19	15	19	27	0	0
C112	P00441	SOD1	1	0.0454545	0	0	0	0	0	0	0	0	0	0	0	0	0	0	18	23	0	0	24	28	0	0	0	0
S103	P84085	ARF5	1	0.0416667	0	0	0	0	0	0	0	0	0	0	0	0	0	0	0	0	0	0	0	0	21	27	0	0
C323	Q14194	CRMP1	3	0.0379747	0	0	0	0	0	0	0	0	0	0	0	0	0	0	0	0	0	0	25	27	0	0	0	0
C334	Q14194	CRMP1	3	0.0379747	0	0	0	0	0	0	0	0	0	0	0	0	0	0	0	0	0	0	24	27	4	6	0	0
T372	Q14194|Q14195	CRMP1	3	0.0379747	0	0	0	0	0	0	0	0	0	0	0	0	0	0	0	0	0	0	0	0	22	17	0	0
S218	Q15019	SEPTIN2	1	0.0294118	0	0	0	0	0	0	0	0	0	0	0	0	0	0	0	0	24	26	0	0	0	0	0	0
S45	O94811	TPPP	1	0.0285714	0	0	0	0	0	0	0	0	0	0	0	0	0	0	18	14	0	0	0	0	22	24	0	0
T243	Q15435	PPP1R7	1	0.0263158	0	0	0	0	9	2	0	0	0	0	0	0	0	0	0	0	0	0	0	0	0	0	0	0
S30	Q14195|Q16555	DPYSL3	2	0.0232558	0	0	0	0	0	0	0	0	0	0	0	0	0	0	1	4	0	0	21	26	0	0	0	0
C334	Q14195	DPYSL3	2	0.0232558	0	0	0	0	0	0	0	0	0	0	0	0	0	0	0	0	0	0	0	0	22	26	0	0
S365	P08238	HSP90AB1	2	0.0227273	0	0	7	1	0	0	0	0	0	0	0	0	0	0	0	0	0	0	0	0	20	27	0	0
C366	P08238	HSP90AB1	2	0.0227273	0	0	0	0	0	0	0	0	0	0	0	0	0	0	0	0	0	0	0	0	18	17	0	0
T365	P14136	GFAP	1	0.0227273	0	0	0	0	0	0	0	0	0	0	0	0	0	0	1	0	25	28	0	0	0	0	0	0
C148	P02768	ALB, ORF	2	0.0217391	0	0	0	0	0	0	0	0	0	0	0	0	0	0	0	0	0	0	0	0	15	19	0	0
T444	P02768	ALB, ORF	2	0.0217391	0	0	0	0	0	0	0	0	0	0	0	0	0	0	1	1	0	0	0	0	20	24	0	0
S410	Q9H0I9	TKTL2	2	0.0206186	0	0	0	0	0	0	0	0	0	0	0	0	0	0	0	0	0	0	20	24	0	0	0	0
S431	Q9H0I9	TKTL2	2	0.0206186	0	0	0	0	0	0	0	0	0	0	0	0	0	0	0	0	0	0	17	16	0	0	0	0
C178	P04075	ALDOA	1	0.02	0	0	0	0	0	0	0	0	0	0	0	0	0	0	0	0	0	0	0	0	16	21	0	0
C346	P15104	GLUL	1	0.0192308	0	0	0	0	0	0	0	0	0	0	0	0	0	0	0	0	0	0	22	27	8	18	0	0
S249	P02686	MBP	1	0.0188679	0	0	5	3	10	3	0	0	0	0	0	0	0	0	0	0	0	0	0	0	0	0	0	0
T297	P60709|P63261	ACTB	1	0.0175439	0	0	0	0	0	0	0	0	0	0	0	0	0	0	19	19	0	0	0	0	19	24	0	0
C218	P63267|P68133	ACTG2	1	0.0175439	0	0	0	0	0	0	0	0	0	0	0	0	0	0	0	0	0	0	28	28	0	0	0	0
S150	Q9HB55	CYP3A43	1	0.0166667	0	0	0	0	0	0	8	2	0	0	0	0	0	0	0	0	0	0	0	0	0	0	0	0
S366	Q9UHL0	DDX25	1	0.016129	0	0	0	0	0	0	8	1	0	0	0	0	0	0	0	0	0	0	0	0	0	0	0	0
C431	O00401	WASL	1	0.015873	0	0	0	0	0	0	0	0	0	0	0	0	0	0	0	0	0	0	0	0	24	25	0	0
T41	Q6PEY2|Q9BQE3	TUBA3E	1	0.015625	0	0	0	0	0	1	6	3	0	0	0	0	0	0	0	0	0	0	0	0	0	0	0	0
S95	P04350|P07437|P68371|Q13885|Q9BVA1	TUBB4A	1	0.0153846	0	0	0	0	0	0	0	0	0	0	0	0	0	0	14	24	14	13	0	0	0	0	0	0
T189	P07339	CTSD	1	0.0149254	0	0	0	0	0	0	0	0	0	0	0	0	0	0	0	0	0	0	0	0	18	16	0	0
C295	Q9NY65	TUBA8	1	0.0147059	0	0	0	0	0	0	0	0	0	0	0	0	0	0	0	0	0	0	0	0	18	24	0	0
S462	P49448	GLUD2	1	0.0142857	0	0	0	0	0	0	0	0	0	0	0	0	0	0	0	0	0	0	0	0	25	25	0	0
S262	Q96KK3	KCNS1	1	0.012987	0	0	0	0	0	0	0	0	0	0	0	0	0	0	0	0	0	0	0	0	21	28	0	0
C334	O14531	DPYSL4	1	0.0126582	0	0	0	0	0	0	0	0	0	0	0	0	0	0	22	25	0	0	12	17	20	26	0	0
C260	Q16658	FSCN1	1	0.0121951	0	0	0	0	0	0	0	0	0	0	0	0	0	0	0	0	0	0	0	0	18	22	0	0
S257	Q16555	DPYSL2	1	0.0111111	0	0	0	0	0	0	0	0	0	0	0	0	0	0	0	0	0	0	0	0	17	24	0	0
T241	P17600	SYN1	1	0.0105263	0	0	0	0	0	0	0	0	0	0	0	0	0	0	24	24	0	0	0	0	23	27	0	0
S468	Q8IZD4	DCP1B	1	0.010101	0	0	0	0	0	0	0	0	0	0	0	0	0	0	0	0	0	0	0	0	17	15	0	0
C917	P0CG38	POTEI	1	0.00598802	0	0	0	0	0	0	0	0	0	0	0	0	0	0	0	0	0	0	0	0	21	26	0	0
S267	Q00610	CLTC	1	0.00555556	0	0	0	0	0	0	6	0	0	0	0	0	0	0	0	0	0	0	0	0	0	0	0	0

## Sheet: 100%, 2+
100%, 2+					Smith												Steen
					Phospho		DHAA		Glutathione		Homocys		TCEP		Crosslink		Phospho		DHAA		Glutathione		Homocys		DTT		Crosslink
Residue	Uniprot Accession	Gene	Count ES	Count ES/ Count TSC	AD	CTR	AD	CTR	AD	CTR	AD	CTR	AD	CTR	AD	CTR	AD	CTR	AD	CTR	AD	CTR	AD	CTR	AD	CTR	AD	CTR
S73	P02042|P68871	HBD	1	0.0769231	0	0	0	0	0	0	0	0	0	0	0	0	27	28	28	28	17	24	28	27	28	28	0	0

## Sheet: >80%, 2+
>80%, 2+					Smith												Steen
					Phospho		DHAA		Glutathione		Homocys		TCEP		Crosslink		Phospho		DHAA		Glutathione		Homocys		DTT		Crosslink
Residue	Uniprot Accession	Gene	Count ES	Count ES/ Count TSC	AD	CTR	AD	CTR	AD	CTR	AD	CTR	AD	CTR	AD	CTR	AD	CTR	AD	CTR	AD	CTR	AD	CTR	AD	CTR	AD	CTR
S73	P02042|P68871	HBD	2	0.153846	0	0	0	0	0	0	0	0	0	0	0	0	27	28	28	28	17	24	28	27	28	28	0	0
C94	P02042	HBD	2	0.153846	0	0	0	0	0	0	0	0	0	0	0	0	0	0	28	28	0	0	0	0	26	26	0	0
S45	P68871	HBB	1	0.0714286	0	0	0	0	0	0	0	0	0	0	0	0	0	0	26	27	24	28	0	0	0	0	0	0
S82	P69905	HBA1	1	0.047619	0	0	0	0	0	0	0	0	0	0	0	0	26	28	28	28	0	0	24	27	22	27	0	0
S21	P60174	TPI1	1	0.0322581	0	0	0	0	0	0	0	0	0	0	0	0	0	0	28	27	0	0	24	25	0	0	0	0
T241	P17600	SYN1	1	0.0105263	0	0	0	0	0	0	0	0	0	0	0	0	0	0	24	24	0	0	0	0	23	27	0	0

## Sheet: >50%, 2+
>50%, 2+					Smith												Steen
					Phospho		DHAA		Glutathione		Homocys		TCEP		Crosslink		Phospho		DHAA		Glutathione		Homocys		DTT		Crosslink
Residue	Uniprot Accession	Gene	Count ES	Count ES/ Count TSC	AD	CTR	AD	CTR	AD	CTR	AD	CTR	AD	CTR	AD	CTR	AD	CTR	AD	CTR	AD	CTR	AD	CTR	AD	CTR	AD	CTR
S10	P68871	HBB	5	0.357143	0	0	0	0	0	0	0	0	0	0	0	0	0	0	0	0	17	20	14	14	0	0	0	0
T13	P68871	HBB	5	0.357143	0	0	0	0	0	0	0	0	0	0	0	0	0	0	28	28	11	14	17	21	2	0	0	0
S45	P68871	HBB	5	0.357143	0	0	0	0	0	0	0	0	0	0	0	0	0	0	26	27	24	28	0	0	0	0	0	0
S90	P68871	HBB	5	0.357143	0	0	0	0	0	0	0	0	0	0	0	0	27	27	19	21	0	0	19	21	0	0	0	0
C94	P68871	HBB	5	0.357143	0	0	0	0	0	0	0	0	0	0	0	0	0	0	28	28	0	0	18	19	0	0	0	0
T42	P69905	HBA1	4	0.190476	0	0	0	0	0	0	0	0	0	0	0	0	14	14	26	28	0	0	20	21	10	9	0	0
T68	P69905	HBA1	4	0.190476	0	0	0	0	0	0	0	0	0	0	0	0	4	6	28	28	0	0	19	24	0	0	0	0
S82	P69905	HBA1	4	0.190476	0	0	0	0	0	0	0	0	0	0	0	0	26	28	28	28	0	0	24	27	22	27	0	0
S85	P69905	HBA1	4	0.190476	0	0	0	0	0	0	0	0	0	0	0	0	10	11	28	28	0	0	16	20	19	18	0	0
S73	P02042|P68871	HBD	2	0.153846	0	0	0	0	0	0	0	0	0	0	0	0	27	28	28	28	17	24	28	27	28	28	0	0
C94	P02042	HBD	2	0.153846	0	0	0	0	0	0	0	0	0	0	0	0	0	0	28	28	0	0	0	0	26	26	0	0
C106	Q99497	PARK7	2	0.1	0	0	0	0	0	0	0	0	0	0	0	0	0	0	23	27	0	0	0	0	18	20	0	0
T110	Q99497	PARK7	2	0.1	0	0	0	0	0	0	0	0	0	0	0	0	19	24	9	13	0	0	22	26	21	26	0	0
C295	P0DPH7|P0DPH8|P68363|P68366|Q6PEY2	TUBA3C	3	0.0491803	0	0	0	0	0	0	0	0	0	0	0	0	0	0	0	0	0	0	22	27	24	26	0	0
C376	P0DPH7|P0DPH8|P68363|P68366|Q6PEY2|Q9NY65	TUBA3C	3	0.0491803	0	0	0	0	0	0	0	0	0	0	0	0	0	0	27	28	0	0	18	23	0	0	0	0
S379	P0DPH7|P0DPH8|P68363|P68366|Q6PEY2|Q9NY65	TUBA3C	3	0.0491803	0	0	0	0	0	0	0	0	0	0	0	0	0	0	16	21	0	0	19	15	19	27	0	0
C112	P00441	SOD1	1	0.0454545	0	0	0	0	0	0	0	0	0	0	0	0	0	0	18	23	0	0	24	28	0	0	0	0
S21	P60174	TPI1	1	0.0322581	0	0	0	0	0	0	0	0	0	0	0	0	0	0	28	27	0	0	24	25	0	0	0	0
S45	O94811	TPPP	1	0.0285714	0	0	0	0	0	0	0	0	0	0	0	0	0	0	18	14	0	0	0	0	22	24	0	0
T176	P04406	GAPDH	1	0.0222222	0	0	0	0	0	0	0	0	0	0	0	0	26	28	26	28	0	0	0	0	16	18	0	0
S249	P02686	MBP	1	0.0188679	0	0	5	3	10	3	0	0	0	0	0	0	0	0	0	0	0	0	0	0	0	0	0	0
T297	P60709|P63261	ACTB	1	0.0175439	0	0	0	0	0	0	0	0	0	0	0	0	0	0	19	19	0	0	0	0	19	24	0	0
S95	P04350|P07437|P68371|Q13885|Q9BVA1	TUBB4A	1	0.0153846	0	0	0	0	0	0	0	0	0	0	0	0	0	0	14	24	14	13	0	0	0	0	0	0
C334	O14531	DPYSL4	1	0.0126582	0	0	0	0	0	0	0	0	0	0	0	0	0	0	22	25	0	0	12	17	20	26	0	0
T241	P17600	SYN1	1	0.0105263	0	0	0	0	0	0	0	0	0	0	0	0	0	0	24	24	0	0	0	0	23	27	0	0

## Sheet: 100%,1+
100%, 1+					Smith												Steen
					Phospho		DHAA		Glutathione		Homocys		TCEP		Crosslink		Phospho		DHAA		Glutathione		Homocys		DTT		Crosslink
Residue	Uniprot Accession	Gene	Count ES	Count ES/ Count TSC	AD	CTR	AD	CTR	AD	CTR	AD	CTR	AD	CTR	AD	CTR	AD	CTR	AD	CTR	AD	CTR	AD	CTR	AD	CTR	AD	CTR
S36	P69905	HBA1	4	0.190476	0	0	0	0	0	0	0	0	0	0	0	0	0	0	28	28	0	0	0	0	0	0	0	0
T68	P69905	HBA1	4	0.190476	0	0	0	0	0	0	0	0	0	0	0	0	4	6	28	28	0	0	19	24	0	0	0	0
S82	P69905	HBA1	4	0.190476	0	0	0	0	0	0	0	0	0	0	0	0	26	28	28	28	0	0	24	27	22	27	0	0
S85	P69905	HBA1	4	0.190476	0	0	0	0	0	0	0	0	0	0	0	0	10	11	28	28	0	0	16	20	19	18	0	0
S73	P02042|P68871	HBD	2	0.153846	0	0	0	0	0	0	0	0	0	0	0	0	27	28	28	28	17	24	28	27	28	28	0	0
C94	P02042	HBD	2	0.153846	0	0	0	0	0	0	0	0	0	0	0	0	0	0	28	28	0	0	0	0	26	26	0	0
T13	P68871	HBB	2	0.142857	0	0	0	0	0	0	0	0	0	0	0	0	0	0	28	28	11	14	17	21	2	0	0	0
C94	P68871	HBB	2	0.142857	0	0	0	0	0	0	0	0	0	0	0	0	0	0	28	28	0	0	18	19	0	0	0	0
S18	P0DP23|P0DP24|P0DP25	CALM1	2	0.125	0	0	0	0	0	0	0	0	0	0	0	0	0	0	28	28	0	0	0	0	0	0	0	0
T27	P0DP23|P0DP24|P0DP25	CALM1	2	0.125	0	0	0	0	0	0	0	0	0	0	0	0	0	0	28	28	0	0	0	0	0	0	0	0
T73	P68366	TUBA4A	4	0.0634921	0	0	0	0	0	0	0	0	0	0	0	0	0	0	28	28	0	0	0	0	0	0	0	0
T94	P68366|Q9BQE3|Q9NY65	TUBA4A	4	0.0634921	0	0	10	3	0	0	0	0	0	0	0	0	0	0	0	0	0	0	0	0	0	0	0	0
T253	P68366|Q6PEY2|Q9BQE3|Q9NY65	TUBA4A	4	0.0634921	0	0	10	3	0	0	0	0	0	0	0	0	0	0	0	0	0	0	0	0	0	0	0	0
T271	P68366|Q6PEY2|Q9BQE3	TUBA4A	4	0.0634921	0	0	10	3	0	0	0	0	0	0	0	0	0	0	0	0	0	0	0	0	0	0	0	0
T169	P02686	MBP	3	0.0566038	0	0	10	3	0	0	0	0	0	0	0	0	0	0	0	0	0	0	0	0	0	0	0	0
S174	P02686	MBP	3	0.0566038	0	0	10	3	0	0	0	0	0	0	0	0	0	0	0	0	0	0	0	0	0	0	0	0
S249	P02686	MBP	3	0.0566038	0	0	5	3	10	3	0	0	0	0	0	0	0	0	0	0	0	0	0	0	0	0	0	0
T94	P0DPH7|P0DPH8|P68363|P68366|Q9BQE3|Q9NY65	TUBA3C	3	0.0491803	0	0	0	0	0	0	0	0	0	0	0	0	0	0	28	28	0	0	0	0	0	0	0	0
S419	P0DPH7|P0DPH8|P68363|P68366|Q9BQE3|Q9NY65	TUBA3C	3	0.0491803	0	0	0	0	0	0	0	0	0	0	0	0	0	0	28	28	0	0	0	0	0	0	0	0
S419	P0DPH7|P0DPH8|Q9NY65	TUBA3C	3	0.0491803	0	0	0	0	0	0	0	0	0	0	0	0	0	0	28	28	0	0	0	0	0	0	0	0
T142	P32119|Q06830	PRDX2	1	0.0434783	0	0	0	0	0	0	0	0	0	0	0	0	0	0	28	28	0	0	0	0	0	0	0	0
T149	P60709|P63261	ACTB	2	0.0350877	0	0	10	3	0	0	0	0	0	0	0	0	0	0	0	0	0	0	0	0	0	0	0	0
T249	P60709|P62736|P63261|P63267|P68133|Q562R1|Q6S8J3	ACTB	2	0.0350877	0	0	10	3	0	0	0	0	0	0	0	0	0	0	0	0	0	0	0	0	0	0	0	0
S21	P60174	TPI1	1	0.0322581	0	0	0	0	0	0	0	0	0	0	0	0	0	0	28	27	0	0	24	25	0	0	0	0
T107	P04350|Q9BUF5	TUBB4A	2	0.0307692	0	0	0	0	0	0	0	0	0	0	0	0	26	28	28	26	0	0	0	0	0	0	0	0
T218	P04350|P07437|P68371|Q13885|Q9BVA1	TUBB4A	2	0.0307692	3	1	10	3	0	0	0	0	0	0	0	0	0	0	0	0	0	0	0	0	0	0	0	0
S111	P09417	QDPR	1	0.025	0	0	0	0	0	0	0	0	0	0	0	0	0	0	28	28	0	0	0	0	0	0	0	0
T66	P04216	THY1	1	0.0243902	0	0	10	3	0	0	0	0	0	0	0	0	0	0	0	0	0	0	0	0	0	0	0	0
S291	P14136	GFAP	1	0.0227273	0	0	10	3	0	0	0	0	0	0	0	0	0	0	0	0	0	0	0	0	0	0	0	0
S141	P09104	ENO2	1	0.0208333	0	0	0	0	0	0	0	0	0	0	0	0	0	0	28	28	0	0	0	0	0	0	0	0
S19	P15104	GLUL	1	0.0192308	0	0	0	0	0	0	0	0	0	0	0	0	0	0	28	28	0	0	0	0	0	0	0	0
C218	P63267|P68133	ACTG2	1	0.0175439	0	0	0	0	0	0	0	0	0	0	0	0	0	0	0	0	0	0	28	28	0	0	0	0
S357	P53041	PPP5C	1	0.0175439	0	0	0	0	0	0	0	0	0	0	0	0	0	0	28	28	0	0	0	0	0	0	0	0
T166	Q13885|Q9BUF5|Q9BVA1	TUBB2A	1	0.0151515	0	0	10	3	0	0	0	0	0	0	0	0	0	0	0	0	0	0	0	0	0	0	0	0
T95	Q9BUF5	TUBB6	1	0.0151515	0	0	0	0	0	0	0	0	0	0	0	0	0	0	28	28	0	0	0	0	0	0	0	0
T425	P11142	HSPA8	1	0.0116279	0	0	0	0	0	0	0	0	0	0	0	0	0	0	28	28	0	0	0	0	0	0	0	0
T708	Q99798	ACO2	1	0.0102041	0	0	0	0	0	0	0	0	0	0	0	0	0	0	28	27	0	0	0	0	0	0	0	0
S734	P50993	ATP1A2	1	0.00675676	0	0	10	2	0	0	0	0	0	0	0	0	0	0	0	0	0	0	0	0	0	0	0	0
T835	Q8IUA7	ABCA9	1	0.00431034	0	0	10	3	0	0	0	0	0	0	0	0	0	0	0	0	0	0	0	0	0	0	0	0
S1160	Q7Z6Z7	HUWE1	1	0.00123001	0	0	10	3	0	0	0	0	0	0	0	0	0	0	0	0	0	0	0	0	0	0	0	0

## Sheet: >80%, 1+
>80%, 1+					Smith												Steen
					Phospho		DHAA		Glutathione		Homocys		TCEP		Crosslink		Phospho		DHAA		Glutathione		Homocys		DTT		Crosslink
Residue	Uniprot Accession	Gene	Count ES	Count ES/ Count TSC	AD	CTR	AD	CTR	AD	CTR	AD	CTR	AD	CTR	AD	CTR	AD	CTR	AD	CTR	AD	CTR	AD	CTR	AD	CTR	AD	CTR
S36	P69905	HBA1	8	0.380952	0	0	0	0	0	0	0	0	0	0	0	0	0	0	28	28	0	0	0	0	0	0	0	0
T39	P69905	HBA1	8	0.380952	0	0	0	0	0	0	0	0	0	0	0	0	0	0	27	28	0	0	0	0	0	0	0	0
T40	P69905	HBA1	8	0.380952	0	0	0	0	0	0	0	0	0	0	0	0	0	0	23	22	0	0	0	0	0	0	0	0
T42	P69905	HBA1	8	0.380952	0	0	0	0	0	0	0	0	0	0	0	0	14	14	26	28	0	0	20	21	10	9	0	0
S50	P69905	HBA1	8	0.380952	0	0	0	0	0	0	0	0	0	0	0	0	0	0	27	28	0	0	0	0	0	0	0	0
T68	P69905	HBA1	8	0.380952	0	0	0	0	0	0	0	0	0	0	0	0	4	6	28	28	0	0	19	24	0	0	0	0
S82	P69905	HBA1	8	0.380952	0	0	0	0	0	0	0	0	0	0	0	0	26	28	28	28	0	0	24	27	22	27	0	0
S85	P69905	HBA1	8	0.380952	0	0	0	0	0	0	0	0	0	0	0	0	10	11	28	28	0	0	16	20	19	18	0	0
T13	P68871	HBB	5	0.357143	0	0	0	0	0	0	0	0	0	0	0	0	0	0	28	28	11	14	17	21	2	0	0	0
S45	P68871	HBB	5	0.357143	0	0	0	0	0	0	0	0	0	0	0	0	0	0	26	27	24	28	0	0	0	0	0	0
S50	P68871	HBB	5	0.357143	0	0	0	0	0	0	0	0	0	0	0	0	0	0	27	28	0	0	0	0	0	0	0	0
T88	P68871	HBB	5	0.357143	0	0	0	0	0	0	0	0	0	0	0	0	0	0	23	26	0	0	2	10	0	0	0	0
C94	P68871	HBB	5	0.357143	0	0	0	0	0	0	0	0	0	0	0	0	0	0	28	28	0	0	18	19	0	0	0	0
T39	P02042|P02100|P68871|P69891|P69892	HBD	4	0.307692	0	0	0	0	0	0	0	0	0	0	0	0	0	0	26	26	0	0	0	0	0	0	0	0
S73	P02042|P68871	HBD	4	0.307692	0	0	0	0	0	0	0	0	0	0	0	0	27	28	28	28	17	24	28	27	28	28	0	0
C94	P02042	HBD	4	0.307692	0	0	0	0	0	0	0	0	0	0	0	0	0	0	28	28	0	0	0	0	26	26	0	0
T124	P02042	HBD	4	0.307692	0	0	0	0	0	0	0	0	0	0	0	0	0	0	23	27	0	0	0	0	0	0	0	0
S18	P0DP23|P0DP24|P0DP25	CALM1	3	0.1875	0	0	0	0	0	0	0	0	0	0	0	0	0	0	28	28	0	0	0	0	0	0	0	0
T27	P0DP23|P0DP24|P0DP25	CALM1	3	0.1875	0	0	0	0	0	0	0	0	0	0	0	0	0	0	28	28	0	0	0	0	0	0	0	0
T80	P0DP23|P0DP24|P0DP25	CALM1	3	0.1875	0	0	0	0	0	0	0	0	0	0	0	0	0	0	24	27	0	0	0	0	0	0	0	0
S98	P04406	GAPDH	8	0.177778	0	0	0	0	0	0	0	0	0	0	0	0	20	22	27	28	0	0	0	0	0	0	0	0
S122	P04406	GAPDH	8	0.177778	0	0	0	0	0	0	0	0	0	0	0	0	0	0	27	25	0	0	0	0	0	0	0	0
S151	P04406	GAPDH	8	0.177778	0	0	0	0	9	3	0	0	0	0	0	0	0	0	0	0	0	0	0	0	0	0	0	0
T176	P04406	GAPDH	8	0.177778	0	0	0	0	0	0	0	0	0	0	0	0	26	28	26	28	0	0	0	0	16	18	0	0
C247	P04406	GAPDH	8	0.177778	0	0	0	0	0	0	0	0	0	0	0	0	0	0	0	0	0	0	0	0	25	27	0	0
T277	P04406	GAPDH	8	0.177778	0	0	8	3	0	0	0	0	0	0	0	0	0	0	0	0	0	0	0	0	0	0	0	0
S312	P04406	GAPDH	8	0.177778	0	0	0	0	0	0	0	0	0	0	0	0	0	0	26	28	0	0	0	0	0	0	0	0
S333	P04406	GAPDH	8	0.177778	0	0	0	0	0	0	0	0	0	0	0	0	0	0	26	26	0	0	0	0	0	0	0	0
T131	P14136	GFAP	6	0.136364	0	0	9	2	0	0	0	0	0	0	0	0	0	0	0	0	0	0	0	0	0	0	0	0
T159	P14136	GFAP	6	0.136364	0	0	0	0	0	0	0	0	0	0	0	0	0	0	24	27	0	0	0	0	0	0	0	0
S192	P14136	GFAP	6	0.136364	0	0	0	0	0	0	0	0	0	0	0	0	0	0	27	28	0	0	0	0	0	0	0	0
T265	P14136	GFAP	6	0.136364	0	0	0	0	0	0	0	0	0	0	0	0	0	0	26	25	0	0	0	0	0	0	0	0
S291	P14136	GFAP	6	0.136364	0	0	10	3	0	0	0	0	0	0	0	0	0	0	0	0	0	0	0	0	0	0	0	0
T365	P14136	GFAP	6	0.136364	0	0	0	0	0	0	0	0	0	0	0	0	0	0	1	0	25	28	0	0	0	0	0	0
S65	O95670	ATP6V1G2	1	0.1	0	0	0	0	0	0	0	0	0	0	0	0	0	0	25	26	0	0	0	0	0	0	0	0
T94	P0DPH7|P0DPH8|P68363|P68366|Q9BQE3|Q9NY65	TUBA3C	6	0.0983607	0	0	0	0	0	0	0	0	0	0	0	0	0	0	28	28	0	0	0	0	0	0	0	0
T253	P0DPH7|P0DPH8|P68363|P68366|Q6PEY2|Q9BQE3|Q9NY65	TUBA3C	6	0.0983607	0	0	0	0	0	0	0	0	0	0	0	0	0	0	27	28	0	0	0	0	0	0	0	0
C295	P0DPH7|P0DPH8|P68363|P68366|Q6PEY2	TUBA3C	6	0.0983607	0	0	0	0	0	0	0	0	0	0	0	0	0	0	0	0	0	0	22	27	24	26	0	0
C376	P0DPH7|P0DPH8|P68363|P68366|Q6PEY2|Q9NY65	TUBA3C	6	0.0983607	0	0	0	0	0	0	0	0	0	0	0	0	0	0	27	28	0	0	18	23	0	0	0	0
S419	P0DPH7|P0DPH8|P68363|P68366|Q9BQE3|Q9NY65	TUBA3C	6	0.0983607	0	0	0	0	0	0	0	0	0	0	0	0	0	0	28	28	0	0	0	0	0	0	0	0
S419	P0DPH7|P0DPH8|Q9NY65	TUBA3C	6	0.0983607	0	0	0	0	0	0	0	0	0	0	0	0	0	0	28	28	0	0	0	0	0	0	0	0
T169	P02686	MBP	5	0.0943396	0	0	10	3	0	0	0	0	0	0	0	0	0	0	0	0	0	0	0	0	0	0	0	0
S174	P02686	MBP	5	0.0943396	0	0	10	3	0	0	0	0	0	0	0	0	0	0	0	0	0	0	0	0	0	0	0	0
S244	P02686	MBP	5	0.0943396	0	0	0	0	0	0	0	0	0	0	0	0	0	0	23	26	0	0	0	0	0	0	0	0
S249	P02686	MBP	5	0.0943396	0	0	5	3	10	3	0	0	0	0	0	0	0	0	0	0	0	0	0	0	0	0	0	0
S285	P02686	MBP	5	0.0943396	0	0	8	3	0	0	0	0	0	0	0	0	0	0	0	0	0	0	0	0	0	0	0	0
T180	P12277	CKB	4	0.0909091	0	0	9	3	0	0	0	0	0	0	0	0	0	0	0	0	0	0	0	0	0	0	0	0
T327	P12277	CKB	4	0.0909091	0	0	0	0	0	0	0	0	0	0	0	0	0	0	24	24	0	0	0	0	0	0	0	0
S337	P12277	CKB	4	0.0909091	0	0	0	0	0	0	0	0	0	0	0	0	0	0	25	28	0	0	0	0	0	0	0	0
S345	P12277	CKB	4	0.0909091	0	0	9	3	0	0	0	0	0	0	0	0	0	0	0	0	0	0	0	0	0	0	0	0
T79	P56211	ARPP19	1	0.0833333	0	0	0	0	0	0	0	0	0	0	0	0	0	0	25	25	0	0	0	0	0	0	0	0
T28	P30086	PEBP1	2	0.0769231	0	0	0	0	0	0	0	0	0	0	0	0	0	0	26	25	0	0	0	0	0	0	0	0
S109	P30086	PEBP1	2	0.0769231	0	0	0	0	0	0	0	0	0	0	0	0	0	0	24	28	0	0	0	0	0	0	0	0
S21	P60174	TPI1	2	0.0645161	0	0	0	0	0	0	0	0	0	0	0	0	0	0	28	27	0	0	24	25	0	0	0	0
S236	P60174	TPI1	2	0.0645161	0	0	0	0	0	0	0	0	0	0	0	0	0	0	26	27	0	0	0	0	0	0	0	0
T73	P68366	TUBA4A	4	0.0634921	0	0	0	0	0	0	0	0	0	0	0	0	0	0	28	28	0	0	0	0	0	0	0	0
T94	P68366|Q9BQE3|Q9NY65	TUBA4A	4	0.0634921	0	0	10	3	0	0	0	0	0	0	0	0	0	0	0	0	0	0	0	0	0	0	0	0
T253	P68366|Q6PEY2|Q9BQE3|Q9NY65	TUBA4A	4	0.0634921	0	0	10	3	0	0	0	0	0	0	0	0	0	0	0	0	0	0	0	0	0	0	0	0
T271	P68366|Q6PEY2|Q9BQE3	TUBA4A	4	0.0634921	0	0	10	3	0	0	0	0	0	0	0	0	0	0	0	0	0	0	0	0	0	0	0	0
T100	P09104	ENO2	3	0.0625	0	0	0	0	0	0	0	0	0	0	0	0	0	0	23	27	0	0	0	3	0	0	0	0
S141	P09104	ENO2	3	0.0625	0	0	0	0	0	0	0	0	0	0	0	0	0	0	28	28	0	0	0	0	0	0	0	0
T237	P09104	ENO2	3	0.0625	0	0	0	0	0	0	0	0	0	0	0	0	0	0	0	0	0	0	26	28	0	0	0	0
T65	P04075	ALDOA	3	0.06	0	0	0	0	0	0	0	0	0	0	0	0	0	0	26	28	0	0	0	0	0	0	0	0
T253	P04075	ALDOA	3	0.06	0	0	0	0	0	0	0	0	0	0	0	0	0	0	23	26	0	0	0	0	0	0	0	0
S336	P04075	ALDOA	3	0.06	0	0	9	3	0	0	0	0	0	0	0	0	0	0	0	0	0	0	0	0	0	0	0	0
T19	P06733	ENO1	3	0.06	0	0	0	0	0	0	0	0	0	0	0	0	0	0	26	28	0	0	0	0	0	0	0	0
S141	P06733	ENO1	3	0.06	0	0	0	0	0	0	0	0	0	0	0	0	0	0	27	28	0	0	0	0	0	0	0	0
S157	P06733	ENO1	3	0.06	0	0	0	0	0	0	0	0	0	0	0	0	0	0	24	27	0	0	0	0	0	0	0	0
S118	P27482	CALML3	1	0.0588235	0	0	0	0	0	0	0	0	0	0	0	0	0	0	26	28	0	0	0	0	0	0	0	0
S100	P63241	EIF5A	1	0.05	0	0	0	0	0	0	0	0	0	0	0	0	0	0	24	27	0	0	0	0	0	0	0	0
C106	Q99497	PARK7	1	0.05	0	0	0	0	0	0	0	0	0	0	0	0	0	0	23	27	0	0	0	0	18	20	0	0
S94	P37802	TAGLN2	1	0.05	0	0	0	0	0	0	0	0	0	0	0	0	0	0	23	27	0	0	0	0	0	0	0	0
T107	P04350|Q9BUF5	TUBB4A	3	0.0461538	0	0	0	0	0	0	0	0	0	0	0	0	26	28	28	26	0	0	0	0	0	0	0	0
T218	P04350|P07437|P68371|Q13885|Q9BVA1	TUBB4A	3	0.0461538	3	1	10	3	0	0	0	0	0	0	0	0	0	0	0	0	0	0	0	0	0	0	0	0
T238	P04350|P07437|P68371|Q13885|Q9BVA1	TUBB4A	3	0.0461538	0	0	8	3	0	0	0	0	0	0	0	0	0	0	0	0	0	0	0	0	0	0	0	0
T245	P09972	ALDOC	2	0.0454545	0	0	0	0	0	0	0	0	0	0	0	0	0	0	25	28	0	0	0	0	0	0	0	0
T260	P09972	ALDOC	2	0.0454545	0	0	0	0	0	0	0	0	0	0	0	0	0	0	23	21	0	0	0	0	0	0	0	0
T63	Q9Y281	CFL2	1	0.0454545	0	0	0	0	0	0	0	0	0	0	0	0	0	0	25	27	0	0	0	0	0	0	0	0
C112	P00441	SOD1	1	0.0454545	0	0	0	0	0	0	0	0	0	0	0	0	0	0	18	23	0	0	24	28	0	0	0	0
T63	P23528	CFL1	1	0.0434783	0	0	0	0	0	0	0	0	0	0	0	0	0	0	26	28	0	0	0	0	0	0	0	0
T5	P62937	PPIA	1	0.0434783	0	0	0	0	0	0	0	0	0	0	0	0	0	0	23	26	0	0	0	0	0	0	0	0
T142	P32119|Q06830	PRDX2	1	0.0434783	0	0	0	0	0	0	0	0	0	0	0	0	0	0	28	28	0	0	0	0	0	0	0	0
S149	P17600	SYN1	4	0.0421053	0	0	0	0	0	0	0	0	0	0	0	0	2	4	24	25	0	0	0	0	0	0	0	0
T241	P17600	SYN1	4	0.0421053	0	0	0	0	0	0	0	0	0	0	0	0	0	0	24	24	0	0	0	0	23	27	0	0
S494	P17600	SYN1	4	0.0421053	0	0	0	0	0	0	0	0	0	0	0	0	18	26	27	28	0	0	0	0	0	0	0	0
S533	P17600	SYN1	4	0.0421053	0	0	0	0	0	0	0	0	0	0	0	0	0	0	25	28	0	0	0	0	0	0	0	0
S35	P05413	FABP3	1	0.0384615	0	0	0	0	0	0	0	0	0	0	0	0	0	0	27	27	0	0	0	0	0	0	0	0
S154	Q8WZA0	LZIC	1	0.0384615	0	0	0	0	0	0	0	0	0	0	0	0	0	0	25	25	0	0	0	0	0	0	0	0
S21	P50502|Q8NFI4	ST13	1	0.0384615	0	0	0	0	0	0	0	0	0	0	0	0	0	0	23	21	0	0	0	0	0	0	0	0
T87	O75884	RBBP9	1	0.037037	0	0	0	0	0	0	0	0	0	0	0	0	0	0	26	28	0	0	0	0	0	0	0	0
S7	P12235	SLC25A4	1	0.037037	0	0	9	3	0	0	0	0	0	0	0	0	0	0	0	0	0	0	0	0	0	0	0	0
S62	P09471	GNAO1	2	0.0363636	0	0	9	3	0	0	0	0	0	0	0	0	0	0	0	0	0	0	0	0	0	0	0	0
S247	P09471	GNAO1	2	0.0363636	0	0	8	3	0	0	0	0	0	0	0	0	0	0	0	0	0	0	0	0	0	0	0	0
T175	P21926	CD9	1	0.0357143	0	0	9	3	0	0	0	0	0	0	0	0	0	0	0	0	0	0	0	0	0	0	0	0
T149	P60709|P63261	ACTB	2	0.0350877	0	0	10	3	0	0	0	0	0	0	0	0	0	0	0	0	0	0	0	0	0	0	0	0
T249	P60709|P62736|P63261|P63267|P68133|Q562R1|Q6S8J3	ACTB	2	0.0350877	0	0	10	3	0	0	0	0	0	0	0	0	0	0	0	0	0	0	0	0	0	0	0	0
S177	P06576	ATP5F1B	2	0.0338983	0	0	0	0	0	0	0	0	0	0	0	0	0	0	23	24	0	0	0	0	0	0	0	0
T368	P06576	ATP5F1B	2	0.0338983	0	0	9	3	0	0	0	0	0	0	0	0	0	0	0	0	0	0	0	0	0	0	0	0
S132	P19652	ORM2	1	0.0322581	0	0	0	0	0	0	0	0	0	0	0	0	0	0	26	28	0	0	0	0	0	0	0	0
S126	Q13885|Q9BVA1	TUBB2A	2	0.030303	0	0	8	3	0	0	0	0	0	0	0	0	0	0	0	0	0	0	0	0	0	0	0	0
T166	Q13885|Q9BUF5|Q9BVA1	TUBB2A	2	0.030303	0	0	10	3	0	0	0	0	0	0	0	0	0	0	0	0	0	0	0	0	0	0	0	0
T95	Q9BUF5	TUBB6	2	0.030303	0	0	0	0	0	0	0	0	0	0	0	0	0	0	28	28	0	0	0	0	0	0	0	0
T218	Q9BUF5	TUBB6	2	0.030303	0	0	0	0	0	0	0	0	0	0	0	0	0	0	25	28	0	0	0	0	0	0	0	0
S78	Q13509	TUBB3	2	0.0298507	0	0	9	2	0	0	0	0	0	0	0	0	0	0	0	0	0	0	0	0	0	0	0	0
S95	Q13509	TUBB3	2	0.0298507	0	0	0	0	0	0	0	0	0	0	0	0	8	10	24	27	0	0	0	0	4	12	0	0
S127	Q00577	PURA	1	0.0294118	0	0	0	0	0	0	0	0	0	0	0	0	0	0	23	26	0	0	0	0	0	0	0	0
S218	Q15019	SEPTIN2	1	0.0294118	0	0	0	0	0	0	0	0	0	0	0	0	0	0	0	0	24	26	0	0	0	0	0	0
S30	O75828	CBR3	1	0.0285714	0	0	0	0	0	0	0	0	0	0	0	0	0	0	23	21	0	0	0	0	0	0	0	0
T60	O75508	CLDN11	1	0.0263158	0	0	8	3	0	0	0	0	0	0	0	0	0	0	0	0	0	0	0	0	0	0	0	0
T243	Q15435	PPP1R7	1	0.0263158	0	0	0	0	9	2	0	0	0	0	0	0	0	0	0	0	0	0	0	0	0	0	0	0
C323	Q14194	CRMP1	2	0.0253165	0	0	0	0	0	0	0	0	0	0	0	0	0	0	0	0	0	0	25	27	0	0	0	0
C334	Q14194	CRMP1	2	0.0253165	0	0	0	0	0	0	0	0	0	0	0	0	0	0	0	0	0	0	24	27	4	6	0	0
S215	P07196	NEFL	2	0.025	0	0	9	3	0	0	0	0	0	0	0	0	0	0	0	0	0	0	0	0	0	0	0	0
S345	P07196	NEFL	2	0.025	0	0	0	0	0	0	0	0	0	0	0	0	0	0	24	25	0	0	0	0	0	0	0	0
S111	P09417	QDPR	1	0.025	0	0	0	0	0	0	0	0	0	0	0	0	0	0	28	28	0	0	0	0	0	0	0	0
T66	P04216	THY1	1	0.0243902	0	0	10	3	0	0	0	0	0	0	0	0	0	0	0	0	0	0	0	0	0	0	0	0
S362	P13929	ENO3	1	0.0227273	0	0	0	0	0	0	0	0	0	0	0	0	0	0	26	28	0	0	0	0	0	0	0	0
S70	P07195	LDHB	1	0.0227273	0	0	0	0	0	0	0	0	0	0	0	0	0	0	23	23	0	0	0	0	0	0	0	0
S77	P00558	PGK1	1	0.0208333	0	0	0	0	0	0	0	0	0	0	0	0	0	0	26	28	0	0	0	0	0	0	0	0
S156	Q562R1	ACTBL2	1	0.0192308	0	0	0	0	0	0	0	0	0	0	0	0	0	0	23	23	0	0	0	0	0	0	0	0
S19	P15104	GLUL	1	0.0192308	0	0	0	0	0	0	0	0	0	0	0	0	0	0	28	28	0	0	0	0	0	0	0	0
C218	P63267|P68133	ACTG2	1	0.0175439	0	0	0	0	0	0	0	0	0	0	0	0	0	0	0	0	0	0	28	28	0	0	0	0
C335	P09543	CNP	1	0.0175439	0	0	9	3	0	0	0	0	0	0	0	0	0	0	0	0	0	0	0	0	0	0	0	0
S44	P30101	PDIA3	1	0.0175439	0	0	9	3	0	0	0	0	0	0	0	0	0	0	0	0	0	0	0	0	0	0	0	0
S357	P53041	PPP5C	1	0.0175439	0	0	0	0	0	0	0	0	0	0	0	0	0	0	28	28	0	0	0	0	0	0	0	0
S150	Q9HB55	CYP3A43	1	0.0166667	0	0	0	0	0	0	8	2	0	0	0	0	0	0	0	0	0	0	0	0	0	0	0	0
S366	Q9UHL0	DDX25	1	0.016129	0	0	0	0	0	0	8	1	0	0	0	0	0	0	0	0	0	0	0	0	0	0	0	0
S159	P10809	HSPD1	1	0.016129	0	0	0	0	0	0	0	0	0	0	0	0	0	0	23	27	0	0	0	0	0	0	0	0
S201	Q13228	SELENBP1	1	0.016129	0	0	0	0	0	0	0	0	0	0	0	0	0	0	24	23	0	0	0	0	0	0	0	0
C431	O00401	WASL	1	0.015873	0	0	0	0	0	0	0	0	0	0	0	0	0	0	0	0	0	0	0	0	24	25	0	0
T253	Q6PEY2	TUBA3E	1	0.015625	0	0	8	3	0	0	0	0	0	0	0	0	0	0	0	0	0	0	0	0	0	0	0	0
S115	P07437|P68371|Q13509|Q13885|Q9BVA1	TUBB	1	0.0153846	0	0	0	0	0	0	0	0	0	0	0	0	2	0	27	28	0	0	0	0	0	0	0	0
S364	P68371|Q13885|Q9BVA1	TUBB4B	1	0.0153846	0	0	0	0	0	0	0	0	0	0	0	0	0	0	26	28	0	0	0	0	0	0	0	0
S287	P14618	PKM	1	0.0149254	0	0	0	0	0	0	0	0	0	0	0	0	0	0	26	26	0	0	0	0	4	14	0	0
T292	Q9NY65	TUBA8	1	0.0147059	0	0	0	0	0	0	0	0	0	0	0	0	2	0	26	28	0	0	0	0	0	0	0	0
T513	P00367	GLUD1	1	0.0144928	0	0	0	0	0	0	0	0	0	0	0	0	0	0	24	22	0	0	0	0	0	0	0	0
S462	P49448	GLUD2	1	0.0142857	0	0	0	0	0	0	0	0	0	0	0	0	0	0	0	0	0	0	0	0	25	25	0	0
S301	Q01518	CAP1	1	0.0133333	0	0	8	3	0	0	0	0	0	0	0	0	0	0	0	0	0	0	0	0	0	0	0	0
T425	P0DMV8|P0DMV9|P34931	HSPA1A	1	0.0125	0	0	0	0	0	0	0	0	0	0	0	0	0	0	27	28	0	0	0	0	0	0	0	0
T425	P11142	HSPA8	1	0.0116279	0	0	0	0	0	0	0	0	0	0	0	0	0	0	28	28	0	0	0	0	0	0	0	0
S283	Q9UHD8	SEPTIN9	1	0.011236	0	0	0	0	0	0	0	0	0	0	0	0	0	0	24	27	0	0	0	0	0	0	0	0
S163	Q16555	DPYSL2	1	0.0111111	0	0	0	0	0	0	0	0	0	0	0	0	0	0	24	27	0	0	0	0	0	0	0	0
S443	P02768	ALB, ORF	1	0.0108696	0	0	0	0	0	0	0	0	0	0	0	0	0	0	23	27	0	0	0	0	0	0	0	0
S286	P01876	IGHA1	1	0.0107527	0	0	0	0	0	0	0	0	0	0	0	0	0	0	25	24	0	0	0	0	0	0	0	0
T407	Q92777	SYN2	1	0.0105263	0	0	0	0	0	0	0	0	0	0	0	0	0	0	27	28	0	0	0	0	0	0	0	0
T741	P21399	ACO1	1	0.0102041	0	0	0	0	0	0	0	0	0	0	0	0	0	0	27	26	0	0	0	0	0	0	0	0
T708	Q99798	ACO2	1	0.0102041	0	0	0	0	0	0	0	0	0	0	0	0	0	0	28	27	0	0	0	0	0	0	0	0
S535	Q9UI17	DMGDH	1	0.01	0	0	9	3	0	0	0	0	0	0	0	0	0	0	0	0	0	0	0	0	0	0	0	0
S246	P35222	CTNNB1	1	0.00990099	0	0	8	3	0	0	0	0	0	0	0	0	0	0	0	0	0	0	0	0	0	0	0	0
S75	P13798	APEH	1	0.00909091	0	0	0	0	0	0	0	0	0	0	0	0	0	0	24	26	0	0	0	0	0	0	0	0
T536	P03915	MT-ND5	1	0.00833333	0	0	8	3	0	0	0	0	0	0	0	0	0	0	0	0	0	0	0	0	0	0	0	0
T12	P19367	HK1	1	0.00775194	0	0	8	3	0	0	0	0	0	0	0	0	0	0	0	0	0	0	0	0	0	0	0	0
T232	Q8N568	DCLK2	1	0.00689655	0	0	9	3	0	0	0	0	0	0	0	0	0	0	0	0	0	0	0	0	0	0	0	0
S734	P50993	ATP1A2	1	0.00675676	0	0	10	2	0	0	0	0	0	0	0	0	0	0	0	0	0	0	0	0	0	0	0	0
T607	P10721	KIT	1	0.00617284	0	0	9	3	0	0	0	0	0	0	0	0	0	0	0	0	0	0	0	0	0	0	0	0
T929	A5A3E0	POTEF	1	0.00606061	0	0	0	0	0	0	0	0	0	0	0	0	0	0	24	28	0	0	0	0	0	0	0	0
T806	P0CG38|P0CG39|Q9BYX7	POTEI	1	0.00598802	0	0	0	0	0	0	0	0	0	0	0	0	0	0	23	24	0	0	0	0	0	0	0	0
S688	Q02246	CNTN2	1	0.00584795	0	0	9	3	0	0	0	0	0	0	0	0	0	0	0	0	0	0	0	0	0	0	0	0
T835	Q8IUA7	ABCA9	1	0.00431034	0	0	10	3	0	0	0	0	0	0	0	0	0	0	0	0	0	0	0	0	0	0	0	0
S311	P11137	MAP2	1	0.0030581	0	0	0	0	0	0	0	0	0	0	0	0	0	0	23	27	0	0	0	0	0	0	0	0
S1160	Q7Z6Z7	HUWE1	1	0.00123001	0	0	10	3	0	0	0	0	0	0	0	0	0	0	0	0	0	0	0	0	0	0	0	0

## Sheet: >50%, 1+
>50%, 1+					Smith												Steen
					Phospho		DHAA		Glutathione		Homocys		TCEP		Crosslink		Phospho		DHAA		Glutathione		Homocys		DTT		Crosslink
Residue	Uniprot Accession	Gene	Count ES	Count ES/ Count TSC	AD	CTR	AD	CTR	AD	CTR	AD	CTR	AD	CTR	AD	CTR	AD	CTR	AD	CTR	AD	CTR	AD	CTR	AD	CTR	AD	CTR
T5	P68871	HBB	10	0.714286	0	0	0	0	0	0	0	0	0	0	0	0	19	24	20	20	0	0	0	0	0	0	0	0
S10	P68871	HBB	10	0.714286	0	0	0	0	0	0	0	0	0	0	0	0	0	0	0	0	17	20	14	14	0	0	0	0
T13	P68871	HBB	10	0.714286	0	0	0	0	0	0	0	0	0	0	0	0	0	0	28	28	11	14	17	21	2	0	0	0
S45	P68871	HBB	10	0.714286	0	0	0	0	0	0	0	0	0	0	0	0	0	0	26	27	24	28	0	0	0	0	0	0
S50	P68871	HBB	10	0.714286	0	0	0	0	0	0	0	0	0	0	0	0	0	0	27	28	0	0	0	0	0	0	0	0
T51	P68871	HBB	10	0.714286	0	0	0	0	0	0	0	0	0	0	0	0	0	0	14	16	0	0	0	0	0	0	0	0
T88	P68871	HBB	10	0.714286	0	0	0	0	0	0	0	0	0	0	0	0	0	0	23	26	0	0	2	10	0	0	0	0
S90	P68871	HBB	10	0.714286	0	0	0	0	0	0	0	0	0	0	0	0	27	27	19	21	0	0	19	21	0	0	0	0
C94	P68871	HBB	10	0.714286	0	0	0	0	0	0	0	0	0	0	0	0	0	0	28	28	0	0	18	19	0	0	0	0
C113	P68871	HBB	10	0.714286	0	0	0	0	0	0	0	0	0	0	0	0	0	0	0	0	0	0	19	25	0	0	0	0
S36	P69905	HBA1	9	0.428571	0	0	0	0	0	0	0	0	0	0	0	0	0	0	28	28	0	0	0	0	0	0	0	0
T39	P69905	HBA1	9	0.428571	0	0	0	0	0	0	0	0	0	0	0	0	0	0	27	28	0	0	0	0	0	0	0	0
T40	P69905	HBA1	9	0.428571	0	0	0	0	0	0	0	0	0	0	0	0	0	0	23	22	0	0	0	0	0	0	0	0
T42	P69905	HBA1	9	0.428571	0	0	0	0	0	0	0	0	0	0	0	0	14	14	26	28	0	0	20	21	10	9	0	0
S50	P69905	HBA1	9	0.428571	0	0	0	0	0	0	0	0	0	0	0	0	0	0	27	28	0	0	0	0	0	0	0	0
S53	P69905	HBA1	9	0.428571	0	0	0	0	0	0	0	0	0	0	0	0	0	0	19	22	0	0	0	0	0	0	0	0
T68	P69905	HBA1	9	0.428571	0	0	0	0	0	0	0	0	0	0	0	0	4	6	28	28	0	0	19	24	0	0	0	0
S82	P69905	HBA1	9	0.428571	0	0	0	0	0	0	0	0	0	0	0	0	26	28	28	28	0	0	24	27	22	27	0	0
S85	P69905	HBA1	9	0.428571	0	0	0	0	0	0	0	0	0	0	0	0	10	11	28	28	0	0	16	20	19	18	0	0
T39	P02042|P02100|P68871|P69891|P69892	HBD	5	0.384615	0	0	0	0	0	0	0	0	0	0	0	0	0	0	26	26	0	0	0	0	0	0	0	0
S45	P02042	HBD	5	0.384615	0	0	0	0	0	0	0	0	0	0	0	0	27	28	17	20	0	0	0	0	4	4	0	0
S73	P02042|P68871	HBD	5	0.384615	0	0	0	0	0	0	0	0	0	0	0	0	27	28	28	28	17	24	28	27	28	28	0	0
C94	P02042	HBD	5	0.384615	0	0	0	0	0	0	0	0	0	0	0	0	0	0	28	28	0	0	0	0	26	26	0	0
T124	P02042	HBD	5	0.384615	0	0	0	0	0	0	0	0	0	0	0	0	0	0	23	27	0	0	0	0	0	0	0	0
S83	P04406	GAPDH	12	0.266667	0	0	0	0	0	0	0	0	0	0	0	0	0	0	2	2	0	0	21	22	0	0	0	0
S98	P04406	GAPDH	12	0.266667	0	0	0	0	0	0	0	0	0	0	0	0	20	22	27	28	0	0	0	0	0	0	0	0
S122	P04406	GAPDH	12	0.266667	0	0	0	0	0	0	0	0	0	0	0	0	0	0	27	25	0	0	0	0	0	0	0	0
S151	P04406	GAPDH	12	0.266667	0	0	0	0	9	3	0	0	0	0	0	0	0	0	0	0	0	0	0	0	0	0	0	0
T176	P04406	GAPDH	12	0.266667	0	0	0	0	0	0	0	0	0	0	0	0	26	28	26	28	0	0	0	0	16	18	0	0
T246	P04406	GAPDH	12	0.266667	0	0	0	0	0	0	0	0	0	0	0	0	0	0	0	0	0	0	0	0	17	18	0	0
C247	P04406	GAPDH	12	0.266667	0	0	0	0	0	0	0	0	0	0	0	0	0	0	0	0	0	0	0	0	25	27	0	0
T277	P04406	GAPDH	12	0.266667	0	0	8	3	0	0	0	0	0	0	0	0	0	0	0	0	0	0	0	0	0	0	0	0
T290	P04406	GAPDH	12	0.266667	0	0	0	0	0	0	0	0	0	0	0	0	0	0	14	15	0	0	0	0	0	0	0	0
S312	P04406	GAPDH	12	0.266667	0	0	0	0	0	0	0	0	0	0	0	0	0	0	26	28	0	0	0	0	0	0	0	0
S321	P04406	GAPDH	12	0.266667	0	0	0	0	0	0	0	0	0	0	0	0	0	0	17	17	0	0	0	0	0	0	0	0
S333	P04406	GAPDH	12	0.266667	0	0	0	0	0	0	0	0	0	0	0	0	0	0	26	26	0	0	0	0	0	0	0	0
S18	P0DP23|P0DP24|P0DP25	CALM1	4	0.25	0	0	0	0	0	0	0	0	0	0	0	0	0	0	28	28	0	0	0	0	0	0	0	0
T27	P0DP23|P0DP24|P0DP25	CALM1	4	0.25	0	0	0	0	0	0	0	0	0	0	0	0	0	0	28	28	0	0	0	0	0	0	0	0
T80	P0DP23|P0DP24|P0DP25	CALM1	4	0.25	0	0	0	0	0	0	0	0	0	0	0	0	0	0	24	27	0	0	0	0	0	0	0	0
T147	P0DP23|P0DP24|P0DP25	CALM1	4	0.25	0	0	0	0	0	0	0	0	0	0	0	0	0	0	22	25	0	0	0	0	0	0	0	0
T65	P04075	ALDOA	11	0.22	0	0	0	0	0	0	0	0	0	0	0	0	0	0	26	28	0	0	0	0	0	0	0	0
T119	P04075	ALDOA	11	0.22	0	0	0	0	0	0	0	0	0	0	0	0	0	0	20	22	0	0	0	0	7	14	0	0
T123	P04075	ALDOA	11	0.22	0	0	0	0	0	0	0	0	0	0	0	0	0	0	17	17	0	0	0	0	0	0	0	0
S132	P04075	ALDOA	11	0.22	0	0	0	0	0	0	0	0	0	0	0	0	0	0	17	20	0	0	0	0	0	0	0	0
S160	P04075	ALDOA	11	0.22	0	0	0	0	0	0	0	0	0	0	0	0	0	0	19	24	0	0	0	0	0	0	0	0
S176	P04075|P09972	ALDOA	11	0.22	0	0	0	0	0	0	0	0	0	0	0	0	0	0	15	17	0	0	0	0	0	0	0	0
C178	P04075	ALDOA	11	0.22	0	0	0	0	0	0	0	0	0	0	0	0	0	0	0	0	0	0	0	0	16	21	0	0
S245	P04075	ALDOA	11	0.22	0	0	0	0	0	0	0	0	0	0	0	0	0	0	17	19	0	0	0	0	0	0	0	0
T253	P04075	ALDOA	11	0.22	0	0	0	0	0	0	0	0	0	0	0	0	0	0	23	26	0	0	0	0	0	0	0	0
T269	P04075	ALDOA	11	0.22	0	0	0	0	0	0	0	0	0	0	0	0	0	0	17	21	0	0	0	0	0	0	0	0
S336	P04075	ALDOA	11	0.22	0	0	9	3	0	0	0	0	0	0	0	0	0	0	0	0	0	0	0	0	0	0	0	0
T48	P14136	GFAP	9	0.204545	0	0	0	0	0	0	0	0	0	0	0	0	0	0	18	15	0	0	0	0	0	0	0	0
T131	P14136	GFAP	9	0.204545	0	0	9	2	0	0	0	0	0	0	0	0	0	0	0	0	0	0	0	0	0	0	0	0
T159	P14136	GFAP	9	0.204545	0	0	0	0	0	0	0	0	0	0	0	0	0	0	24	27	0	0	0	0	0	0	0	0
S192	P14136	GFAP	9	0.204545	0	0	0	0	0	0	0	0	0	0	0	0	0	0	27	28	0	0	0	0	0	0	0	0
T232	P14136	GFAP	9	0.204545	0	0	7	2	0	0	0	0	0	0	0	0	0	0	0	0	0	0	0	0	0	0	0	0
T265	P14136	GFAP	9	0.204545	0	0	0	0	0	0	0	0	0	0	0	0	0	0	26	25	0	0	0	0	0	0	0	0
S291	P14136	GFAP	9	0.204545	0	0	10	3	0	0	0	0	0	0	0	0	0	0	0	0	0	0	0	0	0	0	0	0
T365	P14136	GFAP	9	0.204545	0	0	0	0	0	0	0	0	0	0	0	0	0	0	1	0	25	28	0	0	0	0	0	0
T412	P14136	GFAP	9	0.204545	0	0	0	0	0	0	0	0	0	0	0	0	0	0	18	23	0	0	0	0	0	0	0	0
S71	P09104	ENO2	9	0.1875	0	0	0	0	0	0	0	0	0	0	0	0	0	0	22	25	0	0	0	0	0	0	0	0
S83	P09104	ENO2	9	0.1875	0	0	0	0	0	0	0	0	0	0	0	0	0	0	0	0	0	0	0	0	15	22	0	0
T100	P09104	ENO2	9	0.1875	0	0	0	0	0	0	0	0	0	0	0	0	0	0	23	27	0	0	0	3	0	0	0	0
S115	P09104	ENO2	9	0.1875	0	0	0	0	0	0	0	0	0	0	0	0	0	0	0	0	0	0	0	0	17	24	0	0
S141	P09104	ENO2	9	0.1875	0	0	0	0	0	0	0	0	0	0	0	0	0	0	28	28	0	0	0	0	0	0	0	0
S157	P09104	ENO2	9	0.1875	0	0	0	0	0	0	0	0	0	0	0	0	0	0	22	26	0	0	0	0	0	0	0	0
T237	P09104	ENO2	9	0.1875	0	0	0	0	0	0	0	0	0	0	0	0	0	0	0	0	0	0	26	28	0	0	0	0
S249	P09104	ENO2	9	0.1875	0	0	0	0	0	0	0	0	0	0	0	0	0	0	15	18	0	0	0	0	0	0	0	0
T308	P09104	ENO2	9	0.1875	0	0	0	0	0	0	0	0	0	0	0	0	0	0	17	15	0	0	0	0	0	0	0	0
T28	P30086	PEBP1	4	0.153846	0	0	0	0	0	0	0	0	0	0	0	0	0	0	26	25	0	0	0	0	0	0	0	0
S60	P30086	PEBP1	4	0.153846	0	0	0	0	0	0	0	0	0	0	0	0	0	0	19	21	0	0	0	0	0	0	0	0
S99	P30086	PEBP1	4	0.153846	0	0	0	0	0	0	0	0	0	0	0	0	0	0	15	21	0	0	0	0	0	0	0	0
S109	P30086	PEBP1	4	0.153846	0	0	0	0	0	0	0	0	0	0	0	0	0	0	24	28	0	0	0	0	0	0	0	0
T77	P60709|P63261	ACTB	8	0.140351	0	0	0	0	0	0	0	0	0	0	0	0	0	0	22	23	0	0	0	0	0	0	0	0
T149	P60709|P63261	ACTB	8	0.140351	0	0	10	3	0	0	0	0	0	0	0	0	0	0	0	0	0	0	0	0	0	0	0	0
S155	P60709|P63261	ACTB	8	0.140351	0	0	0	0	0	0	0	0	0	0	0	0	0	0	22	26	0	0	0	0	0	0	0	0
T249	P60709|P62736|P63261|P63267|P68133|Q562R1|Q6S8J3	ACTB	8	0.140351	0	0	10	3	0	0	0	0	0	0	0	0	0	0	0	0	0	0	0	0	0	0	0	0
S265	P60709|P63261	ACTB	8	0.140351	0	0	0	0	0	0	0	0	0	0	0	0	26	26	22	27	0	0	0	0	10	12	0	0
S271	P60709|P63261	ACTB	8	0.140351	0	0	0	0	0	0	0	0	0	0	0	0	25	25	22	24	0	0	0	0	5	12	0	0
T297	P60709|P63261	ACTB	8	0.140351	0	0	0	0	0	0	0	0	0	0	0	0	0	0	19	19	0	0	0	0	19	24	0	0
T318	P60709|P63261|P63267|P68133	ACTB	8	0.140351	0	0	7	3	0	0	0	0	0	0	0	0	0	0	10	17	0	0	0	0	0	0	0	0
T85	P09936	UCHL1	3	0.130435	0	0	0	0	0	0	0	0	0	0	0	0	0	0	19	25	0	0	0	0	0	0	0	0
S89	P09936	UCHL1	3	0.130435	0	0	0	0	0	0	0	0	0	0	0	0	0	0	14	16	0	0	0	0	0	0	0	0
S188	P09936	UCHL1	3	0.130435	0	0	0	0	0	0	0	0	0	0	0	0	0	0	17	20	0	0	0	0	0	0	0	0
C9	Q92686	NRGN	1	0.125	0	0	0	0	0	0	0	0	0	0	0	0	0	0	0	0	0	0	22	26	0	0	0	0
T94	P0DPH7|P0DPH8|P68363|P68366|Q9BQE3|Q9NY65	TUBA3C	7	0.114754	0	0	0	0	0	0	0	0	0	0	0	0	0	0	28	28	0	0	0	0	0	0	0	0
T253	P0DPH7|P0DPH8|P68363|P68366|Q6PEY2|Q9BQE3|Q9NY65	TUBA3C	7	0.114754	0	0	0	0	0	0	0	0	0	0	0	0	0	0	27	28	0	0	0	0	0	0	0	0
C295	P0DPH7|P0DPH8|P68363|P68366|Q6PEY2	TUBA3C	7	0.114754	0	0	0	0	0	0	0	0	0	0	0	0	0	0	0	0	0	0	22	27	24	26	0	0
C376	P0DPH7|P0DPH8|P68363|P68366|Q6PEY2|Q9NY65	TUBA3C	7	0.114754	0	0	0	0	0	0	0	0	0	0	0	0	0	0	27	28	0	0	18	23	0	0	0	0
S379	P0DPH7|P0DPH8|P68363|P68366|Q6PEY2|Q9NY65	TUBA3C	7	0.114754	0	0	0	0	0	0	0	0	0	0	0	0	0	0	16	21	0	0	19	15	19	27	0	0
S419	P0DPH7|P0DPH8|P68363|P68366|Q9BQE3|Q9NY65	TUBA3C	7	0.114754	0	0	0	0	0	0	0	0	0	0	0	0	0	0	28	28	0	0	0	0	0	0	0	0
S419	P0DPH7|P0DPH8|Q9NY65	TUBA3C	7	0.114754	0	0	0	0	0	0	0	0	0	0	0	0	0	0	28	28	0	0	0	0	0	0	0	0
T180	P12277	CKB	5	0.113636	0	0	9	3	0	0	0	0	0	0	0	0	0	0	0	0	0	0	0	0	0	0	0	0
T282	P12277	CKB	5	0.113636	0	0	0	0	0	0	0	0	0	0	0	0	0	0	22	26	0	0	0	0	0	0	0	0
T327	P12277	CKB	5	0.113636	0	0	0	0	0	0	0	0	0	0	0	0	0	0	24	24	0	0	0	0	0	0	0	0
S337	P12277	CKB	5	0.113636	0	0	0	0	0	0	0	0	0	0	0	0	0	0	25	28	0	0	0	0	0	0	0	0
S345	P12277	CKB	5	0.113636	0	0	9	3	0	0	0	0	0	0	0	0	0	0	0	0	0	0	0	0	0	0	0	0
T169	P02686	MBP	6	0.113208	0	0	10	3	0	0	0	0	0	0	0	0	0	0	0	0	0	0	0	0	0	0	0	0
S174	P02686	MBP	6	0.113208	0	0	10	3	0	0	0	0	0	0	0	0	0	0	0	0	0	0	0	0	0	0	0	0
T214	P02686	MBP	6	0.113208	0	0	0	0	0	0	0	0	0	0	0	0	0	0	17	21	0	0	0	0	0	0	0	0
S244	P02686	MBP	6	0.113208	0	0	0	0	0	0	0	0	0	0	0	0	0	0	23	26	0	0	0	0	0	0	0	0
S249	P02686	MBP	6	0.113208	0	0	5	3	10	3	0	0	0	0	0	0	0	0	0	0	0	0	0	0	0	0	0	0
S285	P02686	MBP	6	0.113208	0	0	8	3	0	0	0	0	0	0	0	0	0	0	0	0	0	0	0	0	0	0	0	0
T114	Q16555	DPYSL2	9	0.1	0	0	0	0	0	0	0	0	0	0	0	0	0	0	22	26	0	0	0	0	0	0	0	0
S163	Q16555	DPYSL2	9	0.1	0	0	0	0	0	0	0	0	0	0	0	0	0	0	24	27	0	0	0	0	0	0	0	0
S257	Q16555	DPYSL2	9	0.1	0	0	0	0	0	0	0	0	0	0	0	0	0	0	0	0	0	0	0	0	17	24	0	0
T280	Q16555	DPYSL2	9	0.1	0	0	0	0	0	0	0	0	0	0	0	0	0	0	14	21	0	0	0	0	0	0	0	0
T285	Q16555	DPYSL2	9	0.1	0	0	0	0	0	0	0	0	0	0	0	0	0	0	15	19	0	0	0	0	0	0	0	0
S416	Q16555	DPYSL2	9	0.1	0	0	0	0	0	0	0	0	0	0	0	0	0	0	14	15	0	0	0	0	0	0	0	0
S537	Q16555	DPYSL2	9	0.1	0	0	0	0	0	0	0	0	0	0	0	0	0	0	18	20	0	0	0	0	0	0	0	0
S540	Q16555	DPYSL2	9	0.1	0	0	0	0	0	0	0	0	0	0	0	0	0	0	21	22	0	0	0	0	0	0	0	0
S542	Q16555	DPYSL2	9	0.1	0	0	0	0	0	0	0	0	0	0	0	0	0	0	22	19	0	0	0	0	0	0	0	0
T19	P06733	ENO1	5	0.1	0	0	0	0	0	0	0	0	0	0	0	0	0	0	26	28	0	0	0	0	0	0	0	0
S37	P06733	ENO1	5	0.1	0	0	0	0	0	0	0	0	0	0	0	0	0	0	17	23	0	0	0	0	0	0	0	0
T100	P06733	ENO1	5	0.1	0	0	0	0	0	0	0	0	0	0	0	0	0	0	21	21	0	0	0	0	0	0	0	0
S141	P06733	ENO1	5	0.1	0	0	0	0	0	0	0	0	0	0	0	0	0	0	27	28	0	0	0	0	0	0	0	0
S157	P06733	ENO1	5	0.1	0	0	0	0	0	0	0	0	0	0	0	0	0	0	24	27	0	0	0	0	0	0	0	0
C106	Q99497	PARK7	2	0.1	0	0	0	0	0	0	0	0	0	0	0	0	0	0	23	27	0	0	0	0	18	20	0	0
T110	Q99497	PARK7	2	0.1	0	0	0	0	0	0	0	0	0	0	0	0	19	24	9	13	0	0	22	26	21	26	0	0
S65	O95670	ATP6V1G2	1	0.1	0	0	0	0	0	0	0	0	0	0	0	0	0	0	25	26	0	0	0	0	0	0	0	0
S21	P60174	TPI1	3	0.0967742	0	0	0	0	0	0	0	0	0	0	0	0	0	0	28	27	0	0	24	25	0	0	0	0
S159	P60174	TPI1	3	0.0967742	0	0	0	0	0	0	0	0	0	0	0	0	0	0	0	0	20	17	0	0	0	0	0	0
S236	P60174	TPI1	3	0.0967742	0	0	0	0	0	0	0	0	0	0	0	0	0	0	26	27	0	0	0	0	0	0	0	0
T63	P23528	CFL1	2	0.0869565	0	0	0	0	0	0	0	0	0	0	0	0	0	0	26	28	0	0	0	0	0	0	0	0
S108	P23528|Q9Y281	CFL1	2	0.0869565	0	0	0	0	0	0	0	0	0	0	0	0	0	0	22	26	0	0	0	0	0	0	0	0
T5	P62937	PPIA	2	0.0869565	0	0	0	0	0	0	0	0	0	0	0	0	0	0	23	26	0	0	0	0	0	0	0	0
S77	P62937	PPIA	2	0.0869565	0	0	0	0	0	0	0	0	0	0	0	0	0	0	21	23	0	0	0	0	0	0	0	0
T79	P56211	ARPP19	1	0.0833333	0	0	0	0	0	0	0	0	0	0	0	0	0	0	25	25	0	0	0	0	0	0	0	0
T73	P68366	TUBA4A	5	0.0793651	0	0	0	0	0	0	0	0	0	0	0	0	0	0	28	28	0	0	0	0	0	0	0	0
T94	P68366|Q9BQE3|Q9NY65	TUBA4A	5	0.0793651	0	0	10	3	0	0	0	0	0	0	0	0	0	0	0	0	0	0	0	0	0	0	0	0
S241	P68366|Q9BQE3|Q9H853|Q9NY65	TUBA4A	5	0.0793651	0	0	6	1	0	0	0	0	0	0	0	0	0	0	0	0	0	0	0	0	0	0	0	0
T253	P68366|Q6PEY2|Q9BQE3|Q9NY65	TUBA4A	5	0.0793651	0	0	10	3	0	0	0	0	0	0	0	0	0	0	0	0	0	0	0	0	0	0	0	0
T271	P68366|Q6PEY2|Q9BQE3	TUBA4A	5	0.0793651	0	0	10	3	0	0	0	0	0	0	0	0	0	0	0	0	0	0	0	0	0	0	0	0
T72	P07437|Q13509|Q13885|Q9BVA1	TUBB	5	0.0769231	0	0	0	0	0	0	0	0	0	0	0	0	0	0	22	26	0	0	0	0	0	0	0	0
T107	P07437|P68371|Q13509|Q13885|Q9BVA1	TUBB	5	0.0769231	0	0	0	0	0	0	0	0	0	0	0	0	4	3	20	28	0	0	0	0	0	0	0	0
S115	P07437|P68371|Q13509|Q13885|Q9BVA1	TUBB	5	0.0769231	0	0	0	0	0	0	0	0	0	0	0	0	2	0	27	28	0	0	0	0	0	0	0	0
S322	P07437|P68371|Q13885|Q9BVA1	TUBB	5	0.0769231	0	0	7	3	0	0	0	0	0	0	0	0	0	0	0	0	0	0	0	0	0	0	0	0
T366	P07437	TUBB	5	0.0769231	0	0	0	0	0	0	0	0	0	0	0	0	4	6	17	21	0	0	0	0	0	0	0	0
S95	P04350|P07437|P68371|Q13885|Q9BVA1	TUBB4A	5	0.0769231	0	0	0	0	0	0	0	0	0	0	0	0	0	0	14	24	14	13	0	0	0	0	0	0
T107	P04350|Q9BUF5	TUBB4A	5	0.0769231	0	0	0	0	0	0	0	0	0	0	0	0	26	28	28	26	0	0	0	0	0	0	0	0
T218	P04350|P07437|P68371|Q13885|Q9BVA1	TUBB4A	5	0.0769231	3	1	10	3	0	0	0	0	0	0	0	0	0	0	0	0	0	0	0	0	0	0	0	0
T238	P04350|P07437|P68371|Q13885|Q9BVA1	TUBB4A	5	0.0769231	0	0	8	3	0	0	0	0	0	0	0	0	0	0	0	0	0	0	0	0	0	0	0	0
T366	P04350	TUBB4A	5	0.0769231	0	0	5	2	0	0	0	0	0	0	0	0	0	0	0	0	0	0	0	0	0	0	0	0
S131	P22392	NME2	1	0.0714286	0	0	0	0	0	0	0	0	0	0	0	0	0	0	20	24	0	0	0	0	0	0	0	0
S55	O60361|P22392	NME2P1	1	0.0714286	0	0	0	0	0	0	0	0	0	0	0	0	0	0	16	25	0	0	0	0	0	0	0	0
T64	P37840	SNCA	1	0.0714286	0	0	0	0	0	0	0	0	0	0	0	0	0	0	16	22	0	0	0	0	0	0	0	0
T245	P09972	ALDOC	3	0.0681818	0	0	0	0	0	0	0	0	0	0	0	0	0	0	25	28	0	0	0	0	0	0	0	0
T260	P09972	ALDOC	3	0.0681818	0	0	0	0	0	0	0	0	0	0	0	0	0	0	23	21	0	0	0	0	0	0	0	0
T269	P09972	ALDOC	3	0.0681818	0	0	0	0	0	0	0	0	0	0	0	0	0	0	21	20	0	0	0	0	0	0	0	0
S45	P63098	PPP3R1	1	0.0666667	0	0	0	0	0	0	0	0	0	0	0	0	0	0	18	20	0	0	0	0	0	0	0	0
S138	Q13526	PIN1	2	0.0645161	0	0	0	0	0	0	0	0	0	0	0	0	0	0	22	16	0	0	0	0	0	0	0	0
S147	Q13526	PIN1	2	0.0645161	0	0	7	3	0	0	0	0	0	0	0	0	0	0	0	0	0	0	0	0	0	0	0	0
S38	Q6PEY2|Q9BQE3	TUBA3E	4	0.0625	0	0	7	3	0	0	0	0	0	0	0	0	0	0	0	0	0	0	0	0	0	0	0	0
T41	Q6PEY2|Q9BQE3	TUBA3E	4	0.0625	0	0	0	0	0	1	6	3	0	0	0	0	0	0	0	0	0	0	0	0	0	0	0	0
S48	Q6PEY2|Q9BQE3	TUBA3E	4	0.0625	0	0	6	3	0	0	0	0	0	0	0	0	0	0	0	0	0	0	0	0	0	0	0	0
T253	Q6PEY2	TUBA3E	4	0.0625	0	0	8	3	0	0	0	0	0	0	0	0	0	0	0	0	0	0	0	0	0	0	0	0
S44	P10599	TXN	1	0.0625	0	0	0	0	0	0	0	0	0	0	0	0	0	0	16	19	0	0	0	0	0	0	0	0
T95	Q9BUF5	TUBB6	4	0.0606061	0	0	0	0	0	0	0	0	0	0	0	0	0	0	28	28	0	0	0	0	0	0	0	0
T218	Q9BUF5	TUBB6	4	0.0606061	0	0	0	0	0	0	0	0	0	0	0	0	0	0	25	28	0	0	0	0	0	0	0	0
T219	Q9BUF5	TUBB6	4	0.0606061	0	0	7	2	0	0	0	0	0	0	0	0	0	0	0	0	0	0	0	0	0	0	0	0
S365	Q9BUF5	TUBB6	4	0.0606061	0	0	7	2	0	0	0	0	0	0	0	0	0	0	2	5	0	0	0	0	4	3	0	0
S118	P27482	CALML3	1	0.0588235	0	0	0	0	0	0	0	0	0	0	0	0	0	0	26	28	0	0	0	0	0	0	0	0
T108	P84243	H3-3A	1	0.0588235	0	0	6	2	0	0	0	0	0	0	0	0	0	0	0	0	0	0	0	0	0	0	0	0
S35	O94811	TPPP	2	0.0571429	0	0	0	0	0	0	0	0	0	0	0	0	0	0	18	18	0	0	0	0	0	0	0	0
S45	O94811	TPPP	2	0.0571429	0	0	0	0	0	0	0	0	0	0	0	0	0	0	18	14	0	0	0	0	22	24	0	0
S62	P09471	GNAO1	3	0.0545455	0	0	9	3	0	0	0	0	0	0	0	0	0	0	0	0	0	0	0	0	0	0	0	0
T117	P09471	GNAO1	3	0.0545455	0	0	7	3	0	0	0	0	0	0	0	0	0	0	0	0	0	0	0	0	0	0	0	0
S247	P09471	GNAO1	3	0.0545455	0	0	8	3	0	0	0	0	0	0	0	0	0	0	0	0	0	0	0	0	0	0	0	0
C323	Q14194	CRMP1	4	0.0506329	0	0	0	0	0	0	0	0	0	0	0	0	0	0	0	0	0	0	25	27	0	0	0	0
C334	Q14194	CRMP1	4	0.0506329	0	0	0	0	0	0	0	0	0	0	0	0	0	0	0	0	0	0	24	27	4	6	0	0
T372	Q14194|Q14195	CRMP1	4	0.0506329	0	0	0	0	0	0	0	0	0	0	0	0	0	0	0	0	0	0	0	0	22	17	0	0
T384	Q14194|Q14195|Q16555	CRMP1	4	0.0506329	0	0	0	0	0	0	0	0	0	0	0	0	0	0	22	25	0	0	0	0	0	0	0	0
S44	P31150	GDI1	3	0.05	0	0	0	0	0	0	0	0	0	0	0	0	0	0	16	12	0	0	0	0	0	0	0	0
S222	P31150|P50395	GDI1	3	0.05	0	0	0	0	0	0	0	0	0	0	0	0	0	0	22	22	0	0	0	0	0	0	0	0
T427	P31150	GDI1	3	0.05	0	0	0	0	0	0	0	0	0	0	0	0	0	0	14	19	0	0	0	0	0	0	0	0
S100	P63241	EIF5A	1	0.05	0	0	0	0	0	0	0	0	0	0	0	0	0	0	24	27	0	0	0	0	0	0	0	0
T61	P35080	PFN2	1	0.05	0	0	0	0	0	0	0	0	0	0	0	0	0	0	21	25	0	0	0	0	0	0	0	0
S94	P37802	TAGLN2	1	0.05	0	0	0	0	0	0	0	0	0	0	0	0	0	0	23	27	0	0	0	0	0	0	0	0
T327	P06732	CKM	2	0.0465116	0	0	0	0	0	0	0	0	0	0	0	0	0	0	16	18	0	0	0	0	0	0	0	0
S332	P06732	CKM	2	0.0465116	0	0	0	0	0	0	0	0	0	0	0	0	0	0	15	11	0	0	0	0	0	0	0	0
T63	Q9Y281	CFL2	1	0.0454545	0	0	0	0	0	0	0	0	0	0	0	0	0	0	25	27	0	0	0	0	0	0	0	0
C112	P00441	SOD1	1	0.0454545	0	0	0	0	0	0	0	0	0	0	0	0	0	0	18	23	0	0	24	28	0	0	0	0
T126	Q9NY65	TUBA8	3	0.0441176	0	0	6	0	0	0	0	0	0	0	0	0	0	0	0	0	0	0	0	0	0	0	0	0
T292	Q9NY65	TUBA8	3	0.0441176	0	0	0	0	0	0	0	0	0	0	0	0	2	0	26	28	0	0	0	0	0	0	0	0
C295	Q9NY65	TUBA8	3	0.0441176	0	0	0	0	0	0	0	0	0	0	0	0	0	0	0	0	0	0	0	0	18	24	0	0
S28	P09211	GSTP1	1	0.0434783	0	0	0	0	0	0	0	0	0	0	0	0	0	0	15	27	0	0	0	0	0	0	0	0
T212	P18669	PGAM1	1	0.0434783	0	0	0	0	0	0	0	0	0	0	0	0	0	0	22	27	0	0	10	16	0	0	0	0
T142	P32119|Q06830	PRDX2	1	0.0434783	0	0	0	0	0	0	0	0	0	0	0	0	0	0	28	28	0	0	0	0	0	0	0	0
S149	P17600	SYN1	4	0.0421053	0	0	0	0	0	0	0	0	0	0	0	0	2	4	24	25	0	0	0	0	0	0	0	0
T241	P17600	SYN1	4	0.0421053	0	0	0	0	0	0	0	0	0	0	0	0	0	0	24	24	0	0	0	0	23	27	0	0
S494	P17600	SYN1	4	0.0421053	0	0	0	0	0	0	0	0	0	0	0	0	18	26	27	28	0	0	0	0	0	0	0	0
S533	P17600	SYN1	4	0.0421053	0	0	0	0	0	0	0	0	0	0	0	0	0	0	25	28	0	0	0	0	0	0	0	0
S77	P00558	PGK1	2	0.0416667	0	0	0	0	0	0	0	0	0	0	0	0	0	0	26	28	0	0	0	0	0	0	0	0
S399	P00558|P07205	PGK1	2	0.0416667	0	0	0	0	0	0	0	0	0	0	0	0	0	0	21	24	0	0	0	0	0	0	0	0
S103	P84085	ARF5	1	0.0416667	0	0	0	0	0	0	0	0	0	0	0	0	0	0	0	0	0	0	0	0	21	27	0	0
T25	P22061	PCMT1	1	0.0416667	0	0	0	0	0	0	0	0	0	0	0	0	0	0	20	26	0	0	0	0	0	0	0	0
S164	P80723	BASP1	1	0.04	0	0	0	0	0	0	0	0	0	0	0	0	0	0	14	9	0	0	0	0	0	0	0	0
S186	P30041	PRDX6	1	0.04	0	0	0	0	0	0	0	0	0	0	0	0	0	0	18	16	0	0	0	0	0	0	0	0
S19	P15104	GLUL	2	0.0384615	0	0	0	0	0	0	0	0	0	0	0	0	0	0	28	28	0	0	0	0	0	0	0	0
C346	P15104	GLUL	2	0.0384615	0	0	0	0	0	0	0	0	0	0	0	0	0	0	0	0	0	0	22	27	8	18	0	0
T108	Q96F85	CNRIP1	1	0.0384615	0	0	0	0	0	0	0	0	0	0	0	0	0	0	16	23	0	0	0	0	0	0	0	0
S35	P05413	FABP3	1	0.0384615	0	0	0	0	0	0	0	0	0	0	0	0	0	0	27	27	0	0	0	0	0	0	0	0
S154	Q8WZA0	LZIC	1	0.0384615	0	0	0	0	0	0	0	0	0	0	0	0	0	0	25	25	0	0	0	0	0	0	0	0
S21	P50502|Q8NFI4	ST13	1	0.0384615	0	0	0	0	0	0	0	0	0	0	0	0	0	0	23	21	0	0	0	0	0	0	0	0
T54	Q8TDM0	BCAS4	1	0.037037	0	0	0	0	0	0	0	0	0	0	0	0	0	0	14	20	0	0	0	0	0	0	0	0
T87	O75884	RBBP9	1	0.037037	0	0	0	0	0	0	0	0	0	0	0	0	0	0	26	28	0	0	0	0	0	0	0	0
S7	P12235	SLC25A4	1	0.037037	0	0	9	3	0	0	0	0	0	0	0	0	0	0	0	0	0	0	0	0	0	0	0	0
T38	P62258	YWHAE	1	0.037037	0	0	0	0	0	0	0	0	0	0	0	0	0	0	20	20	0	0	0	0	0	0	0	0
T175	P21926	CD9	1	0.0357143	0	0	9	3	0	0	0	0	0	0	0	0	0	0	0	0	0	0	0	0	0	0	0	0
C218	P63267|P68133	ACTG2	2	0.0350877	0	0	0	0	0	0	0	0	0	0	0	0	0	0	0	0	0	0	28	28	0	0	0	0
S301	P63267	ACTG2	2	0.0350877	0	0	0	0	0	0	0	0	0	0	0	0	0	0	17	15	0	0	0	0	0	0	0	0
T320	P09543	CNP	2	0.0350877	0	0	7	1	0	0	0	0	0	0	0	0	0	0	0	0	0	0	0	0	0	0	0	0
C335	P09543	CNP	2	0.0350877	0	0	9	3	0	0	0	0	0	0	0	0	0	0	0	0	0	0	0	0	0	0	0	0
S30	Q14195|Q16555	DPYSL3	3	0.0348837	0	0	0	0	0	0	0	0	0	0	0	0	0	0	1	4	0	0	21	26	0	0	0	0
T313	Q14195	DPYSL3	3	0.0348837	0	0	0	0	0	0	0	0	0	0	0	0	0	0	17	20	0	0	0	0	0	0	0	0
C334	Q14195	DPYSL3	3	0.0348837	0	0	0	0	0	0	0	0	0	0	0	0	0	0	0	0	0	0	0	0	22	26	0	0
S337	P01009	SERPINA1	2	0.0344828	0	0	0	0	0	0	0	0	0	0	0	0	0	0	14	19	0	0	0	0	0	0	0	0
T369	P01009	SERPINA1	2	0.0344828	0	0	0	0	0	0	0	0	0	0	0	0	0	0	17	23	0	0	0	0	0	0	0	0
S177	P06576	ATP5F1B	2	0.0338983	0	0	0	0	0	0	0	0	0	0	0	0	0	0	23	24	0	0	0	0	0	0	0	0
T368	P06576	ATP5F1B	2	0.0338983	0	0	9	3	0	0	0	0	0	0	0	0	0	0	0	0	0	0	0	0	0	0	0	0
C148	P02768	ALB, ORF	3	0.0326087	0	0	0	0	0	0	0	0	0	0	0	0	0	0	0	0	0	0	0	0	15	19	0	0
S443	P02768	ALB, ORF	3	0.0326087	0	0	0	0	0	0	0	0	0	0	0	0	0	0	23	27	0	0	0	0	0	0	0	0
T444	P02768	ALB, ORF	3	0.0326087	0	0	0	0	0	0	0	0	0	0	0	0	0	0	1	1	0	0	0	0	20	24	0	0
S159	P10809	HSPD1	2	0.0322581	0	0	0	0	0	0	0	0	0	0	0	0	0	0	23	27	0	0	0	0	0	0	0	0
T173	P10809	HSPD1	2	0.0322581	0	0	0	0	0	0	0	0	0	0	0	0	0	0	14	18	0	0	0	0	0	0	0	0
S132	P19652	ORM2	1	0.0322581	0	0	0	0	0	0	0	0	0	0	0	0	0	0	26	28	0	0	0	0	0	0	0	0
S132	P04156	PRNP	1	0.03125	0	0	5	2	0	0	0	0	0	0	0	0	0	0	0	0	0	0	0	0	0	0	0	0
S126	Q13885|Q9BVA1	TUBB2A	2	0.030303	0	0	8	3	0	0	0	0	0	0	0	0	0	0	0	0	0	0	0	0	0	0	0	0
T166	Q13885|Q9BUF5|Q9BVA1	TUBB2A	2	0.030303	0	0	10	3	0	0	0	0	0	0	0	0	0	0	0	0	0	0	0	0	0	0	0	0
S163	O60218	AKR1B10	1	0.030303	0	0	0	0	0	0	0	0	0	0	0	0	0	0	22	21	0	0	0	0	0	0	0	0
S43	Q9NZR1	TMOD2	1	0.030303	0	0	0	0	0	0	0	0	0	0	0	0	0	0	15	18	0	0	0	0	0	0	0	0
T114	P14618	PKM	2	0.0298507	0	0	0	0	0	0	0	0	0	0	0	0	0	0	15	9	0	0	0	0	0	0	0	0
S287	P14618	PKM	2	0.0298507	0	0	0	0	0	0	0	0	0	0	0	0	0	0	26	26	0	0	0	0	4	14	0	0
S78	Q13509	TUBB3	2	0.0298507	0	0	9	2	0	0	0	0	0	0	0	0	0	0	0	0	0	0	0	0	0	0	0	0
S95	Q13509	TUBB3	2	0.0298507	0	0	0	0	0	0	0	0	0	0	0	0	8	10	24	27	0	0	0	0	4	12	0	0
S166	P25705	ATP5F1A	2	0.0294118	0	0	6	2	0	0	0	0	0	0	0	0	0	0	0	0	0	0	0	0	0	0	0	0
S413	P25705	ATP5F1A	2	0.0294118	0	0	5	2	0	0	0	0	0	0	0	0	0	0	0	0	0	0	0	0	0	0	0	0
T64	Q53H82	LACTB2, ORF	1	0.0294118	0	0	0	0	0	0	0	0	0	0	0	0	0	0	17	24	0	0	0	0	0	0	0	0
T215	Q13162	PRDX4	1	0.0294118	0	0	0	0	0	0	0	0	0	0	0	0	0	0	19	23	0	0	0	0	0	0	0	0
S127	Q00577	PURA	1	0.0294118	0	0	0	0	0	0	0	0	0	0	0	0	0	0	23	26	0	0	0	0	0	0	0	0
S218	Q15019	SEPTIN2	1	0.0294118	0	0	0	0	0	0	0	0	0	0	0	0	0	0	0	0	24	26	0	0	0	0	0	0
S215	P47755	CAPZA2	1	0.0285714	0	0	0	0	0	0	0	0	0	0	0	0	0	0	21	19	0	0	0	0	0	0	0	0
S30	O75828	CBR3	1	0.0285714	0	0	0	0	0	0	0	0	0	0	0	0	0	0	23	21	0	0	0	0	0	0	0	0
S164	O94760	DDAH1	1	0.0285714	0	0	0	0	0	0	0	0	0	0	0	0	0	0	21	21	0	0	0	0	0	0	0	0
S186	P30084	ECHS1	1	0.0285714	0	0	0	0	0	0	0	0	0	0	0	0	0	0	21	20	0	0	0	0	0	0	0	0
T94	P28482	MAPK1	1	0.027027	0	0	0	0	0	0	0	0	0	0	0	0	0	0	20	21	0	0	0	0	0	0	0	0
T205	P27348	YWHAQ	1	0.027027	0	0	0	0	0	0	0	0	0	0	0	0	0	0	16	21	0	0	0	0	0	0	0	0
T60	O75508	CLDN11	1	0.0263158	0	0	8	3	0	0	0	0	0	0	0	0	0	0	0	0	0	0	0	0	0	0	0	0
T243	Q15435	PPP1R7	1	0.0263158	0	0	0	0	9	2	0	0	0	0	0	0	0	0	0	0	0	0	0	0	0	0	0	0
S215	P07196	NEFL	2	0.025	0	0	9	3	0	0	0	0	0	0	0	0	0	0	0	0	0	0	0	0	0	0	0	0
S345	P07196	NEFL	2	0.025	0	0	0	0	0	0	0	0	0	0	0	0	0	0	24	25	0	0	0	0	0	0	0	0
T123	Q9HC38	GLOD4	1	0.025	0	0	0	0	0	0	0	0	0	0	0	0	0	0	14	22	0	0	0	0	0	0	0	0
S111	P09417	QDPR	1	0.025	0	0	0	0	0	0	0	0	0	0	0	0	0	0	28	28	0	0	0	0	0	0	0	0
T66	P04216	THY1	1	0.0243902	0	0	10	3	0	0	0	0	0	0	0	0	0	0	0	0	0	0	0	0	0	0	0	0
S122	P10768	ESD	1	0.0238095	0	0	0	0	0	0	0	0	0	0	0	0	0	0	19	19	0	0	0	0	0	0	0	0
T425	P11142	HSPA8	2	0.0232558	0	0	0	0	0	0	0	0	0	0	0	0	0	0	28	28	0	0	0	0	0	0	0	0
S541	P11142	HSPA8	2	0.0232558	0	0	0	0	0	0	0	0	0	0	0	0	0	0	14	21	0	0	0	0	0	0	0	0
S217	P40925	MDH1	1	0.0232558	0	0	0	0	0	0	0	0	0	0	0	0	0	0	20	19	0	0	0	0	0	0	0	0
S33	Q9UH03	SEPTIN3	1	0.0232558	0	0	0	0	0	0	0	0	0	0	0	0	0	0	16	21	0	0	0	0	0	0	0	0
S365	P08238	HSP90AB1	2	0.0227273	0	0	7	1	0	0	0	0	0	0	0	0	0	0	0	0	0	0	0	0	20	27	0	0
C366	P08238	HSP90AB1	2	0.0227273	0	0	0	0	0	0	0	0	0	0	0	0	0	0	0	0	0	0	0	0	18	17	0	0
S362	P13929	ENO3	1	0.0227273	0	0	0	0	0	0	0	0	0	0	0	0	0	0	26	28	0	0	0	0	0	0	0	0
S70	P07195	LDHB	1	0.0227273	0	0	0	0	0	0	0	0	0	0	0	0	0	0	23	23	0	0	0	0	0	0	0	0
S216	P36507|Q02750	MAP2K2	1	0.0227273	0	0	7	2	0	0	0	0	0	0	0	0	0	0	0	0	0	0	0	0	0	0	0	0
S306	Q9UBQ7	GRHPR	1	0.0222222	0	0	0	0	0	0	0	0	0	0	0	0	0	0	20	22	0	0	0	0	0	0	0	0
T138	P50213	IDH3A	1	0.0208333	0	0	0	0	0	0	0	0	0	0	0	0	0	0	14	17	0	0	0	0	0	0	0	0
S410	Q9H0I9	TKTL2	2	0.0206186	0	0	0	0	0	0	0	0	0	0	0	0	0	0	0	0	0	0	20	24	0	0	0	0
S431	Q9H0I9	TKTL2	2	0.0206186	0	0	0	0	0	0	0	0	0	0	0	0	0	0	0	0	0	0	17	16	0	0	0	0
T102	Q99798	ACO2	2	0.0204082	0	0	0	0	0	0	0	0	0	0	0	0	0	0	18	25	0	0	0	0	0	0	0	0
T708	Q99798	ACO2	2	0.0204082	0	0	0	0	0	0	0	0	0	0	0	0	0	0	28	27	0	0	0	0	0	0	0	0
S442	P49753|Q86TX2	ACOT2	1	0.02	0	0	7	2	0	0	0	0	0	0	0	0	0	0	0	0	0	0	0	0	0	0	0	0
S156	Q562R1	ACTBL2	1	0.0192308	0	0	0	0	0	0	0	0	0	0	0	0	0	0	23	23	0	0	0	0	0	0	0	0
S262	Q9BY11	PACSIN1	1	0.0192308	0	0	0	0	0	0	0	0	0	0	0	0	0	0	20	26	0	0	0	0	0	0	0	0
T132	P17174	GOT1	1	0.0188679	0	0	0	0	0	0	0	0	0	0	0	0	0	0	21	26	0	0	0	0	0	0	0	0
T349	Q96KP4	CNDP2	1	0.0185185	0	0	0	0	0	0	0	0	0	0	0	0	0	0	20	26	0	0	0	0	0	0	0	0
S162	P54577	YARS1	1	0.0181818	0	0	0	0	0	0	0	0	0	0	0	0	0	0	17	26	0	0	0	0	0	0	0	0
S302	P68133	ACTA1	1	0.0178571	0	0	0	0	0	0	0	0	0	0	0	0	0	0	22	27	0	0	0	0	0	0	0	0
S44	P30101	PDIA3	1	0.0175439	0	0	9	3	0	0	0	0	0	0	0	0	0	0	0	0	0	0	0	0	0	0	0	0
S357	P53041	PPP5C	1	0.0175439	0	0	0	0	0	0	0	0	0	0	0	0	0	0	28	28	0	0	0	0	0	0	0	0
T351	Q13561	DCTN2	1	0.0169492	0	0	0	0	0	0	0	0	0	0	0	0	0	0	21	25	0	0	0	0	0	0	0	0
S150	Q9HB55	CYP3A43	1	0.0166667	0	0	0	0	0	0	8	2	0	0	0	0	0	0	0	0	0	0	0	0	0	0	0	0
S366	Q9UHL0	DDX25	1	0.016129	0	0	0	0	0	0	8	1	0	0	0	0	0	0	0	0	0	0	0	0	0	0	0	0
S201	Q13228	SELENBP1	1	0.016129	0	0	0	0	0	0	0	0	0	0	0	0	0	0	24	23	0	0	0	0	0	0	0	0
C431	O00401	WASL	1	0.015873	0	0	0	0	0	0	0	0	0	0	0	0	0	0	0	0	0	0	0	0	24	25	0	0
T400	Q8NBX0	SCCPDH, ORF	1	0.015625	0	0	5	2	0	0	0	0	0	0	0	0	0	0	0	0	0	0	0	0	0	0	0	0
S232	P68363|P68366|Q9BQE3|Q9H853|Q9NY65	TUBA1B	1	0.015625	0	0	0	0	0	0	0	0	0	0	0	0	0	0	18	24	0	0	0	0	0	0	0	0
T12	P19367	HK1	2	0.0155039	0	0	8	3	0	0	0	0	0	0	0	0	0	0	0	0	0	0	0	0	0	0	0	0
S746	P19367|P52789	HK1	2	0.0155039	0	0	5	2	0	0	0	0	0	0	0	0	0	0	0	0	0	0	0	0	0	0	0	0
T10	Q9UQM7	CAMK2A	1	0.0153846	0	0	5	1	0	0	0	0	0	0	0	0	0	0	0	0	0	0	0	0	0	0	0	0
S364	P68371|Q13885|Q9BVA1	TUBB4B	1	0.0153846	0	0	0	0	0	0	0	0	0	0	0	0	0	0	26	28	0	0	0	0	0	0	0	0
T189	P07339	CTSD	1	0.0149254	0	0	0	0	0	0	0	0	0	0	0	0	0	0	0	0	0	0	0	0	18	16	0	0
S174	Q16798	ME3	1	0.0147059	0	0	0	0	0	0	0	0	0	0	0	0	0	0	18	22	0	0	0	0	0	0	0	0
T513	P00367	GLUD1	1	0.0144928	0	0	0	0	0	0	0	0	0	0	0	0	0	0	24	22	0	0	0	0	0	0	0	0
S462	P49448	GLUD2	1	0.0142857	0	0	0	0	0	0	0	0	0	0	0	0	0	0	0	0	0	0	0	0	25	25	0	0
T388	P30613	PKLR	1	0.0142857	0	0	0	0	0	0	0	0	0	0	0	0	0	0	22	24	0	0	0	0	0	0	0	0
T202	P51649	ALDH5A1	1	0.0138889	0	0	0	0	0	0	0	0	0	0	0	0	0	0	22	26	0	0	0	0	0	0	0	0
S58	P50993	ATP1A2	2	0.0135135	0	0	7	2	0	0	0	0	0	0	0	0	0	0	0	0	0	0	0	0	0	0	0	0
S734	P50993	ATP1A2	2	0.0135135	0	0	10	2	0	0	0	0	0	0	0	0	0	0	0	0	0	0	0	0	0	0	0	0
T301	Q02252	ALDH6A1	1	0.0133333	0	0	0	0	0	0	0	0	0	0	0	0	0	0	18	24	0	0	0	0	0	0	0	0
S301	Q01518	CAP1	1	0.0133333	0	0	8	3	0	0	0	0	0	0	0	0	0	0	0	0	0	0	0	0	0	0	0	0
S141	P49368	CCT3	1	0.0131579	0	0	0	0	0	0	0	0	0	0	0	0	0	0	14	18	0	0	0	0	0	0	0	0
S262	Q96KK3	KCNS1	1	0.012987	0	0	0	0	0	0	0	0	0	0	0	0	0	0	0	0	0	0	0	0	21	28	0	0
S9	Q3LXA3	TKFC	1	0.0128205	0	0	5	3	0	0	0	0	0	0	0	0	0	0	0	0	0	0	0	0	0	0	0	0
T125	O00499	BIN1	1	0.0126582	0	0	0	0	0	0	0	0	0	0	0	0	0	0	21	17	0	0	0	0	0	0	0	0
C334	O14531	DPYSL4	1	0.0126582	0	0	0	0	0	0	0	0	0	0	0	0	0	0	22	25	0	0	12	17	20	26	0	0
T425	P0DMV8|P0DMV9|P34931	HSPA1A	1	0.0125	0	0	0	0	0	0	0	0	0	0	0	0	0	0	27	28	0	0	0	0	0	0	0	0
C260	Q16658	FSCN1	1	0.0121951	0	0	0	0	0	0	0	0	0	0	0	0	0	0	0	0	0	0	0	0	18	22	0	0
S422	P10636	MAPT	1	0.0121951	0	0	0	0	0	0	0	0	0	0	0	0	0	0	18	24	10	15	0	0	0	0	0	0
T695	Q9NQ66	PLCB1	2	0.0120482	0	0	0	0	0	0	0	0	0	0	0	0	0	0	20	22	0	0	0	0	0	0	0	0
T831	Q9NQ66	PLCB1	2	0.0120482	0	0	0	0	0	0	0	0	0	0	0	0	0	0	20	26	0	0	0	0	0	0	0	0
T806	P0CG38|P0CG39|Q9BYX7	POTEI	2	0.011976	0	0	0	0	0	0	0	0	0	0	0	0	0	0	23	24	0	0	0	0	0	0	0	0
C917	P0CG38	POTEI	2	0.011976	0	0	0	0	0	0	0	0	0	0	0	0	0	0	0	0	0	0	0	0	21	26	0	0
T114	P54652	HSPA2	1	0.0114943	0	0	0	0	0	0	0	0	0	0	0	0	0	0	14	20	0	0	0	0	0	0	0	0
S283	Q9UHD8	SEPTIN9	1	0.011236	0	0	0	0	0	0	0	0	0	0	0	0	0	0	24	27	0	0	0	0	0	0	0	0
S107	P38606	ATP6V1A	1	0.0111111	0	0	7	3	0	0	0	0	0	0	0	0	0	0	0	0	0	0	0	0	0	0	0	0
S286	P01876	IGHA1	1	0.0107527	0	0	0	0	0	0	0	0	0	0	0	0	0	0	25	24	0	0	0	0	0	0	0	0
T528	Q96QK1	VPS35	1	0.0107527	0	0	7	3	0	0	0	0	0	0	0	0	0	0	0	0	0	0	0	0	0	0	0	0
T464	P06396	GSN	1	0.0106383	0	0	0	0	0	0	0	0	0	0	0	0	0	0	15	23	0	0	0	0	0	0	0	0
T407	Q92777	SYN2	1	0.0105263	0	0	0	0	0	0	0	0	0	0	0	0	0	0	27	28	0	0	0	0	0	0	0	0
S628	P31040	SDHA	1	0.0103093	0	0	5	2	0	0	0	0	0	0	0	0	0	0	0	0	0	0	0	0	0	0	0	0
T741	P21399	ACO1	1	0.0102041	0	0	0	0	0	0	0	0	0	0	0	0	0	0	27	26	0	0	0	0	0	0	0	0
S193	P49418	AMPH	1	0.0102041	0	0	0	0	0	0	0	0	0	0	0	0	0	0	22	26	0	0	0	0	0	0	0	0
S468	Q8IZD4	DCP1B	1	0.010101	0	0	0	0	0	0	0	0	0	0	0	0	0	0	0	0	0	0	0	0	17	15	0	0
S535	Q9UI17	DMGDH	1	0.01	0	0	9	3	0	0	0	0	0	0	0	0	0	0	0	0	0	0	0	0	0	0	0	0
S246	P35222	CTNNB1	1	0.00990099	0	0	8	3	0	0	0	0	0	0	0	0	0	0	0	0	0	0	0	0	0	0	0	0
S369	O14994	SYN3	1	0.00961538	0	0	0	0	0	0	0	0	0	0	0	0	0	0	19	22	0	0	0	0	0	0	0	0
T475	P07358	C8B	1	0.00917431	0	0	0	0	0	0	0	0	0	0	0	0	0	0	21	24	0	0	0	0	0	0	0	0
S75	P13798	APEH	1	0.00909091	0	0	0	0	0	0	0	0	0	0	0	0	0	0	24	26	0	0	0	0	0	0	0	0
S924	P63010	AP2B1	1	0.00833333	0	0	0	0	0	0	0	0	0	0	0	0	0	0	21	25	0	0	0	0	0	0	0	0
T536	P03915	MT-ND5	1	0.00833333	0	0	8	3	0	0	0	0	0	0	0	0	0	0	0	0	0	0	0	0	0	0	0	0
T490	P35612	ADD2	1	0.0078125	0	0	0	0	0	0	0	0	0	0	0	0	0	0	17	22	0	0	0	0	0	0	0	0
S71	Q16799	RTN1	1	0.00775194	0	0	0	0	0	0	0	0	0	0	0	0	0	0	19	24	0	0	0	0	0	0	0	0
T453	P26232	CTNNA2	1	0.00763359	0	0	6	3	0	0	0	0	0	0	0	0	0	0	0	0	0	0	0	0	0	0	0	0
S814	Q96GW7	BCAN	1	0.0075188	0	0	5	3	0	0	0	0	0	0	0	0	0	0	0	0	0	0	0	0	0	0	0	0
S170	P13591	NCAM1	1	0.00699301	0	0	6	1	0	0	0	0	0	0	0	0	0	0	0	0	0	0	0	0	0	0	0	0
S679	P10253	GAA	1	0.00694444	0	0	0	0	0	0	0	0	0	0	0	0	0	0	19	16	0	0	0	0	0	0	0	0
S75	Q9BZL6	PRKD2	1	0.00694444	0	0	5	2	0	0	0	0	0	0	0	0	0	0	0	0	0	0	0	0	0	0	0	0
T840	Q9UDT6	CLIP2	1	0.00689655	0	0	0	0	0	0	0	0	0	0	0	0	0	0	17	22	0	0	0	0	0	0	0	0
T232	Q8N568	DCLK2	1	0.00689655	0	0	9	3	0	0	0	0	0	0	0	0	0	0	0	0	0	0	0	0	0	0	0	0
T985	Q8IZS8	CACNA2D3	1	0.00684932	0	0	5	0	0	0	0	0	0	0	0	0	0	0	0	0	0	0	0	0	0	0	0	0
T607	P10721	KIT	1	0.00617284	0	0	9	3	0	0	0	0	0	0	0	0	0	0	0	0	0	0	0	0	0	0	0	0
T929	A5A3E0	POTEF	1	0.00606061	0	0	0	0	0	0	0	0	0	0	0	0	0	0	24	28	0	0	0	0	0	0	0	0
S688	Q02246	CNTN2	1	0.00584795	0	0	9	3	0	0	0	0	0	0	0	0	0	0	0	0	0	0	0	0	0	0	0	0
S267	Q00610	CLTC	1	0.00555556	0	0	0	0	0	0	6	0	0	0	0	0	0	0	0	0	0	0	0	0	0	0	0	0
T259	Q9ULU8	CADPS	1	0.00543478	0	0	6	3	0	0	0	0	0	0	0	0	0	0	0	0	0	0	0	0	0	0	0	0
S775	Q92823	NRCAM	1	0.00505051	0	0	0	0	0	0	0	0	0	0	0	0	0	0	18	21	0	0	0	0	0	0	0	0
T835	Q8IUA7	ABCA9	1	0.00431034	0	0	10	3	0	0	0	0	0	0	0	0	0	0	0	0	0	0	0	0	0	0	0	0
S391	Q13813	SPTAN1	1	0.00395257	0	0	0	0	0	0	0	0	0	0	0	0	0	0	19	27	0	0	0	0	0	0	0	0
S821	Q92752	TNR	1	0.00359712	0	0	0	0	0	0	0	0	0	0	0	0	0	0	19	13	0	0	0	0	0	0	0	0
T1195	Q01082	SPTBN1	1	0.0035461	0	0	0	0	0	0	0	0	0	0	0	0	0	0	15	22	0	0	0	0	0	0	0	0
S311	P11137	MAP2	1	0.0030581	0	0	0	0	0	0	0	0	0	0	0	0	0	0	23	27	0	0	0	0	0	0	0	0
S2090	P49327	FASN	1	0.00277778	0	0	7	3	0	0	0	0	0	0	0	0	0	0	0	0	0	0	0	0	0	0	0	0
T238	P13611	VCAN	2	0.00251572	0	0	7	0	0	0	0	0	0	0	0	0	0	0	0	0	0	0	0	0	0	0	0	0
S3209	P13611	VCAN	2	0.00251572	0	0	0	0	0	0	0	0	0	0	0	0	0	0	22	25	0	0	0	0	0	0	0	0
S3031	Q09666	AHNAK	1	0.00229358	0	0	5	1	0	0	0	0	0	0	0	0	0	0	0	0	0	0	0	0	0	0	0	0
S653	P50851	LRBA	1	0.00211864	0	0	0	0	0	0	0	0	0	0	0	0	0	0	21	26	0	0	0	0	0	0	0	0
S2112	P46821	MAP1B	1	0.00200803	0	0	0	0	0	0	0	0	0	0	0	0	0	0	14	23	0	0	0	0	0	0	0	0
S1160	Q7Z6Z7	HUWE1	1	0.00123001	0	0	10	3	0	0	0	0	0	0	0	0	0	0	0	0	0	0	0	0	0	0	0	0

[truncated: 1 more sheets: Unfiltered]
