# Supplementary material for: Dehydroamino acids and their crosslinks in Alzheimer’s disease aggregates
Source: Brain Commun. 2025 Jan 16;7(1):fcaf019. doi: 10.1093/braincomms/fcaf019 (PMC11775630; doi:10.1093/braincomms/fcaf019)
Supplement: fcaf019_Supplementary_Data [file fcaf019_supplementary_data.zip › Supplementary_Table_4.xlsx]

## Sheet: Occupancy
Supplementary Table 4: Estimated occupancy of each phosphorylation, DHAA, and DHAA conjugate at each eliminylation site, shown in Fig. S11.
			AD														CTR
Residue	Protein Accession	Gene	Phosphorylation AD	Phosphorylation AD error	DHAA AD	DHAA error AD	Glutathione AD	Glutathione AD error	Homocysteine AD	Homocysteine AD error	DTT AD	DTT AD error	Crosslink AD	Crosslink AD error	Unmodified AD	Unmodified AD error	Phosphorylation AD	Phosphorylation AD error	DHAA AD	DHAA error AD	Glutathione AD	Glutathione AD error	Homocysteine AD	Homocysteine AD error	DTT AD	DTT AD error	Crosslink AD	Crosslink AD error	Unmodified AD	Unmodified AD error
T341	P42765	ACAA2	0	0	0.168875	0.216228	0.0426575	0.117524	0	0	0.0827704	0.148699	0	0	0	0	0.491868	0.164226	0.215655	0.0842459	0.147834	0	0	0.062827	0.143342	0	0	0	0	0.328169
S252	P16219	ACADS	0	0	0	0	1	0.212731	0	0	0	0	0	0	0	0.212731	0	0	0	1	0.414836	0	0	0	0	0	0	0	0.414836	0.0395786
C318	P16112	ACAN	0	0	0.0073406	0.00121944	0	0	0.119847	0.0347005	0	0	0	0	0.872812	0.034722	0	0.012272	0.00240216	0	0	0.116296	0.0385616	0	0	0	0	0.871432	0.0386363	0.000360191
T298	Q562R1	ACTBL2	0.192551	0.0236767	0.0800908	0.0374333	0	0	0.115734	0.0329641	0	0	0	0	0.611623	0.055213	0.0257145	0.11604	0.0317939	0	0	0.103084	0.0402573	0	0	0	0	0.590936	0.0573824	0.00335996
T104	P63267|P68133	ACTG2	0	0	0.769194	0.210051	0.0193738	0.0061388	0	0	0	0	0	0	0.211432	0.210141	0	0.899418	0.194084	0.00597347	0.00273763	0	0	0	0	0	0	0.0946085	0.194104	0.0609106
C767	P35573	AGL	0	0	0.154843	0.0504929	0	0	0.515939	0.124437	0	0	0	0	0.329218	0.134291	0	0.0551173	0.0308995	0	0	0.462589	0.0651056	0	0	0	0	0.482294	0.072066	0.032316
T207	P23526	AHCY	0	0	0	0	0	0	0.617817	0.073055	0	0	0	0	0.382183	0.073055	0	0	0	0	0	0.799546	0.0828353	0	0	0	0	0.200454	0.0828353	0.0633664
S4540	Q09666	AHNAK	0	0	0	0	0	0	0	0	1	0.260987	0	0	0	0.260987	0	0	0	0	0	0	0	1	0.256509	0	0	0	0.256509	0.00854211
S268	P14550	AKR1A1	0	0	0	0	0	0	0.853465	0.198218	0	0	0	0	0.146535	0.198218	0	0	0	0	0	0.924468	0.308168	0	0	0	0	0.0755321	0.308168	0.334496
S513	P02768	ALB	0	0	0.00738917	0.00151031	0	0	0.0326585	0.0068447	0.0262854	0.00424039	0	0	0.933667	0.00819218	0	0.0116969	0.00192117	0	0	0.042438	0.0101781	0.0395129	0.00455663	0	0	0.906352	0.0113158	0.45433
T45	P00352	ALDH1A1	0	0	0	0	0	0	0	0	0.0266468	0.00606718	0	0	0.973353	0.00606718	0	0	0	0	0	0	0	0.0606849	0.0183452	0	0	0.939315	0.0183452	0.0198829
T284	O94788|P00352|P05091|P30837|P47895	ALDH1A2	0.968564	0.0755505	0	0	0	0	0	0	0.0314364	0.00841284	0	0	0	0.0760175	0.107137	0	0	0	0	0	0	0.0431961	0.00764544	0	0	0	0.10741	0.124266
C66	P05091	ALDH2	0	0	0	0	0	0	0.333704	0.0339149	0.208227	0.0234966	0	0	0.458069	0.041259	0	0	0	0	0	0.343495	0.0612881	0.191203	0.0447187	0	0	0.465301	0.0758683	0.265067
T160	P05091	ALDH2	0	0	0.804173	0.0643399	0	0	0	0	0.0277939	0.00678929	0	0	0.168033	0.0646971	0	0.764079	0.0785796	0	0	0	0	0.0233225	0.0073489	0	0	0.212599	0.0789225	0.406137
S454	P30038	ALDH4A1	0	0	0.00323214	0.00132195	0.245	0.112496	0	0	0	0	0	0	0.751768	0.112504	0	0.00461562	0.00208283	0.184809	0.120126	0	0	0	0	0	0	0.810575	0.120144	0.00561121
C272	P51649	ALDH5A1	0	0	0	0	0	0	0.67982	0.0826785	0	0	0	0	0.32018	0.0826785	0	0	0	0	0	0.708764	0.0918092	0	0	0	0	0.291236	0.0918092	0.00198007
T374	P49419	ALDH7A1	0	0	0	0	0.590552	0.0910712	0	0	0	0	0	0	0.409448	0.0910712	0	0	0	0.650035	0.0904179	0	0	0	0	0	0	0.349965	0.0904179	0.000432422
T394	P49419	ALDH7A1	0	0	0.879045	0.0545022	0	0	0.0910323	0.00698959	0	0	0	0	0.0299232	0.0549486	0	0.886314	0.0551694	0	0	0.0935664	0.00647876	0	0	0	0	0.02012	0.0555485	0.0811667
T52	P04075	ALDOA	0	0	0.0427369	0.0140701	0	0	0.583624	0.0672826	0	0	0	0	0.373639	0.0687381	0	0.0401785	0.0133732	0	0	0.57315	0.0622309	0	0	0	0	0.386672	0.0636516	0.0296669
T124	P04075	ALDOA	0.00653119	0.000938247	0.00399446	0.000907185	0	0	0	0	0.00385339	0.00259784	0	0	0.985621	0.00290724	0.00124266	0.00571448	0.00100668	0	0	0	0	0.00406669	0.00179371	0	0	0.982483	0.00240312	0.0408949
T158	P04075	ALDOA	0.00600265	0.00226209	0.00251652	0.000660282	0	0	0	0	0.00104025	0.000341234	0	0	0.990441	0.00238106	0.00365442	0.00213825	0.000235786	0	0	0	0	0.00097098	0.000240152	0	0	0.990045	0.00366989	0.0281858
S160	P04075	ALDOA	0.00818867	0.00483718	0.00429477	0.000923278	0.0204504	0.00183761	0.00772594	0.00266523	0.00939607	0.00179241	0	0	0.949944	0.00615985	0.00597337	0.00467116	0.000911392	0.0253925	0.0021086	0.00640882	0.00319678	0.00457531	0.000943709	0	0	0.946354	0.00721581	0.00215507
T253	P04075	ALDOA	0.0029955	0.000744743	0.0126696	0.00177405	0.00215549	0.000606935	0	0	0	0	0	0	0.982179	0.00201749	0.000629603	0.00941016	0.00115429	0.00115138	0.000214096	0	0	0	0	0	0	0.985771	0.00133215	0.0112645
T255	P04075	ALDOA	0	0	0	0	0.000277414	0.000214494	0.0028078	0.000760768	0	0	0	0	0.996915	0.000790428	0	0	0	4.48121e-06	4.48121e-06	0.00134697	0.000237589	0	0	0	0	0.998649	0.000237631	0.018912
S45	P09972	ALDOC	0	0	0	0	0	0	0.190227	0.0204133	0	0	0	0	0.809773	0.0204133	0	0	0	0	0	0.186278	0.0203066	0	0	0	0	0.813722	0.0203066	0.000667802
C150	P09972	ALDOC	0	0	0	0	0.988448	0.186598	0	0	0	0	0	0	0.0115518	0.186598	0	0	0	0.996918	0.197918	0	0	0	0	0	0	0.00308223	0.197918	0.00296837
T245	P09972	ALDOC	0	0	0.395806	0.0525816	0	0	0	0	0.0176998	0.00312173	0	0	0.586494	0.0526742	0	0.392597	0.0566427	0	0	0	0	0.0217532	0.00343783	0	0	0.58565	0.0567469	0.00670052
T325	P09972	ALDOC	0	0	0	0	0.00274475	0.00119353	0	0	0	0	0	0	0.997255	0.00119353	0	0	0	0.00295803	0.00126791	0	0	0	0	0	0	0.997042	0.00126791	0.00106812
S8	P13798	APEH	0.00425353	0.00148404	0.218433	0.0327431	0.00403377	0.00119234	0	0	0	0	0	0	0.77328	0.0327984	0.00167488	0.183624	0.0356927	0.00756693	0.00146094	0	0	0	0	0	0	0.801644	0.0357618	0.0114327
C203	Q96GW7	BCAN	0	0	0	0	0	0	0.0430278	0.0093958	0	0	0	0	0.956972	0.0093958	0	0	0	0	0	0.0478899	0.0120885	0	0	0	0	0.95211	0.0120885	0.00217924
T42	Q15878	CACNA1E	0	0	0	0	0	0	0.00859373	0.00200066	0	0	0	0	0.991406	0.00200066	0	0	0	0	0	0.00656038	0.00118168	0	0	0	0	0.99344	0.00118168	0.0372963
S163	P12277	CKB	0	0	0.0275126	0.0212667	0.00579937	0.00131787	0.0169899	0.00245359	0	0	0	0	0.949698	0.0214483	0	0.0040897	0.00133217	0.00601259	0.00158519	0.01481	0.00184194	0	0	0	0	0.975088	0.00277132	0.000451804
S164	P12277	CKB	0.016883	0.00246476	0.08959	0.029267	0	0	0.0275126	0.0212667	0	0	0	0	0.866014	0.0362616	0.00173702	0.0682921	0.0236842	0	0	0.0040897	0.00133217	0	0	0	0	0.914988	0.0237851	0.00020912
C254	P12277	CKB	0	0	0.0323602	0.023359	0	0	0	0	0.280915	0.0807751	0	0	0.686725	0.0840849	0	0.00887427	0.00616092	0	0	0	0	0.116435	0.0441961	0	0	0.874691	0.0446234	0.000569074
T282	P12277	CKB	0	0	0	0	0.0569154	0.0159245	0	0	0.168643	0.115505	0	0	0.774441	0.116598	0	0	0	0.0650809	0.0136694	0	0	0.0958345	0.0224699	0	0	0.839085	0.0263011	0.888089
C283	P12277	CKB	0	0	0.0395745	0.0167197	0	0	0.111317	0.0353556	0	0	0	0	0.849109	0.0391097	0	0.0518455	0.0191747	0	0	0.0575647	0.0176565	0	0	0	0	0.89059	0.0260658	0.00312958
T327	P12277	CKB	0.00135069	0.000387849	0.275434	0.0500824	0	0	0.00350069	0.000637975	0	0	0	0	0.719715	0.0500879	0.00029133	0.397611	0.0527219	0	0	0.00603011	0.00121221	0	0	0	0	0.595127	0.0527366	0.000193153
S337	P12277	CKB	0	0	0.00125669	0.000359955	0	0	0	0	0.00141531	0.000279865	0	0	0.997328	0.000455952	0	0.00184575	0.000421672	0	0	0	0	0.00141222	0.000309103	0	0	0.996742	0.000522831	0.167804
C62	P12532	CKMT1A	0	0	0.0795271	0.0234423	0	0	0.0626624	0.0156342	0.00834871	0.00186314	0	0	0.849462	0.0282389	0	0.0587251	0.0170917	0	0	0.0599074	0.0117073	0.00515602	0.00113422	0	0	0.876211	0.0207479	0.359491
S65	P12532	CKMT1A	0.00269774	0.000851089	0.0601863	0.0155655	0.000524801	0.000461786	0	0	0.00308262	0.00066649	0	0	0.933509	0.0156099	0.00105248	0.0597092	0.0117157	0.00018412	0.000100212	0	0	0.00337072	0.000543022	0	0	0.932844	0.0117758	0.0336913
C76	P12532	CKMT1A	0	0	0.0203827	0.00622107	0	0	0.227983	0.0471729	0	0	0	0	0.751634	0.0475814	0	0.0318591	0.00980737	0	0	0.34231	0.0787422	0	0	0	0	0.625831	0.0793506	0.0351725
C89	P12532	CKMT1A	0	0	0.0282303	0.00561037	0.00406267	0.000747901	0.0170909	0.00191275	0	0	0	0	0.950616	0.00597446	0	0.0218297	0.0037944	0.00224131	0.000376227	0.0324295	0.00900151	0	0	0	0	0.943499	0.0097758	0.011394
T92	P12532	CKMT1A	0.00532075	0.0012597	0.00572691	0.00106602	0.000280259	8.24688e-05	0.0101899	0.00338082	0	0	0	0	0.978482	0.00376297	0.00130892	0.0166256	0.00822298	0.000364028	0.000112037	0.00591339	0.00132341	0	0	0	0	0.970749	0.00843176	0.0268288
S257	P12532	CKMT1A	0	0	0	0	0	0	0.52458	0.0834937	0	0	0	0	0.47542	0.0834937	0	0	0	0	0	0.436069	0.0765021	0	0	0	0	0.563931	0.0765021	0.322741
T315	P12532|P17540	CKMT1A	0.0131524	0.00353666	0.00600637	0.00190572	0	0	0.00465628	0.000986215	0	0	0	0	0.976185	0.00413671	0.00101819	0.013187	0.00248715	0	0	0.00431138	0.000834361	0	0	0	0	0.975572	0.00281403	0.0949316
C316	P12532|P17540	CKMT1A	0	0	0.0118176	0.00364852	0	0	0.014211	0.00304968	0.00753166	0.00134574	0	0	0.96644	0.00494199	0	0.00865584	0.00124763	0	0	0.012724	0.00450299	0.00756625	0.00125868	0	0	0.971054	0.0048392	0.00572128
S318	P12532|P17540	CKMT1A	0.00116953	0.000346168	0	0	0.00200995	0.000535105	0.000461347	0.000325374	0	0	0	0	0.996359	0.000715568	0.00027321	0	0	0.00207813	0.000611083	5.2339e-05	4.20812e-05	0	0	0	0	0.996813	0.000670699	0.0946641
T363	P12532	CKMT1A	0.00324332	0.000452295	0.00545597	0.0011589	0	0	0.000382967	0.000194904	0.00396754	0.000732137	0	0	0.98695	0.00145658	0.000336396	0.00489588	0.00113866	0	0	9.60092e-05	3.83476e-05	0.00422099	0.000640364	0	0	0.987938	0.00134954	0.00358653
C90	P17540	CKMT2	0	0	0.119807	0.057372	0.030339	0.00503201	0.0498833	0.00758626	0.00142887	0.000485753	0	0	0.798541	0.0580918	0	0.0814491	0.0486417	0.041102	0.0085496	0.0574884	0.0170947	0.00253298	0.000798078	0	0	0.817427	0.0522683	0.0235143
T93	P17540	CKMT2	0.0507631	0.00705524	0.0469422	0.0125758	0.0226303	0.00446946	0.00100844	0.000384855	0.161561	0.0288295	0	0	0.717095	0.0325452	0.00616364	0.0476945	0.0109716	0.0164596	0.00306979	8.1577e-05	5.70117e-05	0.137999	0.0234082	0	0	0.762307	0.0267533	0.165078
T349	Q96KP4	CNDP2	0	0	0.0469316	0.0122103	0	0	0	0	0.580227	0.116888	0	0	0.372842	0.117524	0	0.0495001	0.0106143	0	0	0	0	0.678094	0.132289	0	0	0.272405	0.132714	0.00719594
T403	Q96KP4	CNDP2	0	0	0	0	0.777322	0.0667366	0.0834813	0.0157013	0	0	0	0	0.139196	0.0685587	0	0	0	0.787205	0.0654222	0.0956836	0.014743	0	0	0	0	0.117111	0.0670628	0.0624618
S1179	P78357	CNTNAP1	0	0	0	0	0	0	0	0	0.635616	0.0629288	0	0	0.364384	0.0629288	0	0	0	0	0	0	0	0.52714	0.0496299	0	0	0.47286	0.0496299	0.0493647
T1227	P78357	CNTNAP1	0	0	0	0	1	0.167922	0	0	0	0	0	0	0	0.167922	0	0	0	1	0.12558	0	0	0	0	0	0	0	0.12558	0.0772886
S1495	P12111	COL6A3	0	0	0	0	0	0	0.689544	0.120952	0	0	0	0	0.310456	0.120952	0	0	0	0	0	0.462384	0.149413	0	0	0	0	0.537616	0.149413	0.177894
C248	Q14194	CRMP1	0	0	0	0	0	0	0	0	1	0.296326	0	0	0	0.296326	0	0	0	0	0	0	0	1	0.468979	0	0	0	0.468979	0.343729
C439	Q14194	CRMP1	0	0	0.188296	0.0778546	0.00341235	0.00145816	0.0236879	0.0059732	0.0131015	0.00449616	0	0	0.771502	0.0782263	0	0.175281	0.091838	0.000707205	0.000347512	0.0432887	0.0133194	0.00717109	0.00294181	0	0	0.773552	0.0928461	0.00267173
T41	P99999	CYCS	0	0	0	0	0	0	0.888926	0.0955342	0	0	0	0	0.111074	0.0955342	0	0	0	0	0	0.955206	0.115687	0	0	0	0	0.0447943	0.115687	0.0214392
S777	P42658	DPP6	0	0	0	0	0	0	0	0	1	0.255756	0	0	0	0.255756	0	0	0	0	0	0	0	1	0.264574	0	0	0	0.264574	0.0133608
S366	Q14117	DPYS	0	0	0.00326754	0.00144109	0	0	0.862934	0.0842725	0	0	0	0	0.133798	0.0842848	0	0.00291138	0.00081063	0	0	0.881808	0.0795258	0	0	0	0	0.115281	0.0795299	0.00989409
T57	Q16555	DPYSL2	0.012621	0.00726995	0	0	0	0	0.0218024	0.00578887	0	0	0	0	0.965577	0.00929318	0.00187882	0	0	0	0	0.0368435	0.0074609	0	0	0	0	0.959707	0.00769383	0.00852784
S62	Q16555	DPYSL2	0.257683	0.043137	0.0215908	0.0111456	0	0	0.35444	0.0727841	0.0412347	0.01188	0	0	0.325051	0.0861608	0.0385246	0.0227529	0.0124235	0	0	0.35132	0.0672082	0.0872477	0.0160701	0	0	0.356258	0.0800854	0.0013891
C133	Q16555	DPYSL2	0	0	0.000565327	0.00012003	0.000714446	0.000437509	0	0	0.190632	0.0494194	0	0	0.808089	0.0494215	0	0.00087708	0.000275756	0.00111294	0.000408565	0	0	0.147678	0.0391377	0	0	0.850332	0.0391408	0.00486582
S136	Q16555	DPYSL2	0	0	0.125574	0.0239873	0.00415845	0.000775107	0	0	0	0	0	0	0.870268	0.0239998	0	0.129751	0.0247632	0.00656624	0.00107187	0	0	0	0	0	0	0.863683	0.0247864	0.0257105
C179	Q16555	DPYSL2	0	0	0.00364886	0.000941723	0.0019248	0.000523205	0.107385	0.0362949	0.0157557	0.0047159	0	0	0.871285	0.0366159	0	0.00878452	0.00242496	0.00421713	0.00179863	0.0891226	0.0195302	0.0205542	0.00680177	0	0	0.877322	0.0209	0.00164508
T246	Q16555	DPYSL2	0.018898	0.0038788	0.0151378	0.00246293	0	0	0.0178544	0.00625907	0	0	0	0	0.94811	0.00776447	0.00517814	0.0145745	0.0020268	0	0	0.0312264	0.0236733	0	0	0	0	0.932255	0.0243176	0.0253576
C248	Q16555	DPYSL2	0	0	0.0217941	0.00296749	0.0159781	0.00651547	0.0187824	0.00267591	0.000445064	0.000199718	0	0	0.943	0.00764576	0	0.0127675	0.00144812	0.0317751	0.0236716	0.0205778	0.00251297	0.000425515	0.000256917	0	0	0.934454	0.02385	0.0169087
S257	Q16555	DPYSL2	0.0962172	0.0174016	0.0277692	0.0050974	0	0	0.769597	0.350592	0	0	0	0	0.106417	0.35106	0.0238122	0.0164618	0.00328546	0	0	0.754565	0.293882	0	0	0	0	0.111191	0.294863	0.0297573
T285	Q16555	DPYSL2	0	0	0.000456694	0.000112313	0	0	0.000254137	5.96223e-05	0	0	0	0	0.999289	0.000127157	0	0.00035567	0.000135126	0	0	0.000288024	5.85725e-05	0	0	0	0	0.999356	0.000147275	0.0221661
S405	Q16555	DPYSL2	0.00110326	0.000567537	0.0251514	0.0122676	0.000489173	0.000184977	0	0	0.00121779	0.00065349	0	0	0.972038	0.0122995	0.000125921	0.0256542	0.010639	0.00090218	0.000459507	0	0	0.000422	0.000153287	0	0	0.972728	0.0106508	0.026671
C439	Q16555	DPYSL2	0	0	0.00280222	0.000672467	0.00163288	0.00118328	0.0657655	0.0275667	0.000196212	7.5577e-05	0.0118329	0.0128111	0.91777	0.0276004	0	0.00203374	0.000449121	0.00034303	0.00018637	0.0795899	0.0315329	6.73716e-05	2.79472e-05	0.0122281	0.00172011	0.905738	0.0315366	0.202053
S442	Q16555	DPYSL2	8.86047e-05	2.31804e-05	0.00231162	0.000409514	0.000941972	0.000282195	0	0	0	0	0	0	0.996658	0.000497868	1.1574e-05	0.00134472	0.000313487	0.000864344	0.000538213	0	0	0	0	0	0	0.997761	0.000622962	0.00226092
S448	Q16555	DPYSL2	0.0572011	0.0136317	0	0	0.414176	0.124884	0.0213845	0.00601999	0.113145	0.0320099	0	0	0.394093	0.129779	0.0319706	0	0	0.227401	0.0754538	0.0371617	0.0104172	0.144433	0.0468514	0	0	0.493714	0.0949683	0.547938
T458	Q16555	DPYSL2	0.000934299	0.000187633	0.0323044	0.00275551	0.00611028	0.00078311	0.00068571	0.000176085	0.0112419	0.00197386	0	0	0.948723	0.00348833	0.000188344	0.038639	0.00307016	0.00662135	0.00104022	0.000527883	0.00011993	0.0100957	0.00148886	0	0	0.943249	0.00357414	0.093463
C504	Q16555	DPYSL2	0	0	0.00672374	0.000706169	0.00227827	0.000201851	0.00792838	0.00402286	0	0	0.00729614	0.00105262	0.975773	0.00408936	0	0.00898308	0.000675493	0.0031426	0.000233926	0.00581028	0.00139644	0	0	0.0144676	0.0016497	0.967596	0.00156878	0.0936568
S507	Q16555	DPYSL2	0.000462095	0.000147019	0.0035133	0.000560974	0	0	0.00188018	0.00031831	0	0	0	0	0.994144	0.000661534	0.00016079	0.00175456	0.000335755	0	0	0.00206932	0.000284925	0	0	0	0	0.995678	0.000468794	0.201408
S518	Q16555	DPYSL2	0.00600377	0.000982309	0	0	0.00159971	0.000831584	0	0	0	0	0	0	0.992397	0.00128704	0.00105529	0	0	0.00039564	0.000100636	0	0	0	0	0	0	0.992703	0.00106008	0.0317549
S540	Q16555	DPYSL2	0.00270338	0.000593487	0.0433279	0.00720887	0.00349198	0.000844326	0	0	0	0	0	0	0.950477	0.00728237	0.000498948	0.0622522	0.0116419	0.00303802	0.000716059	0	0	0	0	0	0	0.932287	0.0116746	0.0122561
S542	Q16555	DPYSL2	0.000681224	0.0002129	0.00612244	0.00056926	0.00555064	0.00074938	0.0114813	0.00255176	0	0	0	0	0.976164	0.00272809	9.95083e-05	0.00663613	0.000633635	0.00641842	0.000784878	0.0127289	0.00349299	0	0	0	0	0.97398	0.00363709	0.0175614
T280	Q14195	DPYSL3	0	0	0.00326936	0.000700597	0	0	0	0	0.00801286	0.00182672	0	0	0.988718	0.00195646	0	0.00545323	0.0014654	0	0	0	0	0.00810228	0.00269365	0	0	0.986444	0.00306646	0.216134
C334	Q14195	DPYSL3	0	0	0	0	0	0	0	0	0.0928965	0.0164145	0	0	0.907103	0.0164145	0	0	0	0	0	0	0	0.458204	0.0783048	0	0	0.541796	0.0783048	0.133754
S337	Q14195	DPYSL3	0	0	0	0	0	0	0.0361773	0.012789	0	0	0	0	0.963823	0.012789	0	0	0	0	0	0.0855864	0.0203548	0	0	0	0	0.914414	0.0203548	0.0483868
T543	Q14195	DPYSL3	0	0	0	0	0	0	0	0	0.0502703	0.013208	0	0	0.94973	0.013208	0	0	0	0	0	0	0	0.0366955	0.00564684	0	0	0.963304	0.00564684	0.0030521
T280	O14531	DPYSL4	0.0322076	0.00873369	0.0231518	0.00668844	0.00517986	0.00138026	0.0124017	0.00292239	0.0374214	0.00612561	0	0	0.889638	0.0129993	0.00565017	0.0195105	0.00323567	0.00758243	0.00242287	0.010298	0.00282177	0.0240389	0.00443505	0	0	0.922791	0.00871185	0.00170995
S220	Q13011	ECH1	0	0	0	0	0	0	0.80519	0.0736099	0	0	0	0	0.19481	0.0736099	0	0	0	0	0	0.793187	0.0995935	0	0	0	0	0.206813	0.0995935	0.0289591
S186	P30084	ECHS1	0	0	0.305863	0.0434432	0.26142	0.0559072	0	0	0	0	0	0	0.432717	0.0708021	0	0.28788	0.0407021	0.279497	0.0746109	0	0	0	0	0	0	0.432624	0.0849909	0.0184675
C411	Q05639	EEF1A2	0	0	0.123339	0.0348117	0	0	0	0	0.579916	0.137707	0	0	0.296744	0.142039	0	0.0777341	0.0131432	0	0	0	0	0.482073	0.102654	0	0	0.440193	0.103492	0.0246888
T85	P06733	ENO1	0	0	0.873339	0.10654	0	0	0	0	0.00363617	0.00117055	0	0	0.123025	0.106547	0	0.88103	0.108528	0	0	0	0	0.00330709	0.000628347	0	0	0.115663	0.10853	0.0244582
T237	P06733	ENO1	0.0173633	0.00501498	0	0	0	0	0.406531	0.049326	0	0	0	0	0.576106	0.0495803	0.00186677	0	0	0	0	0.52998	0.0834123	0	0	0	0	0.4603	0.0834331	0.00407737
C399	P06733|P09104|P13929	ENO1	0	0	0.0654893	0.0173504	0	0	0.176642	0.067087	0	0	0	0	0.757869	0.0692944	0	0.387664	0.100098	0	0	0.196787	0.0733804	0	0	0	0	0.415549	0.124114	0.00191976
S141	P09104	ENO2	0.00132036	0.00031333	0.0345578	0.00429211	0	0	0.0206981	0.00657062	0	0	0	0	0.943424	0.00785451	0.000431643	0.0366713	0.00432553	0	0	0.0106167	0.00176092	0	0	0	0	0.950253	0.00469013	0.00131851
S268	P09104	ENO2	0	0	0	0	0	0	0.374449	0.0866285	0.369475	0.119486	0	0	0.256076	0.147585	0	0	0	0	0	0.48189	0.159948	0.250305	0.145473	0	0	0.267805	0.216208	0.000114879
T272	P09104	ENO2	0	0	0.000747276	0.000486719	0.00188597	0.000511329	0	0	0.000784644	0.000387124	0	0	0.996582	0.00080512	0	0.00175864	0.000654271	0.000332789	0.000105009	0	0	0.000246983	9.02317e-05	0	0	0.997662	0.000668759	0.00254011
S37	P13929	ENO3	0.624939	0.179096	0	0	0.137539	0.0271929	0	0	0	0	0	0	0.237521	0.181148	0.0868603	0	0	0.114442	0.0158061	0	0	0	0	0	0	0.38952	0.0882867	0.000298881
S157	P13929	ENO3	0	0	0.00197939	0.000550821	0	0	0.0126759	0.00274967	0.00935297	0.00154599	0	0	0.975992	0.00320221	0	0.00311092	0.000800299	0	0	0.017089	0.00664856	0.00803474	0.00193544	0	0	0.971765	0.00697063	0.00512064
C316	P02675	FGB	0	0	0	0	0	0	0.651065	0.0954686	0	0	0	0	0.348935	0.0954686	0	0	0	0	0	0.599263	0.0927451	0	0	0	0	0.400737	0.0927451	0.00482157
C131	P02794	FTH1	0	0	0.0108345	0.00209823	0	0	0.00595124	0.00111944	0	0	0	0	0.983214	0.00237817	0	0.0103345	0.00232269	0	0	0.00449868	0.000896952	0	0	0	0	0.985167	0.00248987	0.00940554
T136	P02794	FTH1	0	0	0.00655562	0.00173416	0	0	0.00805544	0.00145834	0	0	0	0	0.985389	0.00226584	0	0.00625622	0.00163415	0	0	0.00861087	0.00151326	0	0	0	0	0.985133	0.00222719	0.0467093
S164	P02794	FTH1	0	0	0.0795408	0.0244911	0	0	0.516567	0.108008	0	0	0	0	0.403892	0.11075	0	0.0545901	0.0158046	0	0	0.560946	0.0966062	0	0	0	0	0.384464	0.0978905	0.000713008
T93	P02792	FTL	0	0	0.00475859	0.00133846	0	0	0.00330695	0.000838945	0	0	0	0	0.991934	0.00157965	0	0.00365288	0.000759394	0	0	0.00268364	0.000698822	0	0	0	0	0.993663	0.001032	0.00322254
T150	P02792	FTL	0	0	0.000764413	0.000430196	0.0130675	0.00275489	0	0	0	0	0	0	0.986168	0.00278827	0	0.00218334	0.000947044	0.0390365	0.0102226	0	0	0	0	0	0	0.95878	0.0102664	0.00159676
T75	P04406	GAPDH	0	0	0.000149149	4.47729e-05	0	0	0.00110348	0.000287023	0	0	0	0	0.998747	0.000290495	0	0.000224621	0.000104512	0	0	0.00113761	0.000208491	0	0	0	0	0.998638	0.00023322	0.00459508
S83	P04406	GAPDH	0.00144233	0.000295331	0	0	0	0	0.000775005	0.000177118	0	0	0	0	0.997783	0.00034437	0.000246642	0	0	0	0	0.00163742	0.000327177	0	0	0	0	0.997589	0.000409728	0.00106819
T104	P04406	GAPDH	0	0	0	0	0	0	0.202466	0.0982504	0	0	0	0	0.797534	0.0982504	0	0	0	0	0	0.255089	0.105252	0	0	0	0	0.744911	0.105252	0.0116445
S125	P04406	GAPDH	0.00153639	0.000290467	0.0312724	0.0182669	0.00355913	0.001028	0.000208387	4.02521e-05	0.000783218	0.000126122	0	0	0.962641	0.0182986	0.000223587	0.013898	0.00159768	0.00147958	0.000676786	0.000164716	3.02045e-05	0.00111975	0.000209376	0	0	0.981874	0.0017622	0.00365795
S143	P04406	GAPDH	0	0	0.0256574	0.00768008	0	0	0.0177312	0.00535698	0.0193096	0.00531431	0	0	0.937302	0.0107667	0	0.0394398	0.0128474	0	0	0.0283196	0.00778614	0.0207271	0.0049731	0	0	0.911513	0.0158244	0.0155174
C152	P04406	GAPDH	0	0	0.0822517	0.0101421	0.000313949	0.000119393	0.0210067	0.00615151	0	0	0	0	0.896428	0.0118624	0	0.0816612	0.00885162	4.02694e-05	2.63951e-05	0.051083	0.0141561	0	0	0	0	0.867215	0.0166957	0.0238853
T153	P04406	GAPDH	0.0683798	0.0111111	0.00106498	0.000618635	0	0	0.00974695	0.00207683	0	0	0	0	0.920808	0.0113205	0.00865305	0.000319176	0.000146595	0	0	0.0104409	0.00176309	0	0	0	0	0.926809	0.00883206	0.013656
T154	P04406	GAPDH	0.00403024	0.00193175	0.00106498	0.000618635	0	0	0.00865611	0.00157913	0.000118141	8.27597e-05	0	0	0.986131	0.00257194	0.000607685	0.000319176	0.000146595	0	0	0.00690436	0.00139307	0.000105899	6.00411e-05	0	0	0.990665	0.00152808	0.0267095
C156	P04406	GAPDH	0	0	0.0464036	0.00876002	0.00035894	0.000138293	0.0253278	0.00742006	0.00614402	0.00170326	0	0	0.921766	0.0116067	0	0.0703374	0.0145304	0.000400518	0.000212099	0.0224959	0.00691256	0.00563488	0.00184786	0	0	0.901131	0.016198	0.00781158
T176	P04406	GAPDH	0	0	0.00662468	0.00354622	0	0	0.000943697	0.000439184	0	0	0	0	0.992432	0.00357331	0	0.00596875	0.00268493	0	0	0.00208433	0.000867228	0	0	0	0	0.991947	0.00282151	0.00126878
T177	P04406	GAPDH	0	0	0.00121964	0.000362405	8.44489e-05	2.84064e-05	0	0	0.000373691	0.000143749	0	0	0.998322	0.000390906	0	0.000823679	0.00051555	0.000141183	5.395e-05	0	0	0.000170099	5.44099e-05	0	0	0.998865	0.000521213	0.0716634
T211	P04406	GAPDH	0.00059875	0.000146915	0	0	0	0	0.000765361	0.000207088	6.5646e-05	3.40009e-05	0	0	0.99857	0.000256175	0.000179025	0	0	0	0	0.000948085	0.000298962	3.70973e-05	1.68991e-05	0	0	0.998288	0.000348875	0.00371735
T229	P04406	GAPDH	0.0602321	0.0136643	0	0	0.0938884	0.0510524	0.213788	0.0481381	0	0	0	0	0.632092	0.0714867	0.0120963	0	0	0.178149	0.101799	0.137065	0.0292122	0	0	0	0	0.635562	0.106596	0.00537053
T237	P04406	GAPDH	0.002322	0.00054427	0.00114956	0.00019272	0.0271383	0.00822236	0.00247832	0.000352622	0	0	0	0	0.966912	0.00825014	0.00024965	0.00145675	0.000250653	0.028179	0.0099172	0.00261899	0.000377878	0	0	0	0	0.965893	0.0099307	0.0760148
S241	P04406	GAPDH	0.00110906	0.000224403	0.00493309	0.000655653	0.0691635	0.0106375	0.000194158	0.000109408	0.000102511	3.22014e-05	0	0	0.924498	0.0106606	0.000138027	0.00735267	0.000754636	0.0676122	0.0120178	0.000107327	3.81722e-05	0.000467205	9.1404e-05	0	0	0.923237	0.0120427	0.00343771
T246	P04406	GAPDH	0.00546614	0.000766882	0.0144398	0.00173507	0.0242044	0.00393792	0.00730908	0.00121179	0.000792276	0.000114043	0	0	0.947788	0.00453732	0.00111591	0.0144598	0.00134902	0.046167	0.00978145	0.00932598	0.00246524	0.00127905	0.000301173	0	0	0.921005	0.0102426	0.0165804
C247	P04406	GAPDH	0	0	0.0237229	0.00292628	0.00451259	0.000668545	0.0101338	0.00180527	0.00117526	0.000154305	0	0	0.960455	0.00350612	0	0.0234502	0.00174228	0.00539263	0.00139498	0.0181994	0.00251958	0.00153727	0.000240097	0	0	0.951421	0.00337453	0.0893521
S321	P04406	GAPDH	0	0	0.00195013	0.000295037	0	0	0.000210406	4.74824e-05	0	0	0	0	0.997839	0.000298833	0	0.00157176	0.00023529	0	0	0.000276123	5.63653e-05	0	0	0	0	0.998152	0.000241947	0.0108915
S333	P04406	GAPDH	0	0	0.258444	0.0350039	0	0	0.0605142	0.00929513	0	0	0	0	0.681042	0.0362171	0	0.325714	0.0525886	0	0	0.0450297	0.0060015	0	0	0	0	0.629256	0.05293	0.00359355
T309	O14556	GAPDHS	0	0	0.533988	0.137943	0.100412	0.0160466	0	0	0	0	0	0	0.3656	0.138873	0	0.392661	0.118197	0.141429	0.0304971	0	0	0	0	0	0	0.46591	0.122068	0.259042
T159	P14136	GFAP	0	0	0.609168	0.162053	0	0	0.149852	0.0351928	0.00240818	0.00092207	0	0	0.238572	0.165833	0	0.534827	0.0646905	0	0	0.155633	0.0521915	0.00937851	0.00288826	0	0	0.300162	0.0831695	0.000794701
S259	P14136	GFAP	0	0	0.225228	0.0312427	0	0	0.0422414	0.0105084	0	0	0	0	0.73253	0.0329626	0	0.142592	0.0241958	0	0	0.0108907	0.00351339	0	0	0	0	0.846518	0.0244496	0.0594293
C172	P00367|P49448	GLUD1	0	0	0	0	0	0	0.887615	0.109917	0.00286832	0.00129416	0	0	0.109517	0.109924	0	0	0	0	0	0.885839	0.137905	0.000356397	0.000109421	0	0	0.113805	0.137905	0.0259308
C376	P00367	GLUD1	0	0	0.0189419	0.00478637	0.0280754	0.00788544	0.0106106	0.00205811	0	0	0	0	0.942372	0.00945121	0	0.0237638	0.00468083	0.0375293	0.00731983	0.00918217	0.00199354	0	0	0	0	0.929525	0.00891428	0.162138
S384	P00367	GLUD1	0	0	0.0858995	0.0383755	0.0162566	0.00541046	0	0	0	0	0	0	0.897844	0.038755	0	0.0458008	0.00935922	0.0178462	0.00749689	0	0	0	0	0	0	0.936353	0.0119916	0.259414
S473	P00367	GLUD1	0	0	0	0	0	0	0.0341595	0.0157986	0	0	0	0	0.965841	0.0157986	0	0	0	0	0	0.00791955	0.00233828	0	0	0	0	0.99208	0.00233828	0.111117
T490	P00367	GLUD1	0	0	0.00363221	0.0008391	0.0857026	0.025582	0	0	0	0	0	0	0.910665	0.0255958	0	0.0031764	0.00070472	0.0401703	0.0142486	0	0	0	0	0	0	0.956653	0.014266	0.0413949
S307	P15104	GLUL	0.000386897	0.000168867	0.0174858	0.00369662	0	0	0	0	0.00958273	0.00215763	0	0	0.972545	0.00428356	0.000313455	0.010163	0.00210619	0	0	0	0	0.00895531	0.00162309	0	0	0.980355	0.00267745	0.0150975
C346	P15104	GLUL	0	0	0.00596583	0.000905078	0.00175638	0.000444673	0.0602956	0.01445	0	0	0	0	0.931982	0.0144851	0	0.0119365	0.00272083	0.00215581	0.00063112	0.0635299	0.011253	0	0	0	0	0.922378	0.0115944	0.00245608
S350	P15104	GLUL	0.00744871	0.00146388	0.0154761	0.00265791	0	0	0.0540149	0.0156587	0.0195914	0.00425629	0	0	0.903469	0.0165082	0.00274641	0.0214157	0.00457834	0	0	0.061034	0.0118595	0.0213972	0.00255127	0	0	0.887995	0.0132537	0.00220166
C359	P15104	GLUL	0	0	0.0141372	0.00591322	0	0	0.114792	0.018949	0	0	0	0	0.871071	0.0198502	0	0.0174237	0.00601144	0	0	0.111907	0.0262411	0	0	0	0	0.870669	0.0269208	0.00102662
T183	P04899|P08754|P09471|P63096	GNAI2	0	0	0.959052	0.159236	0	0	0	0	0.0328907	0.00802502	0	0	0.00805715	0.159438	0	0.974313	0.192124	0	0	0	0	0.0181185	0.00694946	0	0	0.00756799	0.19225	0.0108808
S75	P09471	GNAO1	0	0	0.0825965	0.0160126	0	0	0	0	0.0454043	0.00756444	0	0	0.871999	0.0177094	0	0.0726202	0.0157244	0	0	0	0	0.0418415	0.00712299	0	0	0.885538	0.0172625	0.00030093
T29	P62873	GNB1	0	0	0	0	0.00726952	0.00588236	0.541553	0.0850681	0	0	0	0	0.451178	0.0852712	0	0	0	0	0	0.455697	0.0744652	0	0	0	0	0.544303	0.0744652	0.000411667
T5	P63215	GNG3	0	0	0.0798519	0.0160577	0	0	0.0517166	0.0148959	0	0	0	0	0.868432	0.0219029	0	0.0430045	0.012222	0	0	0.0589738	0.0119864	0	0	0	0	0.898022	0.0171187	0.102302
S1011	Q13439	GOLGA4	0	0	0	0	0	0	0.019799	0.00473497	0.00476441	0.00356156	0	0	0.975437	0.00592491	0	0	0	0	0	0.00988095	0.00322111	0.000773334	0.00033399	0	0	0.989346	0.00323838	0.00107955
C46	P17174	GOT1	0	0	0	0	0	0	0.465773	0.0737469	0	0	0	0	0.534227	0.0737469	0	0	0	0	0	0.568777	0.10208	0	0	0	0	0.431223	0.10208	0.0209516
T186	P00505	GOT2	0	0	0	0	0	0	0	0	0.88583	0.235649	0	0	0.11417	0.235649	0	0	0	0	0	0	0	0.85898	0.1724	0	0	0.14102	0.1724	0.00827236
S107	P06744	GPI	0	0	0	0	0.0139788	0.00331506	0	0	0.00226056	0.000784307	0	0	0.983761	0.00340658	0	0	0	0.00849346	0.00167328	0	0	0.00137524	0.000417407	0	0	0.990131	0.00172456	0.0157315
S185	P06744	GPI	0	0	0.885123	0.109578	0	0	0	0	0.00893416	0.00196731	0	0	0.105943	0.109595	0	0.921778	0.07284	0	0	0	0	0.00221746	0.000661978	0	0	0.0760041	0.072843	0.00884375
C404	P06744	GPI	0	0	0	0	0	0	0	0	0.0919158	0.0150009	0	0	0.908084	0.0150009	0	0	0	0	0	0	0	0.0554678	0.00755534	0	0	0.944532	0.00755534	0.00156102
S95	P07203	GPX1	0	0	0	0	1	0.217494	0	0	0	0	0	0	0	0.217494	0	0	0	1	0.155863	0	0	0	0	0	0	0	0.155863	0.015176
C304	P10915	HAPLN1	0	0	0.854941	0.0945658	0	0	0	0	0.015744	0.00394652	0	0	0.129315	0.0946481	0	0.773793	0.0890093	0	0	0	0	0.0149949	0.00427435	0	0	0.211212	0.0891119	0.00276845
T54	Q9GZV7	HAPLN2	0.0151001	0.00495342	0.0406888	0.0134547	0	0	0.00348803	0.000822159	0	0	0	0	0.940723	0.0143611	0.00318554	0.0164161	0.00220728	0	0	0.00381244	0.000726582	0	0	0	0	0.96293	0.00394305	0.00108225
C57	Q9GZV7	HAPLN2	0	0	0.0132492	0.001658	0	0	0.00620078	0.00186956	0.0288351	0.0132486	0	0	0.951715	0.0134822	0	0.0162874	0.00179301	0	0	0.0120446	0.00169261	0.00944658	0.001862	0	0	0.962221	0.0030898	0.000489586
C240	Q9GZV7	HAPLN2	0	0	0	0	0	0	0	0	0.0152062	0.00342825	0	0	0.984794	0.00342825	0	0	0	0	0	0	0	0.0390835	0.0074165	0	0	0.960917	0.0074165	0.000342063
T242	Q9GZV7	HAPLN2	0	0	0	0	0	0	0.572825	0.118397	0	0	0	0	0.427175	0.118397	0	0	0	0	0	0.787147	0.145478	0	0	0	0	0.212853	0.145478	0.10654
C290	Q9GZV7	HAPLN2	0	0	0.0286872	0.00431899	0.00398212	0.00104936	0.059703	0.0102594	0.0101004	0.00255089	0	0	0.897527	0.0114681	0	0.028239	0.00590557	0.00424645	0.000880319	0.0555281	0.0119649	0.0199183	0.00476356	0	0	0.892068	0.0141951	0.0100729
T42	P69905	HBA1	0	0	0.00199125	0.000445856	0	0	0	0	0.0114588	0.00717619	0	0	0.98655	0.00719003	0	0.0045291	0.00160876	0	0	0	0	0.0143004	0.00598994	0	0	0.981171	0.00620222	0.0118323
T68	P69905	HBA1	0	0	0.00540492	0.00126913	0.00124489	0.00031137	0	0	0	0	0	0	0.99335	0.00130677	0	0.0145971	0.00382082	0.00223038	0.000714359	0	0	0	0	0	0	0.983172	0.00388702	0.0104024
T13	P68871	HBB	0	0	0.949003	0.0917406	0	0	0.00160987	0.000361895	0	0	0	0	0.0493874	0.0917413	0	0.946532	0.0823261	0	0	0.00120074	0.00053397	0	0	0	0	0.0522676	0.0823278	0.00347879
S73	P02042|P68871	HBD	0.00751337	0.00155555	0.0366563	0.00447994	0.0108137	0.00280729	0.00221802	0.000411323	0.00734501	0.00123429	0	0	0.935454	0.00566244	0.00187115	0.0324593	0.00380618	0.00859666	0.00154613	0.00185091	0.000366103	0.00543663	0.000897057	0	0	0.942263	0.00461709	0.000568057
C145	P00738|P00739	HP	0	0	0	0	0	0	0	0	0.00856247	0.00167213	0	0	0.991438	0.00167213	0	0	0	0	0	0	0	0.0218195	0.00560838	0	0	0.978181	0.00560838	0.0216622
T338	P00738	HP	0	0	0	0	0	0	0.310652	0.0630386	0	0	0	0	0.689348	0.0630386	0	0	0	0	0	0.409606	0.0866218	0	0	0	0	0.590394	0.0866218	0.0483731
T136	Q58FF8	HSP90AB2P	0	0	0	0	0.896092	0.112831	0	0	0	0	0	0	0.103908	0.112831	0	0	0	0.835997	0.106506	0	0	0	0	0	0	0.164003	0.106506	0
T3	P34931	HSPA1L	0	0	0	0	0	0	0	0	0.947725	0.376024	0	0	0.0522754	0.376024	0	0	0	0	0	0	0	0.806537	0.259252	0	0	0.193463	0.259252	0.0216945
S54	P34932	HSPA4	0.064294	0.0193078	0.00226493	0.00161568	0	0	0	0	0.368716	0.178643	0	0	0.564725	0.179691	0.0292118	0.0103772	0.00531971	0	0	0	0	0.252275	0.0506471	0	0	0.677929	0.058709	0.0740899
S113	P11142	HSPA8	0	0	0.0079438	0.00353486	0	0	0	0	0.0842467	0.0211722	0	0	0.907809	0.0214653	0	0.00589445	0.00389541	0	0	0	0	0.124298	0.0704077	0	0	0.869807	0.0705154	0.0202532
T192	P38646	HSPA9	0	0	0.102607	0.0266109	0.220371	0.0377854	0	0	0.158142	0.0416737	0	0	0.518879	0.06223	0	0.0648156	0.015237	0.232829	0.0447448	0	0	0.14275	0.047964	0	0	0.559606	0.067341	0.034206
C313	P01876	IGHA1	0	0	0	0	0	0	0.0316006	0.00724026	0	0	0	0	0.968399	0.00724026	0	0	0	0	0	0.0256966	0.00516532	0	0	0	0	0.974303	0.00516532	0
C112	P01857	IGHG1	0	0	0.0840002	0.0096517	0	0	0.0317587	0.00828885	0	0	0	0	0.884241	0.0127224	0	0.152904	0.0162777	0	0	0.0286699	0.00632715	0	0	0	0	0.818426	0.0174642	0.000496468
S122	P01857	IGHG1	0.0820166	0.0193018	0.00177472	0.000627747	0	0	0.00250692	0.000652094	0	0	0	0	0.913702	0.019323	0.0376817	0.00802585	0.00237483	0	0	0.00625947	0.00164454	0	0	0	0	0.855303	0.0377922	0.00876924
S130	P01871	IGHM	0	0	0	0	1	0.300534	0	0	0	0	0	0	0	0.300534	0	0	0	1	0.235442	0	0	0	0	0	0	0	0.235442	0.0102554
S241	P02533	KRT14	0	0	0	0	0	0	0.386393	0.132584	0	0	0	0	0.613607	0.132584	0	0	0	0	0	0.508633	0.116766	0	0	0	0	0.491367	0.116766	0.00264915
T171	P08727	KRT19	0	0	0	0	0	0	0	0	1	0.142886	0	0	0	0.142886	0	0	0	0	0	0	0	1	0.172403	0	0	0	0.172403	0.00483101
S255	P28838	LAP3	0	0	0	0	0.9089	0.0652964	0	0	0	0	0	0	0.0910999	0.0652964	0	0	0	0.88934	0.0520583	0	0	0	0	0	0	0.11066	0.0520583	0.00395374
S269	P28838	LAP3	0	0	0.771718	0.0801681	0	0	0	0	0.0128819	0.00439635	0	0	0.2154	0.0802885	0	0.699381	0.0807836	0	0	0	0	0.0131161	0.00453073	0	0	0.287503	0.0809106	0.0142106
S237	P00338	LDHA	0	0	0.137521	0.0135893	0	0	0	0	0.0100098	0.00210413	0	0	0.852469	0.0137512	0	0.138153	0.0126822	0	0	0	0	0.00475291	0.00146958	0	0	0.857095	0.012767	0.00237867
C36	P07195	LDHB	0	0	0	0	0.00802983	0.00629367	0.353497	0.134822	0	0	0	0	0.638473	0.134969	0	0	0	0.00456901	0.00317105	0.380916	0.160263	0	0	0	0	0.614515	0.160294	0.0122856
T156	P07864	LDHC	0	0	0	0	0	0	1	0.365355	0	0	0	0	0	0.365355	0	0	0	0	0	1	0.334748	0	0	0	0	0	0.334748	0.014361
S921	P27816	MAP4	0	0	0	0	0	0	0	0	1	0.221228	0	0	0	0.221228	0	0	0	0	0	0	0	1	0.263765	0	0	0	0.263765	0.0295975
S184	P10636	MAPT	0.000382698	0.000179181	0	0	0.00389223	0.000599961	0	0	0	0	0	0	0.995725	0.000626146	9.13052e-05	0	0	0.00453444	0.00166018	0	0	0	0	0	0	0.995374	0.00166269	0.0186307
S191	P10636	MAPT	0.163319	0.0254585	0	0	0.0717038	0.0143648	0	0	0	0	0	0	0.764978	0.0292315	0.00679631	0	0	0.0773286	0.0175211	0	0	0	0	0	0	0.911572	0.018793	0.00680689
S214	P10636	MAPT	0.0236927	0.00353922	0.000850079	0.00040161	0.0258439	0.0065389	0	0	0	0	0	0	0.949613	0.00744611	0.0134291	0.000917339	0.000374929	0.0638286	0.0134584	0	0	0	0	0	0	0.882114	0.019016	0.0358609
T231	P10636	MAPT	0.688519	0.0786675	0	0	0	0	0	0	0.0119877	0.00215505	0	0	0.299494	0.078697	0.0546923	0	0	0	0	0	0	0.00881822	0.00440028	0	0	0.371146	0.054869	0.0171497
S235	P10636	MAPT	0.258612	0.0621827	0	0	0.0486419	0.00570623	0	0	0	0	0	0	0.692747	0.062444	0.0401114	0	0	0.0592096	0.0146874	0	0	0	0	0	0	0.653782	0.0427158	0.0901146
S237	P10636	MAPT	0.000877183	0.000503879	0	0	0.00511979	0.00150016	0	0	0	0	0	0	0.994003	0.00158252	0	0	0	0.0211997	0.00819501	0	0	0	0	0	0	0.9788	0.00819501	0.00526122
S241	P10636	MAPT	0	0	0	0	0.213585	0.0598674	0.017351	0.0031808	0.344544	0.046808	0	0	0.42452	0.0760606	0	0	0	0.173558	0.0531512	0.0357812	0.00652877	0.502757	0.0621427	0	0	0.287904	0.0820329	0.401439
T245	P10636	MAPT	0	0	0.000998271	0.000164186	0.000992145	0.000398146	0	0	0.00774364	0.00217053	0	0	0.990266	0.00221284	0	0.0186596	0.00371217	0.00563887	0.00107951	0	0	0.0771204	0.0236177	0	0	0.898581	0.023932	0.000344233
S262	P10636	MAPT	0.0789525	0.0104226	0	0	0.0126783	0.00214288	0	0	0	0	0.00780417	0.00112446	0.900565	0.0106406	0.0123559	0	0	0.0380173	0.0187383	0	0	0	0	0.00983664	0.00229101	0.872393	0.0224453	0.583218
T263	P10636	MAPT	0.027396	0.00367788	0.000357152	0.000184078	0.00264908	0.000424433	0.000824067	0.00024447	0	0	0	0	0.968774	0.00371491	0.0711998	0.00672794	0.00230489	0.00219542	0.000972376	0.00440439	0.0024736	0	0	0	0	0.895067	0.0712867	0.159766
S285	P10636	MAPT	0	0	0.0109346	0.0107885	0.00231924	0.000507385	0	0	0	0	0	0	0.986746	0.0108004	0	0.00193853	0.00136328	0.00202261	0.00191905	0	0	0	0	0	0	0.996039	0.00235399	0.0252588
T319	P10636	MAPT	0	0	0	0	0	0	0	0	0.743237	0.167947	0	0	0.256763	0.167947	0	0	0	0	0	0	0	0.0268835	0.00830666	0	0	0.973117	0.00830666	0.00442753
S341	P10636	MAPT	0	0	0	0	0	0	0	0	0	0	0.910141	0.267388	0.0898594	0	0	0	0	0	0	0	0	0	0	0.178959	0.0800379	0.821041	0	0.00264942
S356	P10636	MAPT	0.000925223	0.000250222	0.0151607	0.00156193	0.000344491	0.000122701	0	0	0	0	0	0	0.98357	0.0015866	0.00225167	0.139316	0.0170625	0.00489578	0.00120075	0	0	0	0	0	0	0.850969	0.0172522	0.164028
T361	P10636	MAPT	0.000189745	0.000144105	0.00221865	0.000810979	1.50537e-05	6.79333e-06	0.000557924	0.000132468	7.45944e-05	2.36886e-05	0	0	0.996944	0.000834631	8.41987e-05	0.0176432	0.00454889	0.00011027	6.40058e-05	0.00827067	0.00155743	0.00026345	0.000100699	0	0	0.973549	0.00481034	0.0137364
S400	P10636	MAPT	0.0118693	0.00293435	0.00112006	0.000337424	0.0676244	0.0113742	0.0439812	0.029386	0	0	0.0111275	0.00240064	0.864278	0.0316486	0.00281855	0.00145858	0.000518245	0.00315653	0.000746143	0.0437436	0.04097	0	0	0.00314583	0.00116116	0.934193	0.0410769	0.00350884
S404	P10636	MAPT	0.119198	0.0258914	0	0	0.0100087	0.00247228	0.00584657	0.00121096	0	0	0	0	0.864946	0.0260373	0.00786073	0	0	0.000776563	0.000477838	0.0193604	0.0143706	0	0	0	0	0.928161	0.016387	0.000349212
T427	P10636	MAPT	0	0	0	0	0	0	0	0	0.121486	0.0255589	0	0	0.878514	0.0255589	0	0	0	0	0	0	0	0.20239	0.0519135	0	0	0.79761	0.0519135	0.000590154
T204	P40926	MDH2	0	0	0	0	0	0	0	0	0.568252	0.0844569	0	0	0.431748	0.0844569	0	0	0	0	0	0	0	0.580817	0.0768072	0	0	0.419183	0.0768072	0.0255221
C285	P40926	MDH2	0	0	0	0	0	0	0.0960612	0.0641025	0	0	0	0	0.903939	0.0641025	0	0	0	0	0	0.0851933	0.0335762	0	0	0	0	0.914807	0.0335762	0.00912619
S282	P07196	NEFL	0	0	0	0	1	0.267649	0	0	0	0	0	0	0	0.267649	0	0	0	1	0.182251	0	0	0	0	0	0	0	0.182251	0.359932
S107	O60361|P22392	NME2P1	0	0	0	0	0	0	0	0	0.822248	0.375677	0	0	0.177752	0.375677	0	0	0	0	0	0	0	0.441858	0.117766	0	0	0.558142	0.117766	0.0192224
S147	P23515	OMG	0	0	0	0	0	0	1	0.406577	0	0	0	0	0	0.406577	0	0	0	0	0	1	0.36298	0	0	0	0	0	0.36298	0.152036
T219	Q14982	OPCML	0	0	0	0	1	0.349738	0	0	0	0	0	0	0	0.349738	0	0	0	1	0.316397	0	0	0	0	0	0	0	0.316397	0.190326
C142	P05166	PCCB	0	0	0	0	0	0	0	0	0.650828	0.231154	0	0	0.349172	0.231154	0	0	0	0	0	0	0	0.625168	0.299765	0	0	0.374832	0.299765	0.164558
T150	P05166	PCCB	0	0	0.0722119	0.0119215	0	0	0	0	0.034888	0.00866853	0	0	0.8929	0.01474	0	0.0920752	0.0161134	0	0	0	0	0.0252406	0.00643368	0	0	0.882684	0.0173503	0.239673
C168	P30086	PEBP1	0	0	6.57116e-05	6.57116e-05	0	0	0.0202006	0.00529242	0	0	0	0	0.979734	0.00529283	0	0.000250752	0.000250752	0	0	0.0212234	0.00688381	0	0	0	0	0.978526	0.00688838	0.0621876
C108	P00558	PGK1	0	0	0	0	0	0	0.0398317	0.0120062	0	0	0	0	0.960168	0.0120062	0	0	0	0	0	0.0466092	0.0124308	0	0	0	0	0.953391	0.0124308	0.00752455
T10	P14618	PKM	0	0	0	0	0.568972	0.118225	0	0	0	0	0	0	0.431028	0.118225	0	0	0	0.747986	0.134053	0	0	0	0	0	0	0.252014	0.134053	0.00417287
T15	P14618	PKM	0.00420327	0.00218912	0	0	0.0399375	0.0132532	0	0	0	0	0	0	0.955859	0.0134327	0.000779922	0	0	0.0136638	0.0076977	0	0	0	0	0	0	0.984609	0.00773711	0.0218221
S37	P14618	PKM	0	0	0.90427	0.0523654	0.00129978	0.000411049	0	0	0	0	0	0	0.0944297	0.052367	0	0.906965	0.0482662	0.000505618	0.000287929	0	0	0	0	0	0	0.0925297	0.048267	0.0385451
T45	P14618	PKM	0.0128551	0.0066114	0.00665618	0.00133918	0	0	0.0115827	0.00262058	0.0283945	0.0138946	0	0	0.940511	0.0156662	0.000412549	0.00521707	0.000685215	0	0	0.00581484	0.00152736	0.0671622	0.0145047	0	0	0.920151	0.0146069	0.215786
C49	P14618	PKM	0	0	0.0503765	0.0141757	0.00461159	0.000601782	0.0536606	0.00946276	0.00138224	0.000342973	0	0	0.889969	0.017058	0	0.0916812	0.0147513	0.00320406	0.000419972	0.0762938	0.0158955	0.00229892	0.000397171	0	0	0.826522	0.0216933	0.00858625
T93	P14618	PKM	0	0	0.753753	0.059756	0	0	0	0	0.0698791	0.0205406	0	0	0.176368	0.0631878	0	0.810131	0.0443748	0	0	0	0	0.00514725	0.00122499	0	0	0.184722	0.0443917	0.0113084
C152	P14618	PKM	0	0	0	0	0.074336	0.0236374	0	0	0.102631	0.0389515	0	0	0.823033	0.0455626	0	0	0	0.0641455	0.0135721	0	0	0.1149	0.0255176	0	0	0.820954	0.0289024	0.005664
S172	P14618	PKM	0	0	0	0	0.413416	0.136618	0	0	0	0	0	0	0.586584	0.136618	0	0	0	0.226162	0.089025	0	0	0	0	0	0	0.773838	0.089025	0.880588
T195	P14618	PKM	0.0110266	0.00442073	0.0275097	0.0221365	8.20982e-05	2.20962e-05	0.00035428	0.000104546	0	0	0	0	0.961027	0.0225738	0.000710569	0.00499638	0.00079403	0.000188131	5.30387e-05	0.000273895	9.90155e-05	0	0	0	0	0.992595	0.00107145	0.00688414
S205	P14618	PKM	0	0	0	0	0	0	0.462706	0.0927322	0	0	0	0	0.537294	0.0927322	0	0	0	0	0	0.394684	0.0765353	0	0	0	0	0.605316	0.0765353	0.151431
S222	P14618	PKM	0	0	0.00437622	0.000945544	7.82986e-05	2.3246e-05	0.00361707	0.000573028	0	0	0	0	0.991928	0.00110587	0	0.00515753	0.00135786	0.00011913	4.3319e-05	0.00324855	0.000418985	0	0	0	0	0.991475	0.00142169	0.0433921
C326	P14618	PKM	0	0	0.26024	0.0990439	0.00233828	0.000909385	0.155743	0.0328707	0	0	0	0	0.581678	0.10436	0	0.209337	0.0968974	0.00266014	0.000553469	0.0777019	0.0155762	0	0	0	0	0.710301	0.0981429	0.00212668
T328	P14618	PKM	0.0168983	0.00372941	0.0156971	0.00311332	0.00529107	0.000873691	0.022012	0.00861456	0.011285	0.00564038	0	0	0.928817	0.0114188	0.0113964	0.0205004	0.00412989	0.00690421	0.00148638	0.00879896	0.00308285	0.00623794	0.00247713	0	0	0.940156	0.0128368	0.0101662
S333	P14618	PKM	0	0	0	0	0.0443293	0.0365943	0.00217992	0.000395541	0.00196433	0.000510956	0	0	0.951526	0.0366001	0	0	0	0.0143054	0.00749548	0.000925855	0.000257058	0.00189071	0.000316974	0	0	0.982878	0.00750658	0.152244
C358	P14618	PKM	0	0	0.016897	0.00599254	0.000184683	5.34049e-05	0.0108962	0.00172769	0	0	0	0	0.972022	0.00623685	0	0.0164283	0.00332624	0.00045824	0.000104629	0.0153615	0.00320383	0	0	0	0	0.967752	0.00461945	0.204949
S362	P14618	PKM	0.00531888	0.00221602	0.0156166	0.00298395	0	0	0.0087052	0.00190052	6.73639e-05	1.90707e-05	0	0	0.970292	0.00417458	0.00403111	0.0464826	0.0145201	0	0	0.00852774	0.00234855	4.67281e-05	1.07434e-05	0	0	0.938481	0.0152512	0.00313761
C474	P14618	PKM	0	0	0.419057	0.137574	0	0	0	0	0.00290538	0.00105618	0	0	0.578037	0.137578	0	0.51543	0.130576	0	0	0	0	0.00218284	0.00114978	0	0	0.482388	0.130581	0.0236933
S199	P60201	PLP1	0.0503201	0.0141795	0	0	0	0	0	0	0.401529	0.150602	0	0	0.548151	0.151268	0.00908095	0	0	0	0	0	0	0.624608	0.229719	0	0	0.331464	0.229898	0.0187339
C201	P60201	PLP1	0	0	0.0774964	0.0208206	0.0201572	0.0122854	0	0	0.0168769	0.00517588	0	0	0.88547	0.0247228	0	0.105485	0.0222013	0.00812385	0.00173104	0	0	0.0128592	0.00527691	0	0	0.873532	0.0228853	0.0426118
C71	Q06830	PRDX1	0	0	0	0	0	0	0	0	0.401071	0.112311	0	0	0.598929	0.112311	0	0	0	0	0	0	0	0.314114	0.0761664	0	0	0.685886	0.0761664	0.020156
T111	Q06830	PRDX1	0	0	0	0	0.0221032	0.00237793	0	0	0	0	0	0	0.977897	0.00237793	0	0	0	0.0188862	0.00187424	0	0	0	0	0	0	0.981114	0.00187424	0.100284
T108	P32119	PRDX2	0	0	0.486889	0.0668979	0	0	0	0	0.00506106	0.00112831	0	0	0.50805	0.0669074	0	0.496296	0.0846515	0	0	0	0	0.00603375	0.00164086	0	0	0.49767	0.0846674	0.00497518
S72	P30041	PRDX6	0	0	0	0	1	0.367508	0	0	0	0	0	0	0	0.367508	0	0	0	1	0.507095	0	0	0	0	0	0	0	0.507095	0.0225168
T160	P35030	PRSS3	0	0	0	0	0	0	0	0	0.166297	0.0309984	0	0	0.833703	0.0309984	0	0	0	0	0	0	0	0.227986	0.0493513	0	0	0.772014	0.0493513	0.0708613
T198	P25786	PSMA1	0	0	0.00972615	0.00192067	0.0150338	0.00302132	0	0	0	0	0	0	0.97524	0.00358013	0	0.00613736	0.000841044	0.00562595	0.0010442	0	0	0	0	0	0	0.988237	0.00134079	0.0174808
S172	P28066	PSMA5	0	0	0.00493731	0.00263721	0	0	0	0	0.00602467	0.0018231	0	0	0.989038	0.00320602	0	0.00540017	0.00256281	0	0	0	0	0.00861849	0.00272406	0	0	0.985981	0.00374012	0.0107392
S168	P20618	PSMB1	0	0	0.0119629	0.00269189	0	0	0	0	0.000528079	0.000147469	0	0	0.987509	0.00269592	0	0.0132869	0.00345456	0	0	0	0	0.00060556	0.000172121	0	0	0.986107	0.00345885	0.0248945
S76	P49721	PSMB2	0	0	0.0185566	0.00277086	0	0	0	0	0.00101176	0.000242066	0	0	0.980432	0.00278141	0	0.0208911	0.00309837	0	0	0	0	0.000873287	0.000204101	0	0	0.978236	0.00310508	0.0021085
T59	P62820|Q9H0U4	RAB1A	0	0	0	0	0.86889	0.17134	0	0	0	0	0	0	0.13111	0.17134	0	0	0	0.891524	0.229119	0	0	0	0	0	0	0.108476	0.229119	0.00976674
S165	P20336	RAB3A	0	0	0.539959	0.0723765	0	0	0	0	0.373059	0.0932482	0	0	0.0869821	0.118041	0	0.591056	0.0949724	0	0	0	0	0.305682	0.0750459	0	0	0.103262	0.121044	0.0114342
S218	Q15019	SEPTIN2	0.294644	0.193838	0	0	0.387348	0.0662079	0	0	0	0	0	0	0.318008	0.204833	0.150537	0	0	0.494726	0.104879	0	0	0	0	0	0	0.335384	0.183469	0.0275028
T64	P37840	SNCA	0.0154348	0.00615969	0.00997533	0.00420184	0	0	0	0	0.00531531	0.00280336	0	0	0.969275	0.00796593	0.00367651	0.00682867	0.00150326	0	0	0	0	0.00369238	0.00117126	0	0	0.977779	0.00414106	0.0180734
C112	P00441	SOD1	0	0	0	0	0	0	0.0368202	0.00800069	0	0	0	0	0.96318	0.00800069	0	0	0	0	0	0.0356557	0.0110465	0	0	0	0	0.964344	0.0110465	0.0047001
S70	P61764	STXBP1	0	0	0.575138	0.112971	0	0	0.235704	0.0460629	0	0	0	0	0.189157	0.122001	0	0.755	0.259038	0	0	0.163392	0.0435311	0	0	0	0	0.0816086	0.26267	0.0025
C28	P04216	THY1	0	0	0	0	0	0	0	0	0.159227	0.0338709	0	0	0.840773	0.0338709	0	0	0	0	0	0	0	0.105421	0.0295713	0	0	0.894579	0.0295713	0.00330027
T58	P04216	THY1	0.265783	0.0899108	0	0	0.0635498	0.0135175	0	0	0	0	0	0	0.670667	0.0909213	0.0878512	0	0	0.0172708	0.00709482	0	0	0	0	0	0	0.749036	0.0881373	0.0170178
T66	P04216	THY1	0.0720313	0.00807725	0.0726355	0.00820855	0.00108618	0.000345748	0	0	0	0	0	0	0.854247	0.0115214	0.00615105	0.0613254	0.00617401	0.00077513	0.000186768	0	0	0	0	0	0	0.87661	0.00871715	0.0115979
T504	P29401	TKT	0	0	0.000507615	0.000230592	0	0	0	0	0.00601555	0.00159852	0	0	0.993477	0.00161507	0	0.00310893	0.0016778	0	0	0	0	0.00914541	0.0024923	0	0	0.987746	0.00300442	0.00825727
S1942	O15417	TNRC18	0	0	0	0	0	0	0	0	1	0.528859	0	0	0	0.528859	0	0	0	0	0	0	0	1	0.3034	0	0	0	0.3034	0.00274547
S21	P60174	TPI1	0.0491808	0.00592337	0.0434223	0.00932216	0.0986153	0.0222418	0.0902388	0.0365029	0.00656241	0.00209695	0	0	0.71198	0.0441989	0.00750911	0.0286666	0.00496422	0.0775439	0.0235011	0.118122	0.0435466	0.00495015	0.00158209	0	0	0.715612	0.0503204	0.220499
T38	P60174	TPI1	0	0	0.0588815	0.0280489	0	0	0.0272152	0.00798779	0	0	0	0	0.913903	0.0291641	0	0.126226	0.0637696	0	0	0.0259598	0.00914893	0	0	0	0	0.847814	0.0644225	0.00184353
C42	P60174	TPI1	0	0	0.0026861	0.00106699	0	0	0.00449409	0.00097181	0.000579091	0.000320686	0	0	0.992241	0.00147842	0	0.00276845	0.00137185	0	0	0.0082695	0.00147379	0.000748417	0.000317304	0	0	0.988214	0.00203831	0.0418475
T140	P60174	TPI1	0	0	0.140794	0.0354106	0	0	0	0	0.275185	0.0780497	0	0	0.584021	0.0857069	0	0.13928	0.0481043	0	0	0	0	0.104058	0.0281573	0	0	0.756662	0.0557392	0.0337148
S159	P60174	TPI1	0	0	0	0	0.998939	0.314369	0	0	0	0	0	0	0.0010612	0.314369	0	0	0	0.998617	0.327979	0	0	0	0	0	0	0.00138257	0.327979	0.133309
S393	Q12931	TRAP1	0	0	0	0	1	0.217071	0	0	0	0	0	0	0	0.217071	0	0	0	1	0.197339	0	0	0	0	0	0	0	0.197339	0.242197
T361	P68363|P68366|Q6PEY2|Q9BQE3|Q9NY65	TUBA1B	0	0	0.00487567	0.00275218	0.180838	0.0410841	0	0	0	0	0	0	0.814287	0.0411762	0	0.00099313	0.00049118	0.121702	0.0320652	0	0	0	0	0	0	0.877304	0.032069	0.113549
C376	P68363|P68366|Q6PEY2|Q9NY65	TUBA1B	0	0	0	0	0	0	0.0386327	0.0157517	0	0	0	0	0.961367	0.0157517	0	0	0	0	0	0.023063	0.0113911	0	0	0	0	0.976937	0.0113911	0.0112551
S278	Q13885|Q9BVA1	TUBB2A	0	0	0	0	0	0	0.392652	0.0793423	0	0	0	0	0.607348	0.0793423	0	0	0	0	0	0.452881	0.0898142	0	0	0	0	0.547119	0.0898142	0.219964
T366	P04350	TUBB4A	0	0	0	0	0	0	0.0360877	0.011805	0	0	0	0	0.963912	0.011805	0	0	0	0	0	0.0202636	0.00472887	0	0	0	0	0.979736	0.00472887	0.409884
T7	P0CG47|P0CG48	UBB	0	0	0	0	0	0	0.0286411	0.0109145	0	0	0	0	0.971359	0.0109145	0	0	0	0	0	0.00246239	0.00226492	0	0	0	0	0.997538	0.00226492	0.011337
S65	P0CG47|P0CG48	UBB	0	0	0.0545486	0.00765318	0	0	0.00225142	0.000503386	0	0	0	0	0.9432	0.00766972	0	0.0491034	0.00449752	0	0	0.0119307	0.00225809	0	0	0	0	0.938966	0.00503256	0.380159
S102	P13611	VCAN	0.000139311	8.40657e-05	0	0	0	0	0.00170969	0.000477022	0.000879546	0.000207043	0	0	0.997271	0.000526767	2.76045e-05	0	0	0	0	0.00156267	0.000517678	0.00281317	0.00104251	0	0	0.99556	0.0011643	0.00513616
T116	P13611	VCAN	8.49353e-05	2.80004e-05	0.00316677	0.000999993	0	0	0.00116007	0.000263207	0	0	0	0	0.995588	0.00103443	2.79293e-05	0.00135152	0.000397575	0	0	0.00292751	0.000684851	0	0	0	0	0.995653	0.00079238	0.00327387
T142	P13611	VCAN	0	0	0.00690601	0.0032531	0	0	0.0222536	0.0062771	0.000418601	0.000115936	0	0	0.970422	0.00707093	0	0.0182182	0.00656245	0	0	0.0114452	0.00300486	0.000342756	0.000107996	0	0	0.969994	0.00721849	0.00709887
S159	P13611	VCAN	0.000247294	0.000110173	0.00200404	0.000309216	0.00429047	0.000777915	0.000581561	0.000209571	0	0	0	0	0.992877	0.000869956	1.23661e-05	0.00148398	0.00032842	0.0046718	0.00073834	0.00219936	0.00158976	0	0	0	0	0.991632	0.00178339	0.00709703
T162	P13611	VCAN	0	0	0.00369548	0.000941877	0.000320036	7.26246e-05	0.00245911	0.000295399	0.000269948	6.77566e-05	0	0	0.993255	0.000992098	0	0.0117595	0.00301084	0.000391548	0.000129095	0.00251292	0.000395591	0.000310426	9.13157e-05	0	0	0.985026	0.00304083	0.011859
C243	P13611	VCAN	0	0	0.00400208	0.000800883	0	0	0.00115409	0.000446567	0.000211319	8.32618e-05	0	0	0.994633	0.000920744	0	0.00473602	0.00117348	0	0	0.00146463	0.000286816	0.000219877	0.000116379	0	0	0.993579	0.00121362	0.00256139
C270	P13611	VCAN	0	0	0.000708505	0.000219567	0	0	0.111019	0.0198397	0.048553	0.00693695	0	0	0.839719	0.0210186	0	0.00167393	0.000391979	0	0	0.231018	0.0515477	0.0574673	0.00718387	0	0	0.709841	0.0520474	0.116433
T279	P13611	VCAN	0.000942684	0.00056121	0.00191037	0.000297248	0.00112711	0.000423422	0.00228614	0.000342611	0.00116173	0.00019398	0	0	0.992572	0.000858843	0.000297779	0.00252796	0.000572892	0.00101382	0.000602554	0.00233221	0.000444605	0.00246974	0.000413765	0	0	0.990958	0.00107183	0.00883757
C294	P13611	VCAN	0	0	0.0446055	0.0117829	0	0	0.0166702	0.00366448	0.000941774	0.000249079	0	0	0.937783	0.0123421	0	0.0847805	0.0211574	0	0	0.0463354	0.0107882	0.00481394	0.00156916	0	0	0.86407	0.0238009	0.015031
C315	P13611	VCAN	0	0	0	0	0.0110907	0.00323426	0.81745	0.12639	0.00641135	0.00102526	0	0	0.165048	0.126436	0	0	0	0.00805812	0.00270849	0.722527	0.0700483	0.00653735	0.00131884	0	0	0.262878	0.070113	0.0218414
T3293	P13611	VCAN	0	0	0.709695	0.0628567	0	0	0	0	0.0908135	0.0135426	0	0	0.199491	0.0642991	0	0.762811	0.0747594	0	0	0	0	0.0854132	0.0118486	0	0	0.151776	0.0756925	0.0137146
S145	P63104	YWHAZ	0	0	0.00150666	0.000581299	0	0	0	0	0.14534	0.0927432	0	0	0.853154	0.092745	0	0.00204787	0.000858315	0	0	0	0	0.0388838	0.00598429	0	0	0.959068	0.00604553	0.00128606
