# Supplementary material for: Dehydroamino acids and their crosslinks in Alzheimer’s disease aggregates
Source: Brain Commun. 2025 Jan 16;7(1):fcaf019. doi: 10.1093/braincomms/fcaf019 (PMC11775630; doi:10.1093/braincomms/fcaf019)
Supplement: fcaf019_Supplementary_Data [file fcaf019_supplementary_data.zip › Supplementary_Table_7.xlsx]

## Sheet: Differential Abundance Raw Data
Supplementary Table 7: Differential abundance analysis of DHAAs, their conjugates, and phosphorylation, plotted in Fig. 4A.
Residue	Gene	Modification	Log2(AD/CTR)	.-log10(p-value)
T231	MAPT	Phosphorylation	4.28898	19.1057
S400	MAPT	Glutathione	5.31912	15.2834
T181	MAPT	Phosphorylation	3.29034	15.2268
S262	MAPT	Crosslink	3.80731	13.8007
S262	MAPT	Phosphorylation	3.11606	11.2841
S191	MAPT	Phosphorylation	3.73273	11.0018
T217	MAPT	Phosphorylation	2.14181	10.7405
T386	MAPT	DHAA	2.73415	10.5623
T263	MAPT	Glutathione	3.62841	9.9923
T319	MAPT	DTT-Acrylamide	4.20025	9.97163
S235	MAPT	Glutathione	4.3682	9.89021
T231	MAPT	DTT-Acrylamide	3.56604	9.85577
S262	MAPT	Glutathione	4.09266	9.41413
S2581	SRRM2	Phosphorylation	2.67424	8.91903
S184	MAPT	Glutathione	2.74265	8.61021
S396	MAPT	Phosphorylation	2.94202	8.4658
S400	MAPT	Crosslink	3.40559	8.33052
T263	MAPT	Phosphorylation	3.45914	8.30887
S285	MAPT	Glutathione	2.53763	8.06908
T17	MAPT	DHAA	3.12844	7.66301
S235	MAPT	Phosphorylation	3.44586	7.4262
S191	MAPT	Glutathione	2.33609	6.47748
S341	MAPT	Crosslink	3.16433	6.37199
S404	MAPT	Glutathione	2.95601	6.35618
S305	MAPT	Phosphorylation	2.54797	6.17227
T175	MAPT	Phosphorylation	2.35898	5.71911
S57	UBB	Phosphorylation	2.51147	5.69244
S88	EPB41L3	DHAA	-1.98297	4.61895
T7	UBB	Homocys	2.12293	4.37655
S65	UBB	DHAA	2.05543	4.3068
S724	TNR	Phosphorylation	1.79454	4.14173
S305	MAPT	DHAA	2.9411	4.03085
T212	APOE	DHAA	1.31883	4.02838
S161	ANXA2P2	DHAA	1.14902	3.7112
T126	HP	DHAA	1.94597	3.70397
S27	MARCKS	Phosphorylation	1.84322	3.67238
T220	HP	DHAA	2.24472	3.63234
S324	MAPT	Phosphorylation	1.51317	3.55487
T988	C4A	DHAA	2.18547	3.49225
S293	MAPT	Phosphorylation	1.83084	3.48032
T93	PKM	DTT-Acrylamide	2.08702	3.4699
S185	GPI	DHAA	-1.04184	3.45596
S404	MAPT	Phosphorylation	1.83584	3.40308
T322	CKM	DHAA	-1.64677	3.39328
S685	NEFM	Phosphorylation	1.45489	3.38606
S324	MAPT	DHAA	1.65582	3.31135
T22	UBB	DHAA	1.26624	3.29245
T8	ANXA5	DHAA	1.64608	3.2555
C49	PKM	DHAA	-1.43391	3.23957
T232	GFAP	DHAA	1.41666	3.22931
S316	MAPT	Phosphorylation	2.02965	3.21412
T55	UBB	Phosphorylation	1.59615	3.16461
S284	CNTN1	DHAA	1.96951	3.1481
T484	GLUD1	Homocys	-1.47508	3.1282
T21	ATP6V1B2	DHAA	-1.0267	3.04702
T347	VCP	DHAA	1.41118	3.00789
C3296	VCAN	DHAA	1.08504	2.99435
S148	YWHAE	DHAA	-0.953205	2.98416
T81	VCAN	DHAA	1.86097	2.98002
T13	HBB	Homocys	1.77132	2.97086
S343	GLUL	Phosphorylation	1.63767	2.94981
T272	ENO2	Glutathione	1.63691	2.87753
S174	PSMA5	DTT-Acrylamide	1.04252	2.86924
S62	DPYSL2	DTT-Acrylamide	-1.20355	2.83748
T45	PKM	DTT-Acrylamide	-2.30363	2.79015
T263	MAPT	Homocys	1.54978	2.72518
S144	VCAN	DHAA	2.16245	2.72021
T403	MAPT	Glutathione	1.3361	2.71774
T365	PKM	Homocys	1.30737	2.69266
S282	ACTBL2	Phosphorylation	1.38476	2.64749
S237	MAPT	Phosphorylation	0.914266	2.61838
T142	VCAN	Homocys	2.18296	2.57372
S631	ACO2	Phosphorylation	1.20774	2.53776
S368	SIRT2	Phosphorylation	1.26645	2.5333
S79	PSMA5	DHAA	1.21349	2.53205
S185	GPI	DTT-Acrylamide	1.28619	2.48733
T184	ACAN	DHAA	1.16604	2.47761
S633	NEFM	Phosphorylation	1.3633	2.4686
S498	ATP6V1B2	DHAA	-0.467639	2.42459
S65	CKMT1A	Phosphorylation	-1.37107	2.41061
S462	GLUD1	DHAA	-1.38522	2.40457
T321	ENO2	DHAA	-1.57506	2.39152
T310	FGB	DHAA	0.888058	2.37703
T462	EPB41L3	DHAA	-1.42047	2.36073
S234	VCAN	DHAA	1.15657	2.34399
T212	MAPT	Phosphorylation	1.21941	2.34017
T85	HBG1	DHAA	1.04561	2.33369
T911	NEFH	Phosphorylation	1.26573	2.33115
T949	POTEF	DHAA	-1.36538	2.32142
C145	HP	DTT-Acrylamide	1.28782	2.31507
T148	TBC1D10B	DHAA	1.43431	2.3134
T50	PKM	Phosphorylation	-1.61357	2.30825
T116	VCAN	DHAA	1.98421	2.30785
C504	DPYSL2	DHAA	-0.815625	2.27199
S159	VCAN	Phosphorylation	0.92425	2.2026
S333	PKM	Homocys	1.2733	2.19705
S36	H1-4	DHAA	0.870006	2.1823
S40	ENO1	DTT-Acrylamide	1.0616	2.16934
S54	PEBP1	Homocys	0.950866	2.16127
T142	VCAN	DTT-Acrylamide	0.858926	2.15331
T315	CKMT1A	DHAA	-1.8023	2.14027
T14	TPPP	Phosphorylation	-0.77749	2.13449
C474	PKM	DTT-Acrylamide	1.34756	2.12029
T203	PFKP	DHAA	-0.923503	2.11818
C399	ENO1	Homocys	1.26479	2.11202
S58	CNDP2	DHAA	1.39773	2.10959
T133	EEF1A1	Phosphorylation	-1.41916	2.10746
S198	MAPT	Phosphorylation	0.835207	2.10208
S1068	AHNAK	DHAA	1.4477	2.0971
S70	STXBP1	DHAA	-1.19159	2.0848
T105	PSMB3	DTT-Acrylamide	1.33813	2.03198
T335	DPYSL3	Phosphorylation	1.43971	2.02865
S186	KRT1	DHAA	-1.44107	2.024
T3189	LRP1	DHAA	1.26538	2.01313
S432	C3	DHAA	0.544872	1.99675
T108	FGB	DHAA	1.27535	1.99405
T57	DPYSL2	Phosphorylation	0.833297	1.99224
T7	HACD2	DTT-Acrylamide	-0.916422	1.99136
T349	DPYSL2	Glutathione	1.32553	1.98975
T403	MAPT	Phosphorylation	1.39136	1.98626
T138	IDH3A	DHAA	-0.716038	1.98567
T318	ACTB	DHAA	-0.988166	1.97236
T177	GAPDH	DHAA	1.59773	1.96754
S329	HSPA8	DHAA	-0.611394	1.96269
T119	HP	DHAA	1.26881	1.96231
S184	RAB5B	DHAA	-1.34234	1.962
C57	HAPLN2	Homocys	-1.16555	1.95797
T255	ALDOA	Glutathione	0.728257	1.94917
S615	NEFM	Phosphorylation	1.38876	1.94241
T229	MBP	Phosphorylation	-1.30395	1.92595
T272	ENO2	DHAA	-1.14076	1.91616
S259	GFAP	Homocys	1.06693	1.8884
C49	PKM	DTT-Acrylamide	-1.29022	1.88407
T242	HAPLN2	Homocys	-1.26399	1.88223
T250	SYN2	DHAA	-0.625316	1.88034
S620	NEFM	Phosphorylation	0.894924	1.87818
T48	GFAP	DHAA	1.04122	1.87164
S35	FABP3	DHAA	-0.939644	1.86797
S331	DPYSL2	Phosphorylation	1.21258	1.86356
T224	SYT1	DHAA	-1.0733	1.85798
S736	NEFM	Phosphorylation	1.56569	1.85708
S404	MAPT	Homocys	1.34381	1.85693
T106	ACTB	DHAA	-1.30274	1.85488
S249	ENO1	DHAA	1.44275	1.85122
S127	PKM	DHAA	1.49077	1.8456
T188	BCAN	DHAA	1.26764	1.81524
S442	DPYSL2	Phosphorylation	0.81606	1.80935
T509	DPYSL2	DHAA	1.11533	1.7869
C3296	VCAN	DTT-Acrylamide	1.02034	1.78173
T89	PACSIN1	DHAA	1.74405	1.77964
T322	CKB	Phosphorylation	-1.02459	1.77946
T93	CKMT2	Homocys	0.681305	1.77382
S100	PKM	Phosphorylation	-1.30836	1.77323
S362	PKM	DTT-Acrylamide	0.719933	1.77301
C357	ENO2	Homocys	0.948232	1.76781
T93	SYN2	DHAA	-1.31313	1.74705
S1024	SPTBN1	DHAA	-0.513747	1.74457
S57	PARK7	DHAA	1.5856	1.74439
S241	GAPDH	DTT-Acrylamide	-1.12765	1.73573
T68	S100A9	DHAA	0.933895	1.73513
C439	CRMP1	Glutathione	0.876733	1.73345
C248	CRMP1	DTT-Acrylamide	1.64532	1.72886
T145	C4A	DHAA	0.988151	1.72584
T349	DPYSL3	DHAA	1.28085	1.7249
S184	MAPT	Phosphorylation	0.661705	1.70028
S114	VCAN	DHAA	1.41069	1.69898
C240	ALDOC	DHAA	1.38725	1.68936
C509	DPYSL2	Crosslink	-1.07712	1.68465
C130	VCAN	Homocys	0.976854	1.6814
T176	SELENBP1	DHAA	1.066	1.67085
S160	ALDOC	Phosphorylation	0.999193	1.66477
T70	LAP3	DHAA	0.348757	1.65878
C152	GAPDH	Glutathione	0.699189	1.65814
S614	ACO2	DHAA	0.995321	1.6503
T33	SNCA	DHAA	-0.459796	1.64963
T58	THY1	Glutathione	0.9393	1.64081
S507	DPYSL2	DHAA	0.869219	1.62301
S921	MAP4	DTT-Acrylamide	1.10946	1.62062
S134	PDHB	DHAA	-0.644125	1.61418
T108	PRDX2	DHAA	0.978024	1.61312
T183	PTGDS	DHAA	0.934366	1.6131
T8	ANXA5	Homocys	-1.01286	1.60535
S330	PKLR	Phosphorylation	-1.07009	1.60515
S37	ENO1	DTT-Acrylamide	0.913921	1.60054
S174	PSMA5	DHAA	-1.19558	1.59621
S305	MAPT	Glutathione	0.833935	1.58724
C247	GAPDH	Homocys	-0.760459	1.58556
S337	CKB	DHAA	-0.980269	1.57583
T279	VCAN	Glutathione	1.19767	1.57375
S379	ALDH7A1	DHAA	0.860831	1.57202
C504	DPYSL2	Glutathione	-0.690132	1.57099
T789	POTEF	Phosphorylation	-1.0221	1.57048
T86	HAPLN2	DHAA	0.797374	1.56999
S1065	POTEF	DHAA	-0.559274	1.56939
S237	MAPT	Glutathione	1.18825	1.56841
T68	HAPLN1	DHAA	0.471393	1.56278
T85	HBD	DHAA	0.993192	1.56272
S301	ACTBL2	DHAA	-0.945634	1.55964
C334	DPYSL2	DHAA	1.09019	1.53231
C294	GFAP	DHAA	-1.21177	1.53172
S605	SYN1	DHAA	-0.424369	1.53016
T39	HBA1	DHAA	1.20934	1.5258
C318	ACAN	DHAA	0.912486	1.52374
T50	PKM	DTT-Acrylamide	1.12891	1.51879
T162	VCAN	DHAA	-1.08891	1.51654
S82	HBA1	Glutathione	0.762172	1.51555
C42	TPI1	Homocys	-0.930462	1.51479
S210	MAPT	Glutathione	1.2321	1.5144
C28	THY1	DTT-Acrylamide	0.856814	1.51077
T410	GLUD1	DHAA	-1.36484	1.50847
T107	PPIA	DHAA	-0.945008	1.50247
S442	DPYSL2	Glutathione	1.08323	1.49162
T893	FLNA	DHAA	-1.03601	1.47685
S356	MAPT	Phosphorylation	1.02504	1.47565
T94	TUBA1B	DHAA	-0.87092	1.4742
T301	SEPTIN7	DHAA	-0.215043	1.46701
T238	PGAM1	DHAA	-1.38944	1.46643
S251	SEPTIN7	DHAA	1.12546	1.45383
C295	TUBA1B	DHAA	1.26375	1.45232
T831	NEFM	DHAA	1.03309	1.44612
S332	CKM	DHAA	0.987634	1.4405
S1210	LAMB1	Phosphorylation	-0.899409	1.43983
T116	VCAN	Phosphorylation	0.695021	1.43945
S540	DPYSL2	DHAA	-0.610849	1.43773
T30	MAPT	Homocys	0.638179	1.43214
S442	DPYSL2	DHAA	0.947254	1.42768
C326	PKM	Homocys	0.813027	1.42757
T102	DPYSL3	DHAA	1.0869	1.4261
T50	PKM	Homocys	-1.50782	1.4254
T1123	LAMC1	DHAA	0.464972	1.42536
T327	CKB	DHAA	-1.31972	1.42436
S73	PSMA1	Phosphorylation	-1.4359	1.41942
T372	CRMP1	Phosphorylation	-1.0475	1.41895
S332	DCLK1	DHAA	-0.721029	1.41769
S67	PRSS1	DHAA	1.23448	1.41583
T96	PGAM2	DHAA	0.60378	1.40957
T116	F13A1	DHAA	0.61993	1.40044
T143	IGHG1	DHAA	0.971024	1.39233
T55	TUBB4B	DHAA	-1.09765	1.38994
S159	VCAN	DHAA	1.00841	1.38757
T241	SYN1	Phosphorylation	-0.633542	1.38002
S7	CSTB	DTT-Acrylamide	0.576056	1.37954
S65	CKMT1A	DTT-Acrylamide	-1.01815	1.37838
T427	GDI1	DHAA	-0.84523	1.37622
T36	GLUL	DHAA	-0.710736	1.37531
C66	ALDH2	DTT-Acrylamide	0.800369	1.37169
T202	SYT1	DHAA	-1.17357	1.37122
T282	CKB	DTT-Acrylamide	-1.09528	1.37111
S100	PKM	DHAA	-0.864734	1.36963
T285	DPYSL2	DHAA	0.898749	1.36825
T159	RAB1A	DHAA	1.15867	1.36356
T487	LAP3	DHAA	-0.635487	1.36339
T352	GLUL	DHAA	1.39539	1.36017
T272	DPYSL2	Homocys	1.08068	1.35982
S72	CLU	DHAA	0.691188	1.3556
T124	HBB	DHAA	-1.16157	1.35412
S177	PSMA1	DHAA	-1.13182	1.35345
S174	ME3	DHAA	-0.889454	1.35314
T386	CRMP1	DHAA	0.621226	1.34877
T1465	SPTBN1	DHAA	-1.28557	1.34506
S237	LDHA	DTT-Acrylamide	0.980051	1.34363
C339	ALDOA	DHAA	-0.466099	1.34348
C25	GNB2	DTT-Acrylamide	-0.932606	1.3415
S214	MAPT	Phosphorylation	0.854582	1.33874
T1227	CNTNAP1	Glutathione	-0.818677	1.33745
T147	GSS	DHAA	0.768398	1.33699
T256	VCAN	DTT-Acrylamide	0.670534	1.33597
T255	CKB	Glutathione	0.651565	1.3335
S542	DPYSL2	Phosphorylation	0.895206	1.33293
S333	COL9A1	DTT-Acrylamide	1.34665	1.31489
C243	VCAN	DHAA	1.0828	1.3137
S83	GAPDH	Phosphorylation	1.11505	1.31097
S774	COL6A2	DHAA	-1.08773	1.3109
T521	DPYSL2	Phosphorylation	0.617251	1.30307
T287	TKT	DHAA	0.766579	1.30284
C127	FTL	DHAA	1.21882	1.30064
T74	DPYSL3	DHAA	-1.23312	1.29477
C112	SOD1	Homocys	1.1686	1.28862
C89	CKMT1A	Glutathione	0.777643	1.28853
S362	PKM	Homocys	1.22369	1.28655
S48	STXBP2	Phosphorylation	0.977355	1.28623
T114	CKMT1A	DHAA	1.38406	1.28281
S140	PRDX4	Phosphorylation	1.03709	1.28176
S513	ALB	DTT-Acrylamide	-1.01993	1.27838
S53	ALDH6A1	DHAA	0.865005	1.27049
S82	HBA1	DHAA	1.04113	1.26019
T158	ALDOA	Phosphorylation	1.09122	1.2562
S53	SHE	DHAA	1.10224	1.25188
T150	FTL	Glutathione	-1.02632	1.25011
S96	FTH1	DHAA	0.946009	1.2499
C240	HAPLN2	DTT-Acrylamide	-0.809385	1.24937
S517	DPYSL2	Phosphorylation	0.889571	1.24723
T42	HBA1	DTT-Acrylamide	-1.15696	1.24513
T78	PSMB2	DHAA	0.710525	1.24467
C248	DPYSL2	Glutathione	-1.09337	1.24315
S23	RAB7A	DHAA	-0.894648	1.24288
S446	SPTBN1	DHAA	-0.893393	1.24188
S478	NDUFS1	DHAA	-0.808773	1.24101
S62	PGK1	DHAA	-1.16801	1.24002
T504	TKT	DTT-Acrylamide	0.784657	1.23815
S181	NHERF1	DHAA	0.626976	1.23284
T409	GLUD1	Homocys	1.06454	1.23042
T177	PSMA7	DTT-Acrylamide	0.649099	1.22888
T183	GNAI2	DTT-Acrylamide	1.12075	1.2265
T309	VCAN	Phosphorylation	0.862333	1.22641
S672	NEFM	Phosphorylation	0.881236	1.22037
T175	GAP43	DHAA	-0.581678	1.21876
T284	ALDH1A2	Phosphorylation	0.459523	1.21854
S227	GLUD1	DHAA	-0.477751	1.21779
T331	A2M	DHAA	0.540191	1.21311
T72	TUBB4A	DHAA	-1.15421	1.21081
C172	GLUD1	DTT-Acrylamide	0.608842	1.20625
S341	ACOT7	DHAA	-0.39651	1.20455
S420	KRT1	DHAA	1.19412	1.19903
T235	ALDOC	Phosphorylation	0.963608	1.19866
S152	PGAM1	DHAA	-0.714442	1.1969
S211	HAPLN1	DHAA	-0.78416	1.19232
S342	NACC1	Phosphorylation	0.943195	1.19108
T124	ALDOB	Homocys	0.694568	1.19051
T522	FGA	DHAA	0.951984	1.19019
S117	PGM1	Phosphorylation	0.97649	1.19014
S54	HSPA4	Phosphorylation	0.917691	1.1896
S226	SIRT2	DHAA	-0.859528	1.18834
S53	ALDH6A1	Phosphorylation	-0.969013	1.18615
S16	GFAP	DHAA	1.11716	1.18604
S210	GAPDH	Phosphorylation	-0.728983	1.18198
T125	ALDOA	Phosphorylation	0.591603	1.18184
S176	ALDOA	DHAA	0.985453	1.17905
S268	ENO2	Homocys	1.16616	1.17594
S36	ALDOA	Phosphorylation	0.915047	1.17508
T253	SEPTIN7	DHAA	0.96591	1.17471
S370	CKMT1A	Glutathione	0.642344	1.16877
T246	GAPDH	DHAA	0.422528	1.16749
S299	HAPLN2	DHAA	0.91918	1.16706
T54	HAPLN2	DHAA	0.717758	1.16642
S289	MAPT	Phosphorylation	0.961534	1.1643
S205	MBP	Phosphorylation	0.899051	1.16394
S80	CRMP1	Phosphorylation	0.693228	1.16386
C334	DPYSL4	DHAA	-0.864647	1.15921
C767	AGL	DHAA	0.839509	1.15884
S7	CSTB	Homocys	1.01063	1.15474
S312	GAPDH	DHAA	-0.461942	1.14724
S132	BASP1	DHAA	0.587426	1.14226
S222	GDI1	DHAA	-0.986451	1.14097
S186	KRT1	DTT-Acrylamide	0.654495	1.13973
T1268	DYNC1H1	DHAA	-0.990822	1.13857
S312	GOT1	DHAA	1.02787	1.13511
S37	PKM	Glutathione	0.930872	1.13215
S226	CRMP1	Phosphorylation	-0.844125	1.13192
S3	PRDX2	DHAA	1.19877	1.12998
T446	ALB	DHAA	-1.37966	1.12969
S30	INA	DTT-Acrylamide	0.479912	1.12762
S350	GLUL	DTT-Acrylamide	-0.907886	1.12583
T158	ALDOC	DHAA	0.733549	1.12509
T366	TUBB	DHAA	1.24442	1.12437
T212	GPI	DHAA	-0.981017	1.12368
T207	KRT9	DHAA	0.971913	1.12367
S249	MBP	DHAA	0.865658	1.12061
S178	NEGR1	DHAA	0.963219	1.11852
S285	CKB	DHAA	-0.64017	1.11701
T637	ACO2	DHAA	-1.31549	1.11463
S188	MDH1	Homocys	0.849932	1.11453
S54	HSPA4	DTT-Acrylamide	0.840554	1.1138
S99	PEBP1	DHAA	-0.975555	1.11248
T80	PKM	DHAA	0.491971	1.11041
T41	CYCS	Homocys	-0.583791	1.10283
S206	PSMB4	DHAA	-0.801666	1.09715
T358	GLUL	DHAA	0.902745	1.09516
S7	PSMA2	DHAA	1.65907	1.09482
S125	GAPDH	DTT-Acrylamide	-0.830705	1.09079
T166	TUBB2A	DHAA	-0.91003	1.08771
S102	VCAN	Phosphorylation	0.570639	1.08376
S94	COL6A1	DHAA	1.24946	1.08339
S259	VCAN	DHAA	0.569459	1.08127
T365	PKM	Glutathione	0.607876	1.07592
S195	TPI1	DHAA	-0.254138	1.0745
T453	KRT9	DHAA	-0.774263	1.07368
S162	LDHB	DHAA	0.971107	1.07217
S8	CFL1	DHAA	-0.590969	1.07179
T195	PKM	Glutathione	-0.583144	1.06803
S405	DPYSL2	DTT-Acrylamide	0.82607	1.06577
T509	DPYSL2	Phosphorylation	1.00543	1.06459
T28	TPI1	DHAA	1.08544	1.05874
T799	MVP	DHAA	-0.889191	1.05609
T195	PKM	Phosphorylation	1.16606	1.05591
T173	PSMA6	DHAA	-0.693853	1.0541
S117	GLUD1	Homocys	0.693734	1.05191
S249	ENO2	DHAA	0.973724	1.05104
C243	VCAN	DTT-Acrylamide	0.584142	1.05059
T520	ALB	DHAA	0.634919	1.05054
S320	MAPT	Phosphorylation	-0.774797	1.04895
S3209	VCAN	DHAA	0.866518	1.04108
S416	DPYSL2	DHAA	1.00526	1.04068
T198	PSMA1	Glutathione	0.787781	1.03917
C49	PKM	Homocys	-0.911389	1.03459
T66	UBB	DHAA	1.14675	1.03404
C316	CKMT1A	DHAA	-0.816015	1.03326
S18	CALM1	DHAA	-0.563856	1.03324
S214	MAPT	DHAA	0.614584	1.02969
S46	ALDOA	Homocys	0.84324	1.02198
S132	STX1A	DHAA	-0.565646	1.02022
T363	CKMT1A	Homocys	0.642538	1.01939
S405	DPYSL2	Phosphorylation	0.814631	1.01757
S304	ACTBL2	Phosphorylation	-0.790447	1.01549
S118	PGAM1	DHAA	0.716844	1.01477
S583	BCAS1	DHAA	-0.915582	1.01471
T107	DPYSL5	DHAA	0.806246	1.0066
S271	SELENBP1	DHAA	0.700075	1.00501
C295	TUBA8	DTT-Acrylamide	-0.950577	1.00489
S498	MCCC2	DHAA	-0.599374	1.00452
T80	TUBA1B	Phosphorylation	-0.693427	1.00429
T177	HSPA8	DHAA	1.03566	1.00376
T365	GSR	DHAA	0.331616	1.00375
T682	UBA1	DHAA	-0.933042	1.00366
C36	LDHB	Homocys	1.30464	1.0014
T159	GFAP	Homocys	0.922436	0.998198
C323	CRMP1	DHAA	0.831008	0.998139
S337	CKM	DHAA	-0.760857	0.996375
T124	ALDOA	DHAA	-0.946275	0.996249
T235	ALDOA	Homocys	0.414187	0.995231
T249	FGG	DHAA	0.539891	0.994565
T366	TUBB	Glutathione	0.837371	0.992531
S68	TAGLN3	DHAA	-0.679525	0.99188
C168	PEBP1	Homocys	0.819698	0.989807
C315	VCAN	DTT-Acrylamide	0.793171	0.988224
T298	ACTBL2	DHAA	-0.964232	0.985996
T898	A2M	DHAA	0.876728	0.985421
T287	CAMK2D	DHAA	0.831698	0.98348
S518	DPYSL2	Phosphorylation	-0.677932	0.98282
S21	TPI1	Phosphorylation	-0.452368	0.981985
C248	DPYSL2	DHAA	0.475298	0.978968
S519	PKM	DHAA	1.47362	0.978089
T218	DPYSL3	DHAA	-0.72927	0.976644
S814	BCAN	DHAA	0.672718	0.976098
S268	ENO2	DTT-Acrylamide	0.979422	0.975567
S29	CA2	DHAA	0.365654	0.975224
S400	MAPT	Phosphorylation	0.695521	0.974764
S158	TPPP3	DHAA	0.405643	0.972231
S125	SH3GL2	DHAA	-0.81245	0.972229
T45	PKM	Homocys	1.23595	0.966136
T232	ATP1A1	DHAA	-0.970744	0.965319
T63	CFL1	DHAA	0.847185	0.95627
S95	GPX1	Glutathione	-0.974209	0.956226
T318	SEPTIN7	DHAA	-0.367446	0.955772
S628	NEFM	Phosphorylation	0.97332	0.954203
T139	PKM	Phosphorylation	1.33126	0.953018
T241	ALDOA	DHAA	0.546727	0.951896
S285	DLD	DHAA	-0.795935	0.950164
S21	TPI1	DHAA	0.729683	0.947934
T280	DPYSL3	DTT-Acrylamide	0.673692	0.947883
T130	STOM	DHAA	0.601029	0.947807
S191	A2M	DHAA	0.875768	0.947235
S56	CBR3	DHAA	-0.362674	0.946251
T114	DPYSL2	DHAA	0.848559	0.944823
S199	PLP1	DTT-Acrylamide	-1.01091	0.942528
S1249	A2M	DHAA	-0.872006	0.939795
S384	GLUD1	DHAA	0.978057	0.93958
T93	FTL	Homocys	0.606192	0.937383
S399	PGK1	DHAA	0.734822	0.935364
T542	GPI	DHAA	-0.711454	0.926329
C31	PKM	DHAA	0.689136	0.920064
S301	ACTG2	DHAA	-0.693288	0.918306
C270	VCAN	DTT-Acrylamide	0.726375	0.916978
S122	IGHG1	DHAA	-0.52778	0.916535
T487	ALDH7A1	DTT-Acrylamide	0.712899	0.91646
C62	CKMT1A	Homocys	-0.740263	0.916394
S341	ALDH7A1	DHAA	1.58631	0.914881
T104	ACTG2	DHAA	-0.854015	0.914405
T481	HSPA5	DHAA	0.539203	0.913912
C376	LAP3	DHAA	0.909801	0.909092
T327	CKB	Homocys	-0.839793	0.90737
S229	PSMB5	DHAA	-0.581704	0.904794
S50	CKMT1A	Phosphorylation	1.41228	0.901074
T111	CALM1	Phosphorylation	0.613537	0.900759
T64	CS	DHAA	-0.717064	0.899417
S337	GYG1	DHAA	0.841102	0.897188
T119	ALDOC	Phosphorylation	0.766257	0.897027
S521	COL6A3	DTT-Acrylamide	-0.982218	0.897003
T183	PRDX1	DHAA	0.668444	0.89635
T72	TUBB	DHAA	-1.06758	0.89621
S362	ENO3	DHAA	-0.547215	0.893798
T284	GSN	DHAA	0.396018	0.892851
S76	PRDX2	DTT-Acrylamide	1.16598	0.892597
S369	CHL1	DHAA	-0.772551	0.890169
T51	HBB	DHAA	0.656667	0.888239
S84	ALDH7A1	DHAA	0.353788	0.887943
T284	ALDH1A2	DTT-Acrylamide	-0.713785	0.885357
S58	FGB	DHAA	0.629293	0.879661
S287	PKM	DHAA	-0.546827	0.875679
S237	LDHA	DHAA	-0.514407	0.873764
T44	SNCA	DHAA	0.649139	0.87323
T118	TKT	DHAA	0.82696	0.870987
S218	SEPTIN2	Phosphorylation	0.581432	0.870077
S1011	GOLGA4	Homocys	0.765728	0.869166
S334	SEPTIN7	DHAA	-0.679286	0.868013
S114	VCAN	Phosphorylation	-0.668109	0.866916
C170	HAPLN2	DTT-Acrylamide	0.557531	0.86621
S115	DPYSL2	DHAA	0.58943	0.864168
T31	YWHAH	DHAA	0.966361	0.863756
S405	CRMP1	DHAA	-0.630767	0.861181
S238	LDHB	Phosphorylation	-0.594156	0.860781
S132	ALDOC	DTT-Acrylamide	0.425887	0.857273
S184	PCDHGA6	Phosphorylation	1.11608	0.855534
S542	DPYSL2	DHAA	-0.330791	0.855413
S507	DPYSL2	Homocys	-0.67266	0.850902
T386	MAPT	Phosphorylation	1.27139	0.849218
T180	NYX	DHAA	-0.992929	0.847953
C240	ALDOA	DHAA	-0.91593	0.846706
T184	GAPDH	Phosphorylation	0.769767	0.844558
S282	PDHB	DHAA	-0.734524	0.840621
S104	TKT	DHAA	-0.907515	0.836972
T92	CKMT1A	DHAA	-0.652175	0.835399
S157	ENO1	DTT-Acrylamide	0.516489	0.830364
T253	ALDOA	Phosphorylation	-0.764255	0.827726
C290	HAPLN2	DTT-Acrylamide	-0.84196	0.826512
S114	ACAN	DHAA	0.788728	0.825706
S285	MAPT	DHAA	0.551525	0.825582
S73	PSMA1	DHAA	0.526097	0.823691
C106	NIPSNAP3B	DTT-Acrylamide	0.467261	0.822542
T25	LDHB	DHAA	0.552144	0.822533
C439	CRMP1	DHAA	1.15623	0.816408
S160	ALDOA	Glutathione	-0.416961	0.815215
S62	PSMA5	DHAA	-0.588021	0.815053
T350	GOT1	DHAA	0.585989	0.814163
S58	ALDH7A1	DHAA	0.74348	0.813134
C439	DPYSL2	Homocys	-0.756869	0.81227
T349	DPYSL2	DHAA	0.721962	0.810839
S362	PKM	Phosphorylation	0.865656	0.808806
T54	HAPLN2	Phosphorylation	-0.630299	0.808229
S147	BCAN	DHAA	-0.673523	0.802253
S66	GOT1	DHAA	0.824433	0.802132
S268	AKR1A1	Homocys	1.04952	0.800363
T177	PSMA7	DHAA	0.663515	0.797617
T117	GNAO1	DHAA	0.890821	0.793123
S289	MAPT	Homocys	0.554719	0.791837
S636	GSN	DHAA	-0.71987	0.791351
T219	PSMA5	Phosphorylation	0.375589	0.791102
S128	CKB	Glutathione	0.525541	0.790976
S102	VCAN	Homocys	0.933321	0.790392
S667	NEFM	Phosphorylation	0.79641	0.790385
T1330	FCGBP	DHAA	0.543421	0.786063
T341	SPTAN1	DHAA	-0.407828	0.783766
T66	THY1	DHAA	-0.415058	0.782985
T213	LDHA	DHAA	-0.587451	0.781193
S260	DPYSL2	DHAA	1.03275	0.781086
S196	CKMT1A	DHAA	-0.594478	0.781029
T33	TUBB4A	DHAA	0.627949	0.779274
T73	PSMA6	DHAA	-0.779031	0.778608
T161	ACTBL2	DHAA	-0.740552	0.77841
C112	GLUD1	DHAA	-0.816527	0.777257
S763	TNR	DHAA	0.846476	0.772853
S36	HBA1	DHAA	0.461094	0.771923
S125	GAPDH	Glutathione	0.873282	0.771741
S670	NEFM	Phosphorylation	0.722964	0.771242
C70	PRDX2	DTT-Acrylamide	1.09526	0.770066
T162	VCAN	Homocys	0.514547	0.769196
S241	MAPT	DTT-Acrylamide	-0.55855	0.768989
S664	PYGM	DHAA	0.564428	0.76813
C172	GLUD1	Homocys	0.662149	0.766777
S288	DPYSL2	Homocys	0.570724	0.763129
T280	DPYSL4	Phosphorylation	0.887213	0.762947
S115	DPYSL2	DTT-Acrylamide	0.487524	0.76153
S472	DPYSL3	DHAA	-0.551834	0.761136
T238	VCAN	Phosphorylation	0.452689	0.760988
S518	DPYSL2	Glutathione	0.561703	0.75988
T427	HSPA8	DHAA	-0.486851	0.759672
C90	CKMT2	Glutathione	-0.640515	0.75921
S211	HAPLN1	DTT-Acrylamide	0.357077	0.758257
T215	GPI	DHAA	0.712232	0.756892
S5	GOT1	DHAA	0.987205	0.755598
T294	GAPDH	Homocys	0.374182	0.7527
T163	HSPA8	DHAA	-0.382916	0.752606
S238	MAPT	Phosphorylation	0.42962	0.752322
T114	DPYSL2	Homocys	0.330905	0.751548
C294	GFAP	Homocys	0.434068	0.750266
S142	BASP1	DHAA	0.571025	0.750258
S9	SNCB	DTT-Acrylamide	0.520495	0.747672
T360	CKMT1A	Homocys	0.533061	0.747638
S402	DPYSL3	DHAA	-0.598761	0.747317
S160	ALDOC	DHAA	0.445672	0.747219
S428	DPYSL2	DHAA	-1.05922	0.747094
S313	GLUL	Glutathione	0.601773	0.742906
T111	GLUL	DHAA	-0.638914	0.741754
T166	TUBB4A	DHAA	-1.03432	0.739235
T19	ENO2	DHAA	-0.514523	0.738293
S219	BASP1	DHAA	-0.57329	0.736879
S345	CKB	DHAA	0.668966	0.7348
T189	CTSD	DTT-Acrylamide	-0.560887	0.734752
T436	ALB	DHAA	0.693981	0.734461
T309	GAPDHS	DHAA	0.633757	0.734385
S258	MAPT	Homocys	0.390183	0.731608
S400	MAPT	DHAA	0.549168	0.729974
S873	MVP	DHAA	0.402044	0.729564
T65	PEBP1	DHAA	0.314566	0.728554
S78	TUBB4A	DHAA	-0.500855	0.727919
T272	GOT1	DHAA	0.509874	0.724572
S218	SEPTIN2	Glutathione	0.686308	0.724058
T73	TUBA1B	DHAA	0.527538	0.721827
T806	POTEI	DHAA	-0.531137	0.721329
C201	PLP1	DTT-Acrylamide	0.692754	0.720878
C359	GLUL	DHAA	0.772618	0.718256
S541	GPI	DHAA	-0.571327	0.71675
S45	HBD	DHAA	0.563929	0.716551
S128	CKB	DHAA	-0.837195	0.711322
T65	ALDOA	DHAA	1.48218	0.710899
S638	HSPA9	DHAA	-0.52943	0.710867
S1866	DLG5	DTT-Acrylamide	0.477355	0.708496
S275	ENPP6	DHAA	0.453706	0.705788
C439	DPYSL2	Glutathione	0.583271	0.705373
S72	PRDX6	Glutathione	0.658494	0.70419
S1942	TNRC18	DTT-Acrylamide	0.551573	0.703406
S83	GAPDH	Homocys	-0.63425	0.701214
C127	FTL	Homocys	-1.08238	0.700827
C203	BCAN	Homocys	0.727786	0.700167
C179	DPYSL2	DHAA	-0.71138	0.699538
C127	TPI1	DHAA	-0.550805	0.697444
S157	ENO2	DTT-Acrylamide	0.56439	0.696617
S286	IGHG1	DHAA	0.618735	0.69509
S73	HBD	Homocys	0.689559	0.694901
T75	GAPDH	DHAA	0.65983	0.694719
S4	ALDOC	DHAA	-0.407972	0.694273
S76	PRDX2	DHAA	0.40058	0.693906
C247	GAPDH	DHAA	0.222362	0.693038
S31	GNB1	Glutathione	-0.381922	0.691907
T403	MAPT	DHAA	1.04726	0.691583
S36	ALDOC	Phosphorylation	0.511988	0.691557
T211	GAPDH	DTT-Acrylamide	0.426225	0.691093
S241	GAPDH	DHAA	-0.445864	0.689407
S522	DPYSL2	Phosphorylation	0.73368	0.688563
T1188	TNR	DHAA	-0.274067	0.687231
S107	NME2P1	DTT-Acrylamide	0.657519	0.686284
S221	ENO2	DHAA	0.736796	0.684464
S36	ALDOA	DHAA	-0.658893	0.683588
T159	GFAP	DTT-Acrylamide	-0.40624	0.681168
C149	HP	DHAA	0.572187	0.681043
T177	DPYSL2	Homocys	0.526858	0.680197
S454	ALDH4A1	Glutathione	0.817217	0.679676
T81	HAPLN2	DHAA	-0.773409	0.678611
S300	ACTB	DHAA	-0.573882	0.67837
C439	CRMP1	DTT-Acrylamide	0.684202	0.677301
C156	GAPDH	DHAA	-0.461376	0.677072
C290	HAPLN2	Homocys	0.607885	0.676491
T278	KRT1	DTT-Acrylamide	0.553733	0.675016
S1462	CLTC	DHAA	0.853495	0.674868
S307	GLUL	DTT-Acrylamide	-0.731179	0.673993
S157	ENO3	DTT-Acrylamide	0.530254	0.67272
S245	ALDOA	Phosphorylation	0.622509	0.670628
S62	PTPRZ1	DHAA	0.800591	0.669156
T308	FGB	DHAA	0.698653	0.668326
T285	CRMP1	Phosphorylation	-0.796125	0.667052
S24	CKB	DHAA	-0.679356	0.664334
T330	HK1	Phosphorylation	0.852991	0.663628
T305	ACTA1	DHAA	0.976488	0.66176
S313	GLUL	DHAA	0.744789	0.661723
T177	GAPDH	DTT-Acrylamide	0.618807	0.660947
S73	HBD	DTT-Acrylamide	0.551299	0.659588
S192	GAPDH	DHAA	0.385232	0.659288
T219	PYGB	DHAA	0.612138	0.659087
S80	CRMP1	DHAA	0.570023	0.658414
S312	GAPDH	Phosphorylation	-0.603219	0.658309
S301	ACTG2	DTT-Acrylamide	0.337264	0.6583
S356	MAPT	DHAA	0.368022	0.657382
T173	PTGDS	DHAA	-0.850631	0.657264
T41	ENO1	Phosphorylation	-0.613389	0.656642
C152	GAPDH	DHAA	-0.371554	0.656542
T448	SYN1	DHAA	0.748565	0.6563
T309	GAPDHS	Glutathione	0.571741	0.654657
T478	HSPD1	DTT-Acrylamide	0.401011	0.654439
T458	DPYSL2	DTT-Acrylamide	0.438879	0.653659
T78	PSMA1	Phosphorylation	0.368247	0.651922
S172	PSMA5	DHAA	-0.69775	0.651375
S160	ALDOC	Glutathione	0.655703	0.65131
S172	PKM	Glutathione	0.559099	0.651287
S257	DPYSL2	Homocys	-0.760689	0.650742
C111	PSMB5	DHAA	0.814372	0.648213
S236	TPI1	DHAA	-0.565363	0.64671
S400	MAPT	Homocys	0.756663	0.645603
S37	PKM	DHAA	-0.371118	0.644483
T361	MAPT	Phosphorylation	0.376252	0.644421
T458	DPYSL2	Phosphorylation	0.582313	0.643424
C254	CKB	DTT-Acrylamide	0.845339	0.643325
C70	PSMA7	DHAA	0.519715	0.642537
T878	AASS	Phosphorylation	-0.504931	0.642091
S70	LDHB	Phosphorylation	-0.545942	0.641071
S971	POTEF	Phosphorylation	0.408913	0.640979
S160	ALDOA	DTT-Acrylamide	0.667944	0.640722
T361	MAPT	Homocys	-0.577097	0.63968
S203	PGK1	Phosphorylation	0.462546	0.638951
S188	MDH1	DHAA	-0.41604	0.637598
C78	PSMA6	DHAA	-0.600393	0.635209
S122	GAPDH	Phosphorylation	0.486265	0.634849
T160	ACTB	DHAA	0.632077	0.63477
S286	IGHA1	DHAA	0.442352	0.634047
S39	ALDOC	Phosphorylation	0.627495	0.633792
S65	CKMT1A	DHAA	-0.579373	0.633183
T37	ALDOA	Homocys	0.372488	0.630859
T158	VCAN	DHAA	0.564205	0.630782
C478	ALDH7A1	Glutathione	0.578448	0.628758
S305	PCCA	DHAA	0.500741	0.628491
S372	CKM	DHAA	-0.803736	0.627425
S542	DPYSL2	Glutathione	-0.524556	0.626145
T8	PSMA7	Phosphorylation	-0.378756	0.625951
S50	HBA1	DHAA	-0.738759	0.625203
T218	DPYSL2	DHAA	-0.446279	0.623937
S402	BCO2	DTT-Acrylamide	-0.625138	0.623715
T385	GPI	DHAA	-0.539121	0.621341
T241	SYN1	DTT-Acrylamide	0.409248	0.621288
T13	HSPA8	DHAA	-0.364077	0.620386
T5	GNG3	DHAA	0.673207	0.620115
S160	GPI	DHAA	0.393326	0.617881
S147	OMG	Homocys	0.646903	0.617764
T149	ALB	DHAA	-0.347856	0.614801
S362	PKM	DHAA	-0.532726	0.614055
S456	ALDH7A1	DHAA	0.477206	0.613994
T104	ACTG2	Glutathione	0.625571	0.6135
T356	ALDH2	DHAA	0.197108	0.613486
T92	CKMT1A	Phosphorylation	-0.578686	0.613127
C376	GLUD1	Glutathione	-0.542123	0.611612
S8	CRMP1	Phosphorylation	-0.254401	0.611317
T94	TUBA8	DTT-Acrylamide	0.556816	0.610434
S747	PYGB	DHAA	0.407921	0.610071
C63	PSMA7	DHAA	0.602962	0.608361
T230	ACTG2	DHAA	0.402919	0.606643
T158	NCAN	DHAA	0.425169	0.606632
S350	GLUL	Homocys	-0.709806	0.605957
T323	PAICS	DHAA	0.572564	0.605636
S353	ENO1	DHAA	0.278618	0.604027
T282	CKB	Glutathione	-0.545723	0.603668
S100	ALDOA	Homocys	0.672892	0.603035
T194	PSMA2	DHAA	0.710431	0.600881
T355	CKMT1A	Phosphorylation	0.601556	0.597687
S161	LDHA	DHAA	0.713168	0.596733
T158	HSPA8	Homocys	0.477421	0.59633
T360	CKMT1A	Phosphorylation	-0.493192	0.59614
T159	GFAP	DHAA	0.503557	0.595885
S191	CLTC	DHAA	0.668257	0.59575
T61	MDH2	DHAA	-0.589468	0.593012
T434	CAMK2G	DHAA	0.632134	0.592455
S144	ACOT7	DHAA	-0.576325	0.592096
T61	HAPLN2	Homocys	0.437646	0.59169
S77	PSMA2	DHAA	-0.547736	0.591387
C248	DPYSL2	Homocys	-0.410888	0.591234
T162	VCAN	Glutathione	0.515181	0.591091
T229	MBP	DHAA	-0.637675	0.590394
S414	DPYSL5	DHAA	-0.934058	0.587802
C142	PCCB	DTT-Acrylamide	0.738438	0.586836
S37	ENO3	Glutathione	-0.575968	0.586354
S151	GAPDH	Crosslink	-0.735251	0.586258
C66	ALDH2	Homocys	0.418889	0.586142
C311	HAPLN3	DHAA	0.669653	0.584552
S378	CLTC	DHAA	-0.426686	0.584543
S257	CKMT1A	Homocys	-0.912161	0.583815
S160	ALDOA	Phosphorylation	-0.587323	0.581326
S462	GLUD2	DHAA	0.514746	0.580427
T855	A2M	DHAA	0.418392	0.579957
T107	PLP1	Phosphorylation	-0.534496	0.578483
T195	PKM	Homocys	0.551081	0.578169
C339	ALDOA	DTT-Acrylamide	-0.393803	0.577871
C201	PLP1	DHAA	0.574876	0.574227
S255	LAP3	Glutathione	0.227357	0.574065
S1975	SPTBN4	DHAA	-0.362368	0.573974
S40	ENO1	Homocys	0.363402	0.573042
C358	PKM	Glutathione	-0.345035	0.57207
S141	ENO2	Phosphorylation	-0.555822	0.571619
T93	PKM	DHAA	-0.536033	0.571545
S883	HK1	DTT-Acrylamide	0.553014	0.571119
C42	TPI1	DHAA	0.501452	0.570593
T294	GAPDH	Glutathione	0.493506	0.57028
S75	GNAO1	DHAA	0.648826	0.569647
S127	PSMB4	DHAA	0.547379	0.569326
T322	CKMT1A	Phosphorylation	0.395029	0.568283
T338	HP	Homocys	0.925521	0.567701
T61	HAPLN2	DHAA	-0.621198	0.567414
T509	DPYSL3	Phosphorylation	0.744232	0.56741
T361	TUBA1B	DHAA	0.596691	0.566878
T458	DPYSL2	Homocys	0.547705	0.564709
T161	GOT2	DHAA	-0.461842	0.56302
T328	PKM	Phosphorylation	0.554409	0.562495
T490	GLUD1	Glutathione	0.764455	0.562318
T103	SOD2	DHAA	0.344752	0.56107
S346	PKM	DTT-Acrylamide	0.379884	0.56058
T224	MDH2	DHAA	-0.156522	0.560556
T5	PPIA	DHAA	0.579678	0.560507
S272	ENO1	DHAA	-0.49367	0.559646
S76	PRDX2	Phosphorylation	0.682201	0.559467
S208	ITCH	DHAA	0.305874	0.556643
T93	DPYSL2	DHAA	-0.569595	0.556543
S608	HSPA1A	Phosphorylation	0.485652	0.55639
S62	DPYSL2	Homocys	-0.588068	0.556079
T229	GAPDH	Glutathione	-0.605795	0.556025
S37	ENO1	Glutathione	-0.778372	0.555627
C243	VCAN	Homocys	0.477659	0.555285
T308	ENO2	DHAA	0.821258	0.554116
T77	GNAO1	DHAA	0.339934	0.553645
S118	CALML3	DHAA	-0.576915	0.552731
S34	PSMA3	DHAA	-0.220361	0.552247
S70	STXBP1	Homocys	-0.597972	0.552111
T223	PSMB5	DHAA	0.506108	0.551707
S157	ENO2	DHAA	0.714968	0.551208
T378	DPYS	Phosphorylation	0.770115	0.550066
S425	SYN2	Phosphorylation	0.465039	0.550059
T301	GLUL	DTT-Acrylamide	0.538864	0.549931
C316	CKMT1A	DTT-Acrylamide	-0.496676	0.547744
T136	FTH1	DHAA	-0.484743	0.546904
T265	GSN	DHAA	-0.466013	0.546445
S393	NRCAM	DHAA	-0.627447	0.546273
S679	APP	DHAA	0.300533	0.544968
T136	FTH1	Homocys	-0.54059	0.543506
S156	CPE	DHAA	-0.408786	0.543092
T390	ENO1	DHAA	0.6183	0.542752
S8	APEH	Glutathione	-0.462109	0.541992
S312	GAPDH	Glutathione	0.299541	0.541711
T237	GLUL	DHAA	0.375813	0.541102
T63	SVIP	DHAA	-0.371132	0.541087
S241	GAPDH	Glutathione	0.970696	0.539683
T97	IGHV3-74	DHAA	-0.557221	0.539653
C254	GLUD1	DHAA	-0.676584	0.539468
S10	KRT87P	DHAA	-0.458835	0.53915
T177	HSPA1A	DHAA	0.468974	0.538661
T66	THY1	Phosphorylation	-0.427189	0.537868
S328	ALB	DHAA	0.528259	0.537076
C411	EEF1A2	DHAA	-0.564854	0.53633
S54	PEBP1	DHAA	-0.70251	0.53553
S249	ALDH7A1	DHAA	-0.550362	0.531665
T256	VCAN	DHAA	0.590951	0.531619
S1004	COL6A2	DHAA	-0.403403	0.531154
C346	GLUL	DHAA	-0.463973	0.530847
T294	GAPDH	DTT-Acrylamide	0.555692	0.529091
S179	FTH1	DHAA	-0.479788	0.528667
T10	IGLC7	DHAA	-0.592711	0.527735
T162	BASP1	DHAA	0.549637	0.527697
S540	DPYSL4	DHAA	0.549043	0.527681
C152	GAPDH	Homocys	-0.508049	0.527091
S167	LDHA	DHAA	-0.558798	0.52683
T36	PSMA5	DHAA	0.461134	0.526436
C315	VCAN	Glutathione	0.620956	0.525791
S185	MAPT	Phosphorylation	0.339647	0.525748
T45	H1-4	Phosphorylation	0.493993	0.525736
C376	TUBA1B	Homocys	0.473792	0.525581
S39	ALDOA	Phosphorylation	-0.508188	0.525352
S337	SERPINA1	DHAA	0.643881	0.525204
T282	CKM	DHAA	-0.36325	0.524922
S254	ENO1	DHAA	0.342078	0.524917
T71	MDH1	DHAA	0.884673	0.523298
T54	SNCA	DHAA	-0.280463	0.52162
S816	UBA1	DHAA	0.440677	0.521447
S262	PACSIN1	DHAA	-0.509913	0.520839
T19	ENO2	Homocys	-0.318124	0.519415
T245	ALDOC	DTT-Acrylamide	-0.585214	0.518937
S293	GAPDH	DHAA	-0.68276	0.518851
S42	S100B	DHAA	-0.578452	0.5187
T49	ALDOA	DHAA	0.477072	0.51633
S150	IGHG1	DHAA	0.40432	0.515276
T367	NFASC	DHAA	0.540328	0.514876
T100	ENO1	DHAA	0.41291	0.51441
T272	ENO2	DTT-Acrylamide	0.437255	0.51396
S107	GPI	DTT-Acrylamide	0.417942	0.513805
T323	ENO1	DHAA	0.650482	0.513445
S321	GAPDH	DHAA	0.534106	0.512369
C201	PLP1	Glutathione	0.409868	0.510049
S186	ECHS1	Glutathione	0.675749	0.509077
S297	ABAT	DHAA	0.328057	0.509076
C386	ALDH2	DHAA	-0.693199	0.50821
T234	PRDX3	DHAA	0.341055	0.506393
S365	TUBB6	DHAA	0.418085	0.506067
S254	ENO1	Homocys	0.72895	0.505804
T95	PKM	DHAA	0.494977	0.504334
S539	DPYSL3	DHAA	0.670056	0.503019
S182	PKM	Phosphorylation	0.479334	0.500654
C3352	VCAN	DHAA	0.418851	0.500603
T233	IGHG1	DHAA	-0.629274	0.499136
S282	FSCN1	DHAA	0.533732	0.498845
T246	DPYSL2	DHAA	-0.518008	0.498119
S416	DPYSL2	Glutathione	0.575664	0.496892
S667	PFKM	DHAA	-0.309874	0.496866
S187	IGHG1	DHAA	0.569999	0.496769
C439	DPYSL2	DTT-Acrylamide	0.330345	0.494624
T218	CRMP1	Phosphorylation	-0.6409	0.494462
C318	ACAN	Homocys	0.641912	0.494412
C376	GLUD1	Homocys	0.394189	0.493091
S217	MDH1	DHAA	0.665614	0.493057
C294	VCAN	Homocys	0.495883	0.492656
T161	YWHAE	DHAA	-0.535607	0.49238
S214	NPEPPS	DHAA	0.587414	0.492091
S182	LASP1	DHAA	0.519032	0.487305
S255	HSP90AB1	Phosphorylation	-0.433235	0.487119
S164	CKB	Phosphorylation	0.402077	0.487061
S62	PTPRZ1	Glutathione	0.376455	0.486388
S8	APEH	Phosphorylation	-0.483202	0.485209
T37	ALDOA	Phosphorylation	0.331798	0.484971
T13	HBB	DHAA	0.314044	0.483153
T128	C1QC	DHAA	0.424154	0.482898
S208	GMPR	DHAA	0.470613	0.482836
S136	DPYSL2	DHAA	-0.718367	0.482825
T309	VCAN	DTT-Acrylamide	-0.452322	0.481264
S266	GAPDH	DHAA	0.299295	0.480153
T68	CKMT1A	Phosphorylation	0.555048	0.478132
T361	MAPT	DTT-Acrylamide	0.297311	0.476497
S62	DPYSL2	Phosphorylation	0.476121	0.476291
S809	TNR	DHAA	0.57657	0.473417
T207	AHCY	Homocys	-0.401847	0.473319
S164	DDAH1	DHAA	0.61516	0.472266
T227	ALDOC	DHAA	0.458232	0.472017
T403	CNDP2	Glutathione	-0.372897	0.471843
T140	TPI1	DTT-Acrylamide	0.48996	0.471373
T79	NME2P1	DHAA	-0.312908	0.468786
C316	CKMT1A	Homocys	0.650615	0.468419
S65	ATP6V1G2	DHAA	-0.467697	0.468242
T751	AP2B1	DHAA	-0.440794	0.467951
T122	PSMA4	DHAA	-0.311997	0.467922
S5	ALAD	DTT-Acrylamide	0.310248	0.466545
T321	ENO1	DHAA	0.443334	0.463891
T10	PKM	Glutathione	-0.74825	0.463307
T34	GNB1	DHAA	0.562555	0.460465
T93	CKMT2	DHAA	-0.573983	0.459985
T191	PCCA	DHAA	0.368869	0.459853
T8	PSMA7	DHAA	0.432613	0.459669
S344	PSAT1	DTT-Acrylamide	0.444168	0.457378
C313	IGHA1	Homocys	-0.388207	0.4561
S513	ALB	DHAA	-0.426575	0.4559
S88	CAPNS1	DHAA	0.254106	0.455565
S353	ENO3	DTT-Acrylamide	0.389029	0.455242
T210	FSCN1	DHAA	0.545114	0.454768
T365	PKM	DHAA	0.410076	0.454341
S96	A2M	DHAA	-0.395112	0.453553
T263	MAPT	DHAA	-0.434707	0.451815
C252	CNP	Crosslink	0.25341	0.450546
S288	DPYSL2	DHAA	-0.426421	0.44966
C283	CKM	Glutathione	-0.543226	0.448356
T187	GAPDH	DHAA	-0.41659	0.448012
S318	CKMT1A	Phosphorylation	-0.406537	0.447071
S75	APEH	DHAA	0.365263	0.445879
T425	HSPA1A	DHAA	-0.405858	0.445855
S63	PSMA6	DHAA	0.484153	0.445846
S8	IGLC7	DHAA	-0.504183	0.445618
T11	PSMA1	DHAA	-0.290019	0.445316
T543	DPYSL3	DTT-Acrylamide	0.446344	0.444591
T245	MAPT	DHAA	-0.358735	0.443231
C36	LDHB	Glutathione	0.299416	0.442742
S30	DPYSL3	DHAA	0.484534	0.441428
C112	IGHG1	DHAA	-0.381414	0.441243
T246	DPYSL3	DHAA	-0.706314	0.440676
T414	CNTN1	DHAA	-0.69693	0.43946
C272	ALDH5A1	Homocys	-0.371934	0.438199
S136	KRAS	DHAA	0.320403	0.437677
T484	GLUD1	Glutathione	-0.396661	0.436889
S349	ENO2	DHAA	0.449942	0.436632
T29	GNB1	Homocys	-0.413105	0.4361
T19	ENO1	DHAA	0.424743	0.436043
S1125	COL1A1	Phosphorylation	0.390691	0.434737
S126	TUBB2A	Phosphorylation	0.526556	0.433488
C304	HAPLN1	DHAA	0.398728	0.433477
S80	CRMP1	Homocys	0.217813	0.431962
S450	SRRM1	Phosphorylation	-0.363135	0.430155
S7	IGKC	DHAA	0.297307	0.429475
S157	ENO3	DHAA	-0.308796	0.426013
T28	ACAA2	DTT-Acrylamide	0.362941	0.425546
S11	PSMA7	DHAA	0.505312	0.423162
T82	VCAN	DHAA	-0.639688	0.422766
T45	PKM	Phosphorylation	0.506277	0.422513
S210	GAPDH	DHAA	0.400845	0.421425
S132	ALDOA	DHAA	0.378412	0.421136
S50	CKMT1A	DHAA	-0.298877	0.420719
S102	CALM1	DHAA	0.394099	0.419578
C270	VCAN	DHAA	-0.336633	0.418768
S199	ACTB	DHAA	-0.219681	0.418038
T294	GAPDH	DHAA	-0.725444	0.417935
T203	ANXA7	DTT-Acrylamide	0.227544	0.417621
S172	PSMA5	DTT-Acrylamide	-0.499497	0.417365
C322	MAPT	Homocys	0.2185	0.414676
T806	POTEI	Glutathione	0.472851	0.414673
S192	GAPDH	Phosphorylation	-0.484974	0.413452
T514	DPYSL2	Phosphorylation	-0.647301	0.412354
C89	CKMT1A	Homocys	-0.317267	0.412185
S532	NEFH	Phosphorylation	0.45101	0.412078
T52	HAPLN2	DHAA	-0.346718	0.411852
T166	GNPDA2	DHAA	0.399549	0.411749
T153	GAPDH	DHAA	0.364926	0.411531
T190	GPI	DHAA	0.312794	0.409575
C285	MDH2	Homocys	0.616931	0.407889
T177	GAPDH	Glutathione	0.326726	0.407778
S40	ENO1	DHAA	-0.279097	0.407746
S257	DPYSL2	DHAA	0.425312	0.407591
C90	CKMT2	DTT-Acrylamide	-0.336302	0.406444
S539	DPYSL3	Phosphorylation	-0.544497	0.406318
S99	PPIA	DHAA	0.300574	0.406231
T143	YWHAB	DHAA	-0.448	0.406033
T137	RAB6B	DHAA	-0.163394	0.405566
S141	ENO2	Homocys	-0.556742	0.404886
S449	SYN1	DHAA	0.355415	0.403962
T7	SEPTIN2	DHAA	0.305414	0.402264
S92	TUBAL3	DHAA	0.373734	0.400261
T186	GOT2	DTT-Acrylamide	-0.546207	0.400195
S220	ECH1	Homocys	0.315103	0.399546
C127	TPI1	DTT-Acrylamide	0.443409	0.399378
S165	RAB3A	DTT-Acrylamide	0.538482	0.399272
T795	ATP2B1	DHAA	-0.264243	0.39881
S333	GAPDH	DHAA	0.611368	0.396031
T18	LDHB	DHAA	-0.25349	0.395862
S50	HBB	DHAA	-0.332668	0.395722
C87	IGKC	DHAA	-0.442811	0.395554
T19	ENO1	Phosphorylation	-0.437366	0.395348
T473	DPYSL4	Phosphorylation	0.52066	0.394772
T883	TNN	Phosphorylation	0.530623	0.394722
T79	NCAM2	DHAA	0.262889	0.394683
T285	TUBB4A	DHAA	-0.472766	0.394514
S66	ACOT7L	DHAA	0.410743	0.392296
T107	PSMA2	Phosphorylation	-0.712851	0.392238
T171	GNAO1	DHAA	-0.350523	0.391681
S498	TKT	DTT-Acrylamide	0.209719	0.390642
C133	DPYSL2	DTT-Acrylamide	0.47314	0.390031
S196	GSTP1	DHAA	-0.662344	0.389551
S537	DPYSL2	Phosphorylation	0.361532	0.388743
T358	DPYSL2	Phosphorylation	-0.271395	0.387891
S246	MDH2	DHAA	0.589817	0.387471
T52	ALDOC	DHAA	-0.232139	0.387395
S641	HSP90AA1	DHAA	-0.355596	0.385244
T158	ALDOA	DTT-Acrylamide	-0.394351	0.385093
T135	MDH1	DHAA	0.345502	0.384883
T719	TNR	DHAA	-0.456581	0.384789
T46	TPI1	DTT-Acrylamide	0.304995	0.384676
T45	ALDH1A1	DTT-Acrylamide	-0.402988	0.3845
S669	AGL	DHAA	0.273695	0.384078
T403	CNDP2	Homocys	-0.608454	0.383473
S331	DPYSL2	Homocys	0.231017	0.382982
S21	TPI1	DTT-Acrylamide	0.522254	0.382954
T177	DPYSL2	DHAA	0.43291	0.382201
S190	TKT	DHAA	-0.51851	0.381014
S1266	TNRC6A	Phosphorylation	0.414325	0.380879
T333	GOT2	DHAA	-0.150839	0.380821
T90	IGKC	DHAA	-0.517228	0.380384
S163	CKB	DHAA	0.418164	0.379378
T131	STX1B	DHAA	-0.232687	0.378857
T162	ACTB	DTT-Acrylamide	0.365706	0.377922
T140	HSPA8	DHAA	-0.334168	0.377632
T125	DDAH1	DHAA	-0.517269	0.377413
T123	ALDOA	Glutathione	-0.416653	0.377146
T349	CRMP1	DHAA	0.467515	0.376048
T101	PEBP1	Phosphorylation	-0.275957	0.375777
S473	GLUD1	Homocys	0.421708	0.375708
T319	KRT14	DHAA	0.316819	0.37526
S179	FTH1	Phosphorylation	0.388844	0.374596
S163	DPYSL2	Phosphorylation	-0.296056	0.374515
S1056	TNR	DHAA	-0.302118	0.373496
C62	CKMT1A	DTT-Acrylamide	0.37777	0.373038
C71	PRDX1	DTT-Acrylamide	0.520557	0.372663
T412	GPI	DHAA	-0.477378	0.37185
T412	PKM	DHAA	-0.353085	0.369728
S263	ALDH2	DHAA	-0.274493	0.369386
T554	DPYSL4	DTT-Acrylamide	0.38577	0.368789
T306	GLUL	Phosphorylation	0.249989	0.366072
T46	TPI1	DHAA	0.451347	0.365296
T227	ALDOA	Phosphorylation	0.365045	0.364999
T411	DPYS	DHAA	-0.40237	0.364961
S405	DPYSL2	DHAA	0.632286	0.363843
C304	HAPLN1	DTT-Acrylamide	0.312295	0.362997
S190	NQO2	DHAA	0.313224	0.361795
T64	SNCA	Phosphorylation	0.56619	0.361503
T819	ATP2B1	DHAA	0.481341	0.361185
S60	PEBP1	DHAA	-0.344501	0.360665
S405	DPYSL2	Glutathione	-0.374946	0.358035
T375	GSN	DHAA	-0.407164	0.357164
S551	DPYSL3	Homocys	0.356249	0.357048
S320	LDHB	DHAA	-0.261606	0.35627
S78	OGDHL	DHAA	0.306801	0.356093
T306	ACTA1	DHAA	0.493682	0.35545
S146	BCAN	DHAA	0.314264	0.35427
C42	TPI1	DTT-Acrylamide	0.245685	0.35339
S259	GFAP	DHAA	0.433957	0.352876
T82	CS	DHAA	0.342518	0.352261
S319	LDHA	DHAA	-0.263964	0.352016
S170	KRT10	DHAA	0.310037	0.35161
T46	TPI1	Glutathione	0.32199	0.351305
T5	GNG3	Homocys	-0.446219	0.351221
C316	FGB	Homocys	0.367027	0.350885
T42	HBA1	DHAA	-0.337169	0.349998
S299	HAPLN2	Phosphorylation	0.223361	0.349929
S269	LAP3	DHAA	0.738094	0.349097
T280	DPYSL4	Glutathione	0.335229	0.348816
S125	GAPDH	Phosphorylation	-0.367893	0.347348
T147	CALM1	DHAA	0.379573	0.346713
S307	GLUL	DHAA	0.513683	0.3464
S1039	COL3A1	Phosphorylation	-0.377511	0.34621
T82	ATP6V0A1	DHAA	-0.415361	0.34579
S30	CRMP1	DHAA	0.522153	0.345172
T38	TPI1	DHAA	0.548923	0.343822
C290	HAPLN2	Glutathione	-0.307557	0.342525
S291	GFAP	DHAA	0.387293	0.342424
S787	COL6A1	Phosphorylation	0.364157	0.342254
S115	TUBB	DHAA	0.518748	0.341621
S540	DPYSL2	Phosphorylation	0.473488	0.34031
T212	MAPT	Glutathione	0.604555	0.340095
T246	GAPDH	Homocys	-0.218178	0.339346
S316	MAPT	DHAA	0.299362	0.338347
C294	VCAN	DTT-Acrylamide	-0.334167	0.338084
C46	GOT1	Homocys	-0.585351	0.337882
S384	GLUD1	Glutathione	0.461439	0.337783
C404	GPI	DTT-Acrylamide	0.335373	0.336545
T176	GAPDH	DHAA	0.4971	0.335356
T115	TLE5	DHAA	-0.384025	0.334445
T82	TUBA1B	Phosphorylation	0.423301	0.334014
T85	UCHL1	Phosphorylation	-0.46254	0.333995
S366	DPYS	Homocys	0.282844	0.333388
T42	CACNA1E	Homocys	-0.421761	0.332887
T409	GLUD1	DHAA	-0.322976	0.332671
S393	NRCAM	DTT-Acrylamide	0.362205	0.33257
S15	PRMT5	Phosphorylation	0.193998	0.332563
T150	PCCB	DHAA	-0.330794	0.332543
T57	DPYSL4	DHAA	-0.422275	0.332477
S291	ENO1	DHAA	0.283506	0.332373
S243	PKM	DHAA	-0.606359	0.332163
T101	PEBP1	DHAA	0.504618	0.329001
T341	ACAA2	Homocys	0.29639	0.328181
T215	PRDX4	DHAA	-0.315073	0.327887
T124	ALDOC	DHAA	0.359054	0.327811
T132	FTL	DHAA	-0.316587	0.3272
T107	PSMA2	DHAA	-0.418568	0.327144
S99	SOD2	DHAA	0.411324	0.32643
T15	PKM	Glutathione	0.477769	0.326385
C767	AGL	Homocys	-0.350599	0.326367
S340	LAP3	DHAA	0.455505	0.326213
T237	ENO1	Phosphorylation	0.283347	0.325999
C474	PKM	DHAA	-0.797681	0.325208
S159	VCAN	Glutathione	-0.436264	0.324859
S337	DPYSL3	Homocys	0.376645	0.32399
T268	CKMT1A	DHAA	-0.298583	0.323664
S182	PKM	Homocys	0.518604	0.323487
S300	VCAN	DHAA	0.313693	0.322827
C334	DPYSL3	DTT-Acrylamide	-0.40118	0.321823
S183	FTH1	DHAA	-0.328461	0.321002
T9	ALDOA	DHAA	0.336534	0.320931
S241	GAPDH	Phosphorylation	-0.325928	0.320295
S112	HAPLN2	DHAA	0.191825	0.318731
S37	ENO1	DHAA	0.307008	0.318134
T708	ACO2	DHAA	0.364837	0.318018
S73	HBD	Phosphorylation	-0.253852	0.31702
S210	GAPDH	DTT-Acrylamide	0.232703	0.316727
T280	DPYSL4	DTT-Acrylamide	0.381769	0.316644
S727	BCAN	DHAA	0.325134	0.316271
S92	ALAD	DHAA	-0.464092	0.315706
S128	GLUD1	DHAA	0.31527	0.315022
T99	GAPDH	DHAA	0.259154	0.314619
S238	STOM	DHAA	0.380727	0.31461
T3293	VCAN	DHAA	0.316207	0.314432
S11	PSMA7	Phosphorylation	0.266545	0.314159
C137	MDH1	DHAA	0.183915	0.313691
S76	PSMB2	DTT-Acrylamide	0.251223	0.313034
C504	DPYSL2	Homocys	-0.229495	0.312759
S845	AP2A2	DHAA	0.394938	0.312675
S537	DPYSL2	DHAA	-0.366981	0.311626
S160	ALDOA	DHAA	-0.291115	0.311446
S202	NIPSNAP3B	DHAA	0.343268	0.311172
T241	DPYSL3	DHAA	-0.542012	0.310982
T71	TPI1	DHAA	-0.29933	0.310929
S310	ENO1	Phosphorylation	-0.196335	0.310811
T105	PSMB3	DHAA	-0.209951	0.31054
T62	RNPEP	DTT-Acrylamide	-0.339701	0.310383
T14	HSPA8	DTT-Acrylamide	-0.267083	0.310189
S241	MAPT	Homocys	-0.29163	0.308095
S164	CKB	Homocys	0.352465	0.307278
C90	CKMT2	DHAA	-0.46988	0.306688
T457	HK1	DHAA	0.417162	0.306256
S241	KRT14	Homocys	-0.247705	0.303847
S467	PYGB	DHAA	0.248304	0.303286
S424	ALDH4A1	DHAA	0.287291	0.302964
T334	HAPLN2	DHAA	-0.491357	0.301253
T3	HSPA1L	DTT-Acrylamide	0.396825	0.301053
T104	GAPDH	Homocys	0.392581	0.300953
T154	GAPDH	DTT-Acrylamide	-0.214029	0.299894
S232	CA1	DHAA	-0.310657	0.299202
S1027	AGL	DHAA	-0.346025	0.298519
T45	AGL	DHAA	-0.374574	0.297101
S1114	COL1A1	Phosphorylation	-0.249046	0.296131
S241	MAPT	Glutathione	0.415799	0.295328
T118	CALM1	Phosphorylation	0.342815	0.294792
T68	HBA1	DHAA	-0.435226	0.294459
S37	ENO3	Phosphorylation	-0.397095	0.294251
S222	PKM	DHAA	-0.369113	0.294123
S92	CNTN1	DHAA	-0.4098	0.293
T127	DECR1	DHAA	-0.291056	0.29284
T6	PSMA3	DHAA	0.466953	0.291834
T279	VCAN	DTT-Acrylamide	-0.320998	0.291778
S77	PPIA	DHAA	-0.24354	0.290083
T41	PKM	Glutathione	0.236922	0.28933
T246	GAPDH	DTT-Acrylamide	0.312219	0.289259
S145	RAB1A	DHAA	-0.435893	0.289253
S386	PIP4K2A	DHAA	-0.213324	0.288899
S160	ALDOA	Homocys	0.339534	0.288626
T361	MAPT	DHAA	-0.412929	0.288532
S79	ENO2	DHAA	-0.312541	0.288438
S163	AKR1B10	DHAA	-0.519796	0.288089
T85	ENO1	DTT-Acrylamide	-0.28558	0.287533
T322	CKB	DHAA	-0.403216	0.287149
T458	DPYSL2	Glutathione	0.341396	0.286469
S346	PKM	DHAA	0.211407	0.285912
S113	HSPA8	DTT-Acrylamide	-0.480415	0.285239
S31	GNB1	Homocys	0.274004	0.283205
T192	HSPA9	Glutathione	0.368054	0.28243
S63	PSMA6	Phosphorylation	0.430291	0.282219
S122	GAPDH	DHAA	0.284356	0.281805
S66	SNRPGP15	DHAA	0.356523	0.281605
C205	HAPLN1	DHAA	0.289257	0.281441
S20	UBB	DHAA	0.400771	0.280334
S136	DPYSL2	Glutathione	-0.244053	0.279976
C291	MAPT	DTT-Acrylamide	0.227657	0.279857
S217	MDH1	Phosphorylation	0.283765	0.279629
T50	CNTN1	DHAA	0.361657	0.279136
S350	GLUL	Phosphorylation	0.328216	0.278919
T287	TUBA1C	DHAA	0.338131	0.278778
C326	PKM	DHAA	0.298121	0.278351
S205	PKM	Homocys	0.267615	0.278259
S448	DPYSL2	Glutathione	0.461405	0.278207
S333	PKM	DTT-Acrylamide	-0.272609	0.278019
T88	SYN1	DHAA	0.253771	0.277655
T296	MDH1	DHAA	-0.295941	0.276473
S18	CALM1	Phosphorylation	0.313704	0.276399
T65	HSPA2	DHAA	-0.352909	0.274362
T245	MAPT	Glutathione	-0.304927	0.274073
T202	ALDH5A1	DHAA	-0.39881	0.273442
S192	GAPDH	Homocys	-0.22244	0.272975
S393	TRAP1	Glutathione	-0.327251	0.27265
C240	ALDOA	Homocys	-0.17149	0.271951
S122	IGHG1	Phosphorylation	-0.398583	0.270389
T237	GAPDH	Glutathione	0.644366	0.270387
T214	MBP	DHAA	-0.138439	0.269778
T315	CKMT1A	Phosphorylation	0.209766	0.269649
S169	QDPR	DHAA	-0.389865	0.269432
S241	GAPDH	Homocys	0.260352	0.268735
T245	MAPT	DTT-Acrylamide	0.381437	0.268019
C179	DPYSL2	Glutathione	0.289181	0.2679
S325	VIM	DHAA	0.274415	0.267833
T238	SYN2	DHAA	-0.257068	0.267523
S165	RAB3A	DHAA	-0.278924	0.26749
S336	GLUD1	DHAA	0.192112	0.267273
S43	CA2	DHAA	0.447943	0.267205
T219	OPCML	Glutathione	-0.349937	0.26691
S137	GOT1	DHAA	0.240177	0.26688
S321	GAPDH	Homocys	-0.233253	0.266784
T58	RAB7A	DHAA	-0.237037	0.265788
S107	GPI	Glutathione	-0.257391	0.265597
T93	CKMT2	Phosphorylation	0.311414	0.265031
S300	VCAN	Homocys	0.217708	0.264586
S159	VCAN	Homocys	-0.321094	0.263924
S295	TKT	Glutathione	0.294972	0.263902
C290	HAPLN2	DHAA	0.252512	0.263443
T246	GAPDH	Phosphorylation	-0.156373	0.262091
T285	DPYSL2	Homocys	0.22432	0.261393
T898	A2M	DTT-Acrylamide	-0.280372	0.261384
T100	ENO2	DHAA	0.448064	0.261223
S44	NME1	DHAA	-0.122723	0.26046
T68	HSPA1L	DHAA	-0.325849	0.260213
T349	TUBA3E	DHAA	-0.280148	0.260193
T123	ANXA6	DHAA	-0.24973	0.26009
S109	GOT2	DHAA	-0.252298	0.259233
T153	GAPDH	Homocys	-0.290053	0.258054
S75	GNAO1	DTT-Acrylamide	0.269427	0.257306
T129	CNTN1	DHAA	-0.33055	0.256596
S553	DPYSL3	DHAA	0.341416	0.256373
T422	HSPD1	Phosphorylation	0.19289	0.256228
T237	ENO1	Homocys	-0.177633	0.255786
S76	PSMB2	DHAA	-0.306959	0.252798
T806	POTEI	Phosphorylation	0.267549	0.252487
T308	ENO2	Phosphorylation	0.273152	0.251422
T376	STXBP1	DHAA	0.277083	0.249779
C248	DPYSL2	DTT-Acrylamide	0.225001	0.249658
C357	ENO1	DHAA	-0.432198	0.248051
S566	NCAM1	DHAA	0.277524	0.247667
S293	PDHA1	Phosphorylation	0.291662	0.247546
S70	LDHB	DHAA	-0.278286	0.247191
T279	VCAN	DHAA	-0.246693	0.2463
T53	LAP3	DHAA	-0.286584	0.246161
C102	ECH1	DHAA	0.410329	0.246115
T176	PTGDS	DHAA	-0.292516	0.245605
T197	RACK1	DHAA	0.270388	0.245594
S346	ALDOA	DHAA	-0.266147	0.245525
S114	FTH1	DHAA	-0.316985	0.245428
S631	ACO2	DTT-Acrylamide	-0.192096	0.245131
T114	PKM	DHAA	-0.31478	0.244819
T203	HSPA5	Phosphorylation	-0.317033	0.243795
S45	ALDOC	Homocys	0.209999	0.243556
S307	GLUL	Phosphorylation	0.201071	0.243249
T480	GUSB	DHAA	-0.249087	0.241627
S130	IGHM	Glutathione	-0.492914	0.241398
T151	MBP	DHAA	-0.340735	0.24126
S163	CKB	Glutathione	0.274021	0.241234
T799	AGL	DHAA	-0.31714	0.240962
T78	PSMA1	DHAA	-0.207448	0.240849
T97	PSMA7	DHAA	-0.179913	0.240362
S352	MAPT	DHAA	0.168137	0.239997
T244	ACAA2	DHAA	0.292119	0.239298
C295	TUBA1B	Homocys	-0.207379	0.2386
T974	ALPK1	DHAA	-0.300355	0.238368
C156	GAPDH	DTT-Acrylamide	0.34037	0.2382
T160	ACTB	DTT-Acrylamide	0.272077	0.237545
S147	PCCA	DHAA	-0.332482	0.236656
T129	PKM	DHAA	-0.356853	0.235368
T883	TNN	DHAA	-0.217345	0.234727
T715	ATP1A1	DHAA	-0.217355	0.233654
T140	TPI1	DHAA	0.258787	0.233222
S379	TUBA1B	Phosphorylation	0.277687	0.233033
S739	ATP1A1	DHAA	0.16643	0.232304
T223	TUBA1B	Phosphorylation	-0.182734	0.231765
C178	ALDOA	DHAA	0.24326	0.231391
S73	HBD	Glutathione	-0.240876	0.231077
C357	ENO2	DHAA	0.300444	0.230989
S269	LAP3	DTT-Acrylamide	0.281726	0.230906
S318	CKMT1A	Homocys	0.166846	0.229996
S337	CRMP1	DHAA	-0.223372	0.2299
T151	BASP1	DHAA	-0.329718	0.229798
T412	PKM	Phosphorylation	-0.260431	0.228532
C294	VCAN	DHAA	0.283006	0.227967
T108	PRDX2	DTT-Acrylamide	0.354164	0.227535
S177	LANCL1	DHAA	0.213672	0.22727
S354	ALDOA	DHAA	-0.2477	0.226812
S540	CRMP1	DHAA	-0.327666	0.226259
T186	FGB	DHAA	0.196187	0.226224
S784	NCAM1	DHAA	0.305623	0.226131
T154	GAPDH	Phosphorylation	0.265969	0.225939
T292	TUBA1B	DHAA	-0.245112	0.225212
T59	RAB1A	Glutathione	0.341717	0.224966
T321	COL9A1	DTT-Acrylamide	0.136453	0.224548
T171	FTL	Phosphorylation	0.204131	0.223422
S522	DPYSL3	Phosphorylation	0.148329	0.223193
S1495	COL6A3	Homocys	-0.291802	0.222489
T205	ENO1	DHAA	0.156962	0.222077
T229	GAPDH	Homocys	0.34035	0.221724
S195	TPI1	DTT-Acrylamide	0.243848	0.221409
T328	PKM	Homocys	0.317983	0.220472
T19	ENO2	DTT-Acrylamide	0.248389	0.220387
S186	ECHS1	DHAA	-0.275321	0.220023
S608	HSPA1A	DHAA	0.319474	0.219756
S1011	GOLGA4	DTT-Acrylamide	0.195372	0.21955
S245	ALDOA	DHAA	0.343109	0.218562
S2102	SPTBN1	Phosphorylation	-0.212294	0.218375
T298	ACTBL2	Homocys	-0.296709	0.217525
S939	POTEF	DHAA	0.294658	0.217388
T36	BASP1	Phosphorylation	-0.304943	0.217312
S301	ACTBL2	Phosphorylation	-0.318629	0.21729
S99	ALAD	DHAA	0.255485	0.216512
S90	LDHB	DHAA	-0.358589	0.216099
S323	CTSB	DHAA	0.209162	0.214667
T412	ALDH7A1	DHAA	0.32324	0.213713
T184	GAPDH	DHAA	0.326245	0.213558
T328	PKM	Glutathione	0.243411	0.213471
S218	ALDOA	DHAA	-0.25368	0.212904
S379	TUBA1B	DHAA	-0.319324	0.212033
T186	BASP1	DHAA	-0.242871	0.210508
T444	ALB	DHAA	-0.170898	0.209798
T107	PPIA	Phosphorylation	0.284004	0.209477
C399	ENO1	DHAA	-0.191728	0.209431
T181	MAPT	DHAA	-0.178291	0.209315
S125	GAPDH	Homocys	0.202323	0.209262
S454	ALDH4A1	DHAA	0.14741	0.209041
T5	WDR77	DHAA	0.0835832	0.208775
T160	HSPA6	Phosphorylation	-0.274009	0.208426
T154	GAPDH	Homocys	-0.257996	0.208178
C163	PSMA4	DHAA	-0.278522	0.208158
S36	ALDOA	Homocys	0.207833	0.20814
S687	AGL	DHAA	0.197129	0.208036
T490	IARS2	DHAA	-0.210092	0.206968
S526	ALDH4A1	DHAA	0.232828	0.206652
S356	MAPT	Glutathione	-0.227108	0.206599
S183	FTH1	Phosphorylation	0.232772	0.206542
S2245	SPTBN1	DHAA	-0.247834	0.205927
S73	HBD	DHAA	0.156308	0.205457
C355	ALDH9A1	DHAA	0.243854	0.205077
T162	VCAN	DTT-Acrylamide	0.236821	0.205076
T293	GFAP	DHAA	-0.347807	0.204654
T927	TNR	DHAA	0.15151	0.204487
S292	DPYSL2	DHAA	0.252275	0.203964
T5	HBB	DHAA	-0.230234	0.203494
T397	OXCT1	DHAA	-0.313536	0.202635
T355	CKMT1A	DHAA	0.280738	0.202591
S112	PRDX2	DHAA	0.187272	0.201672
S85	HBA1	DHAA	-0.180865	0.201128
S186	DPYSL2	DTT-Acrylamide	-0.266083	0.200573
S222	PKM	Homocys	-0.230247	0.200473
T278	KRT1	DHAA	0.185172	0.199989
T77	PSMA7	DHAA	-0.271459	0.199224
S396	MAPT	DHAA	0.220303	0.199049
S143	GAPDH	Homocys	-0.240921	0.198558
S667	PREP	DHAA	-0.240704	0.198357
S123	RAB5B	Phosphorylation	0.207967	0.197278
C179	DPYSL2	DTT-Acrylamide	-0.299198	0.196823
T327	CKM	DHAA	0.285376	0.19616
S247	KRT10	DHAA	0.157718	0.195759
S132	ALDOC	DHAA	0.186079	0.19523
S21	TPI1	Glutathione	0.411304	0.19501
T12	SNRPD2	DHAA	-0.233339	0.195001
T245	ALDOC	DHAA	0.193787	0.193416
T238	VCAN	DHAA	0.274198	0.192554
T292	TUBA1B	Homocys	-0.161828	0.192059
S197	IGHG3	DHAA	0.168312	0.191932
S171	PHOX2B	DHAA	0.257059	0.191302
S143	GAPDH	DTT-Acrylamide	0.210386	0.191197
C57	HAPLN2	DTT-Acrylamide	-0.29026	0.19119
T229	GAPDH	Phosphorylation	0.285152	0.190595
T477	KRT72	Phosphorylation	0.25274	0.190543
C108	PGK1	Homocys	-0.220048	0.189772
S1075	SPTAN1	DHAA	0.283131	0.189186
S553	DPYSL3	Phosphorylation	0.150614	0.189125
S590	GSN	DHAA	-0.17344	0.188926
T504	TKT	DHAA	0.154669	0.188903
S876	MVP	DHAA	0.175395	0.188826
C323	DPYSL2	Homocys	0.159275	0.188284
S51	SNCG	DHAA	-0.263079	0.184969
T36	PSMB3	DHAA	0.289407	0.183235
S442	CRMP1	DHAA	-0.158223	0.182729
T167	PEBP1	Homocys	-0.126583	0.180962
S319	CRMP1	DHAA	0.353301	0.180754
C76	CKMT1A	Homocys	-0.222283	0.180705
T349	CNDP2	DHAA	-0.175639	0.180592
S440	ALDH2	DHAA	0.204469	0.180073
S508	GLUD1	DHAA	0.124229	0.179752
S443	ALB	DHAA	-0.213751	0.179571
C133	DPYSL2	DHAA	0.122412	0.179402
T394	ALDH7A1	DHAA	0.0967542	0.178828
S1766	FCGBP	DHAA	0.144754	0.177659
T271	TUBA1B	DHAA	-0.217466	0.177392
T299	ALDOA	DHAA	0.28415	0.177313
C439	DPYSL2	DHAA	-0.20516	0.177171
T262	VCAN	DHAA	0.221618	0.176463
S899	ALDH1L2	DHAA	0.247088	0.175705
T590	COL6A2	Phosphorylation	0.161496	0.17539
T169	MBP	DHAA	-0.117779	0.174717
T107	ACTG2	Phosphorylation	0.189654	0.174558
S580	HMGCR	DTT-Acrylamide	-0.334803	0.174191
S122	SCGN	Phosphorylation	-0.209171	0.174168
S257	DPYSL2	Phosphorylation	0.280688	0.172802
T378	ALDH5A1	DHAA	0.284063	0.172104
T361	MAPT	Glutathione	0.109327	0.171922
T124	ALDOA	DTT-Acrylamide	0.246495	0.170819
S241	MDH1	Phosphorylation	-0.193196	0.170277
C439	CRMP1	Homocys	0.246457	0.169484
S286	IGHG1	Phosphorylation	0.302622	0.168212
S551	DPYSL3	DHAA	0.145143	0.168085
S46	ALDOA	DHAA	-0.124078	0.167941
T189	CTSD	DHAA	-0.108066	0.167871
C295	TUBA8	DHAA	-0.214684	0.167218
S163	GNAI3	DHAA	0.126099	0.167048
T358	DPYSL2	DHAA	0.244974	0.166828
T45	PKM	DHAA	-0.164322	0.166827
S159	TPI1	Glutathione	-0.325311	0.166148
S285	HK1	Phosphorylation	0.179875	0.164938
T15	PKM	Phosphorylation	0.162671	0.164551
S195	PSMB2	DHAA	-0.090307	0.164548
S603	A2M	DHAA	0.232519	0.164376
S164	FTH1	DHAA	0.319311	0.16394
S48	NPM1	DHAA	-0.21957	0.163465
T50	PKM	DHAA	0.181122	0.163211
T114	DPYSL2	DTT-Acrylamide	0.136025	0.162745
C254	CKB	DHAA	0.162672	0.162561
S176	COL25A1	DHAA	-0.202854	0.161905
T246	DPYSL3	DTT-Acrylamide	0.129281	0.159404
T28	CAT	DHAA	0.177099	0.159299
T349	CNDP2	DTT-Acrylamide	-0.239092	0.159118
T739	MYO1C	Homocys	-0.148981	0.158456
S664	PYGB	DHAA	0.183023	0.15793
T279	VCAN	Phosphorylation	0.195668	0.157882
S404	KRT6C	DHAA	0.119843	0.157546
S202	PKM	DHAA	-0.152765	0.156418
C439	DPYSL2	Crosslink	-0.200664	0.156178
C156	GAPDH	Glutathione	0.157288	0.155929
T64	SNCA	DHAA	-0.180567	0.155496
T87	LDHB	DHAA	0.0870588	0.154757
S113	HSPA8	DHAA	0.1624	0.154246
S168	PSMB1	DTT-Acrylamide	0.143322	0.153908
T205	LAP3	DHAA	-0.187348	0.153836
S462	GLUD2	DTT-Acrylamide	-0.125747	0.15338
S73	CNDP2	DHAA	0.262621	0.152968
S725	BCAN	DHAA	-0.176692	0.152819
S837	NEFM	Phosphorylation	0.165733	0.152305
S192	GFAP	DHAA	0.208431	0.152257
T442	TKT	DHAA	0.149367	0.152144
S85	DPYSL2	DHAA	0.195739	0.151765
S27	APEH	DHAA	-0.15081	0.151142
S40	BASP1	DHAA	-0.161745	0.150553
T279	VCAN	Homocys	0.194326	0.150455
S46	RPL36A	DHAA	0.196576	0.150192
S65	UBB	Homocys	0.168617	0.150089
T140	HSPA8	Phosphorylation	0.173441	0.14978
S996	MAP1A	Phosphorylation	0.148783	0.149465
T125	ALDOC	Phosphorylation	-0.169801	0.149119
T160	ALDH2	DHAA	0.17071	0.149027
T237	GAPDH	Phosphorylation	0.177079	0.14847
T310	GOT1	DHAA	0.146751	0.148359
S300	VCAN	Phosphorylation	0.166823	0.147622
C131	FTH1	Homocys	-0.132906	0.147611
S214	MAPT	Glutathione	0.208986	0.147584
S499	MCCC2	DHAA	0.212334	0.147372
T227	ALDOA	DHAA	0.177967	0.146574
T879	TNN	DHAA	0.182563	0.146373
S2534	COL6A3	Phosphorylation	-0.190081	0.146055
T204	MDH2	DTT-Acrylamide	0.123597	0.144781
S448	DPYSL2	Phosphorylation	-0.200141	0.14468
T297	ACTB	Phosphorylation	-0.302529	0.144501
S249	MBP	Phosphorylation	-0.102553	0.144089
T111	PRDX1	Glutathione	0.1802	0.143955
T160	BLVRB	DHAA	0.210866	0.143422
T120	PRDX2	DHAA	-0.0783371	0.142666
T106	RAP1A	DHAA	-0.216565	0.142414
T66	THY1	Glutathione	-0.120282	0.140792
T280	DPYSL4	Homocys	0.179463	0.139824
S302	ACTA1	DHAA	-0.136325	0.139056
S122	IGHG1	Homocys	-0.108355	0.138949
S54	HSPA4	DHAA	0.0954515	0.138377
T297	ACTB	DTT-Acrylamide	0.105897	0.137848
T44	SNCA	Homocys	-0.109393	0.137649
S195	PSMB1	DHAA	0.26692	0.137538
T375	GPI	DHAA	-0.179304	0.137521
T237	GAPDH	Homocys	0.199206	0.136693
T58	PSMA7	Phosphorylation	0.156254	0.136343
T124	ALDOC	Glutathione	0.143803	0.136187
S142	BASP1	Phosphorylation	-0.137039	0.135337
S333	GLUD1	DHAA	0.166327	0.135263
T68	ALDH7A1	DHAA	-0.192029	0.135172
C127	TPI1	Homocys	-0.153769	0.134488
S4540	AHNAK	DTT-Acrylamide	-0.1336	0.134387
T176	GAPDH	Homocys	0.222646	0.133822
T484	GLUD1	DTT-Acrylamide	-0.166926	0.133609
T119	ALDOA	DHAA	0.184559	0.133333
S5	ALAD	DHAA	-0.240794	0.132351
T363	CKMT1A	DTT-Acrylamide	-0.15882	0.132039
T161	GNPDA1	Phosphorylation	0.165317	0.131965
S122	GAPDH	DTT-Acrylamide	0.128686	0.131358
S937	SPTAN1	DHAA	0.123001	0.130102
C326	PKM	Glutathione	-0.150851	0.128995
T1761	FCGBP	DHAA	0.196641	0.128683
S292	DLD	DHAA	-0.189495	0.128632
S777	DPP6	DTT-Acrylamide	-0.192705	0.12818
S1022	NID1	DHAA	-0.121506	0.125445
S182	PKM	DHAA	0.193117	0.12518
T416	NRCAM	DHAA	-0.0981312	0.124963
T892	KIF26A	Phosphorylation	0.197663	0.124539
T364	GLUL	DHAA	-0.201468	0.124442
T38	TPI1	Homocys	-0.151008	0.124086
S337	CKB	DTT-Acrylamide	-0.154177	0.123744
T140	GOT1	DHAA	-0.177469	0.123517
T139	PKM	DHAA	-0.162348	0.122243
T294	ANXA5	DHAA	0.196407	0.121957
T168	GPI	DHAA	-0.14031	0.12085
C340	HP	Homocys	-0.143932	0.12068
T52	ALDOA	DHAA	0.256685	0.120061
C90	CKMT2	Homocys	-0.140156	0.119909
S245	ALDOA	Glutathione	-0.133596	0.119708
S389	PKLR	DTT-Acrylamide	0.10249	0.119384
S141	ENO2	DHAA	0.112224	0.119145
S336	ALDOA	Phosphorylation	0.0891525	0.11819
T85	ENO1	DHAA	0.140712	0.117803
S1179	CNTNAP1	DTT-Acrylamide	0.141574	0.116478
T253	ALDOC	DHAA	0.135931	0.11616
T306	ACTA1	Homocys	-0.0892081	0.116011
T248	SPTBN1	DHAA	0.148987	0.114819
T187	GAPDH	Homocys	0.161128	0.114171
S44	GDI1	DHAA	0.141582	0.113663
S250	PSMA3	Phosphorylation	0.0956176	0.113566
S199	PLP1	Phosphorylation	-0.121253	0.11311
T13	HSPA8	DTT-Acrylamide	-0.114433	0.112808
T119	ALDOC	DHAA	0.147342	0.112529
S196	CKMT1A	Phosphorylation	0.154992	0.112243
C346	GLUL	Homocys	-0.180487	0.110671
T516	ME3	DHAA	-0.162392	0.110591
T109	GPI	DHAA	-0.166291	0.109817
T73	THY1	DHAA	-0.145161	0.109318
C17	HSPA8	DHAA	-0.139865	0.109295
T255	ALDOA	Homocys	-0.119182	0.108158
T93	CKMT2	DTT-Acrylamide	0.155321	0.107745
T106	RAP1B	DHAA	-0.152711	0.107627
T211	GAPDH	Homocys	0.168774	0.107574
S94	COL6A1	Homocys	0.0792011	0.106714
T218	COL6A2	DHAA	-0.114562	0.106632
T546	OSBPL5	DTT-Acrylamide	0.119012	0.106507
T425	HSPA8	DHAA	0.160787	0.105802
T458	DPYSL2	DHAA	-0.079564	0.105728
T34	GNB2	DHAA	-0.130145	0.104934
S333	GAPDH	Homocys	0.249246	0.104697
T280	DPYSL4	DHAA	-0.131036	0.104618
S69	IGLC7	DHAA	0.179748	0.104351
S343	GLUL	DHAA	-0.111891	0.103821
S62	DPYSL2	DHAA	0.101224	0.103739
C132	DPYSL2	DHAA	0.129455	0.103405
T409	PKM	DHAA	-0.103072	0.103259
T68	CKMT1A	DHAA	-0.107758	0.103132
S141	ENO1	Phosphorylation	-0.123359	0.102998
T117	KRT78	DHAA	-0.123151	0.102627
S469	GLUD2	DHAA	-0.158417	0.102451
T556	TF	DHAA	0.146274	0.102383
S350	GLUL	DHAA	-0.0952726	0.10223
S533	SYN1	DHAA	-0.178169	0.102154
S131	NME2	DHAA	-0.151129	0.102094
S507	DPYSL2	Phosphorylation	0.1223	0.102061
S43	GDI1	DHAA	0.172536	0.101835
T348	KRT10	DHAA	-0.186867	0.101098
T528	ALDH4A1	DHAA	-0.091117	0.101012
S310	ENO1	DHAA	-0.128854	0.100539
T175	GNAQ	DHAA	0.061539	0.100307
T87	SYN1	DHAA	0.130941	0.0990658
T153	GAPDH	Phosphorylation	-0.12438	0.0985452
T158	ALDOA	DHAA	0.118152	0.0984561
S331	PCCA	DHAA	0.12947	0.0983764
T52	ALDOA	Homocys	-0.13372	0.0983495
T63	CFL2	DHAA	0.135773	0.0976409
T175	CD9	DHAA	0.121371	0.0972589
T216	ACAA2	DHAA	-0.09111	0.0965332
S232	CKMT1A	DHAA	0.13343	0.096515
S420	AHCY	DHAA	-0.0967312	0.0965147
C272	ACTB	Homocys	-0.119661	0.0958049
S252	ACADS	Glutathione	0.133627	0.0955191
S379	ALDH7A1	DTT-Acrylamide	-0.0811009	0.0951392
C283	CKB	DHAA	-0.114392	0.0945872
T298	BLMH	DHAA	0.0651132	0.0945785
S145	YWHAZ	DTT-Acrylamide	0.173728	0.0943835
T171	KRT19	DTT-Acrylamide	-0.118593	0.0940834
S238	LDHB	DHAA	-0.191468	0.0939237
S58	STX1B	DHAA	-0.106237	0.0933423
S123	RAB5B	DHAA	0.131853	0.0932714
T246	GAPDH	Glutathione	-0.152104	0.0931406
S302	ACTA1	Phosphorylation	0.205843	0.0928632
T351	ENO2	DHAA	-0.12373	0.0926246
S157	ENO3	Homocys	0.115584	0.0926117
S77	PGK1	DHAA	0.121302	0.0914868
S289	MAPT	DTT-Acrylamide	0.0795325	0.0905295
T30	MAPT	DHAA	0.0808253	0.090153
T298	ACTBL2	Phosphorylation	-0.0983517	0.0899428
T606	VCP	DHAA	-0.108021	0.0896419
S30	CBR3	DHAA	-0.121417	0.089291
T58	THY1	Phosphorylation	0.156412	0.0886287
T349	KRT10	DHAA	-0.0844675	0.0882165
T355	DPYSL2	Glutathione	0.108648	0.087889
T363	CKMT1A	DHAA	-0.138818	0.0874771
T378	DPYS	DHAA	-0.109111	0.087191
T68	HBA1	Glutathione	0.11347	0.0856064
T281	PGK1	DHAA	0.200783	0.0853582
T31	BASP1	Phosphorylation	0.108974	0.0852529
T150	FTL	DHAA	0.0817048	0.0848151
S52	ACTB	DHAA	-0.119992	0.0845499
T237	GAPDH	DHAA	-0.0992173	0.0844054
S962	FLNA	DHAA	0.108583	0.0842324
S128	ATP5F1B	DHAA	-0.0936109	0.0836118
S513	ALB	Homocys	-0.111667	0.0835706
S19	GLUL	DHAA	0.0672247	0.0832025
T490	GLUD1	DHAA	0.105856	0.0827929
S189	FGB	DHAA	-0.106248	0.0825404
T361	TUBA1B	Glutathione	0.184963	0.0824303
S230	KRT33A	DHAA	-0.108413	0.0820934
S52	PEBP1	Phosphorylation	-0.0954274	0.0820048
T28	ACAA2	Phosphorylation	0.0870783	0.0816867
S172	BASP1	DHAA	0.10628	0.0815973
T246	DPYSL2	Homocys	-0.123762	0.081079
S109	PEBP1	DHAA	-0.107555	0.0808226
S207	PSMA4	DHAA	0.0775392	0.080636
S540	DPYSL2	Glutathione	-0.102986	0.0805034
S65	CKMT1A	Glutathione	-0.0657355	0.080277
C247	GAPDH	DTT-Acrylamide	-0.0842016	0.0791631
T524	GLUD1	DHAA	0.0933134	0.0790937
T81	VCAN	Phosphorylation	0.119308	0.0787985
T14	HSPA2	DHAA	-0.0799314	0.0779898
T39	HBD	DHAA	-0.0647553	0.0778216
T64	SNCA	DTT-Acrylamide	-0.109465	0.0770108
S370	CKMT1A	DHAA	-0.118496	0.0768514
T414	GOT2	DHAA	-0.134992	0.0760472
T179	CCDC171	Phosphorylation	0.0656857	0.0759049
S318	CKMT1A	Glutathione	0.0957927	0.0755577
S263	ENO2	Phosphorylation	-0.0823726	0.0755058
S494	SYN1	DHAA	-0.125781	0.0754985
T355	DPYSL3	DHAA	-0.117122	0.0752925
S313	GAPDHS	Glutathione	0.0725193	0.0751625
T43	GOT1	DHAA	-0.0976473	0.0750716
S8	APEH	DHAA	0.0764737	0.0750413
T92	CKMT1A	Glutathione	-0.0570321	0.0747587
T142	VCAN	DHAA	-0.109948	0.0732173
S106	PRDX1	DHAA	-0.0951713	0.0730175
S106	TPI1	DHAA	0.0677592	0.0725281
S23	PSMB2	DHAA	0.0372247	0.0722522
T75	LDHB	Phosphorylation	-0.16574	0.0718372
T73	TUBA4A	DHAA	0.117644	0.0716525
T28	PEBP1	DHAA	0.0957255	0.0714637
C131	FTH1	DHAA	0.0841662	0.0713029
T246	DPYSL2	Phosphorylation	-0.10767	0.0711623
C156	GAPDH	Homocys	-0.126822	0.070516
T670	COL6A2	DHAA	0.100576	0.0693543
S256	PGK2	Phosphorylation	0.0965996	0.0686526
S89	UCHL1	DHAA	-0.0973209	0.068648
T93	CKMT2	Glutathione	-0.101383	0.068513
T327	CKB	Phosphorylation	-0.0894581	0.0684911
T409	PKM	Phosphorylation	-0.0960917	0.0684552
T536	DLAT	DHAA	0.120686	0.0683479
T203	HSPA5	DHAA	-0.101801	0.0679524
S101	VCP	DHAA	0.0914743	0.0676548
S47	HSPA4	DHAA	0.101746	0.0673042
S419	TUBA1B	DHAA	-0.09482	0.0671476
S125	GAPDH	DHAA	-0.0507609	0.0669016
T53	PDHA1	DHAA	0.178779	0.0664812
S469	GLUD1	DHAA	0.105624	0.0653837
T487	ALDH7A1	DHAA	0.0876761	0.065239
T315	CKMT1A	Homocys	-0.0812568	0.0649382
T235	ALDOC	DHAA	-0.0771069	0.064507
S102	CALM1	Glutathione	0.0558289	0.0644132
T238	PDHX	Phosphorylation	-0.0603529	0.0641589
T177	CD9	DHAA	-0.0792471	0.0633927
S312	GSS	DHAA	0.0895652	0.0629534
S124	RAB5C	DHAA	0.0721449	0.0617751
S246	MBP	DHAA	-0.081974	0.0611355
T280	DPYSL3	DHAA	-0.063533	0.0608528
T167	PEBP1	DHAA	0.0719264	0.0606447
S282	NEFL	Glutathione	-0.0650909	0.0591887
T366	TUBB4A	Homocys	0.102286	0.0590868
C47	PSMA6	DHAA	-0.0600605	0.0589475
T57	DPYSL2	Homocys	-0.0625739	0.0588545
S98	PEBP1	DHAA	0.0889273	0.0586606
T5	WDR77	Phosphorylation	0.054621	0.0578355
T124	ALDOC	Phosphorylation	-0.0684921	0.0577775
T93	FGG	DHAA	-0.0753592	0.0576917
C49	PKM	Glutathione	0.0718483	0.0576204
T363	CKMT1A	Phosphorylation	-0.0508417	0.0575692
T75	LDHB	DHAA	-0.149933	0.0573583
S45	HBD	Phosphorylation	0.071021	0.0570813
T885	FLNA	DHAA	-0.050212	0.0565312
T272	DPYSL2	DTT-Acrylamide	0.0742865	0.0564343
S331	DPYSL2	DHAA	-0.0524864	0.056297
S65	ALDOC	DHAA	0.0977042	0.0562513
S142	HSPA2	Phosphorylation	0.0471198	0.0553172
S314	DHX8	DTT-Acrylamide	0.0642951	0.055068
C226	HAPLN1	DHAA	-0.127318	0.0549047
T228	ALDH1A1	DHAA	-0.0908697	0.0546921
S2486	COL6A3	DHAA	-0.0523327	0.0543119
S21	TPI1	Homocys	-0.100108	0.054145
S156	YWHAE	DHAA	-0.100609	0.0538273
S157	ENO1	DHAA	0.0708553	0.0531217
T301	ALDH6A1	DHAA	-0.0713058	0.0528923
C359	GLUL	Homocys	0.111199	0.0520906
S367	CAMK2B	Phosphorylation	0.0503477	0.05205
S366	DPYS	DHAA	0.0431086	0.050899
T374	ALDH7A1	Glutathione	0.155449	0.0485615
S49	TPPP3	DTT-Acrylamide	-0.0498658	0.0484795
C112	IGHG1	Homocys	0.0663272	0.0482895
S17	FTH1	DHAA	-0.0569178	0.047884
T93	FTL	DHAA	0.0536883	0.0465359
T150	PCCB	DTT-Acrylamide	-0.0809185	0.0464787
T168	FGG	DHAA	-0.122005	0.0464675
S448	DPYSL2	Homocys	-0.0640139	0.046321
T177	DPYSL2	Phosphorylation	-0.0822707	0.045703
S85	LDHB	DHAA	-0.060182	0.044115
C115	PPIA	DHAA	-0.0578891	0.0439282
S5	ACAT2	DTT-Acrylamide	0.040346	0.0438708
T145	HSPA8	DHAA	0.057987	0.0435157
C62	CKMT1A	DHAA	-0.040915	0.0430646
T288	CRMP1	DHAA	0.0721592	0.0428786
T328	PKM	DTT-Acrylamide	0.0631855	0.0428582
C133	DPYSL2	Glutathione	-0.0391221	0.0427759
T160	PRSS3	DTT-Acrylamide	-0.0631009	0.0425329
S442	CRMP1	Phosphorylation	0.0440358	0.0422226
C76	CKMT1A	DHAA	-0.0481448	0.0420342
T31	BASP1	DHAA	-0.0534138	0.0415676
T92	CKMT1A	Homocys	0.0629213	0.041466
S283	IGHG1	DHAA	0.0762196	0.0406965
T77	GNAO1	DTT-Acrylamide	-0.0398499	0.0404378
T252	OMG	DHAA	-0.0575314	0.0403293
S13	GFAP	Phosphorylation	0.0396865	0.0401489
T136	HSP90AB2P	Glutathione	0.0429758	0.0393539
T462	DPYSL3	DHAA	-0.066253	0.0391775
S261	REPS1	DHAA	0.0720346	0.0391657
C89	CKMT1A	DHAA	0.0464728	0.0391053
C152	PKM	Glutathione	0.0500084	0.0390446
T43	GOT1	Homocys	0.0459509	0.0373474
T253	ALDOA	DHAA	-0.040531	0.0371195
C346	GLUL	Glutathione	-0.0462722	0.0367939
S437	NSF	DHAA	0.053678	0.0366446
T701	CNTN1	DHAA	-0.0483684	0.0364164
S409	GOT2	DHAA	0.0795437	0.0361185
S537	HSPA1A	DHAA	0.0509784	0.0358564
S156	ACTBL2	DHAA	0.0786422	0.0356373
T86	PSMB3	DHAA	0.0692911	0.0354467
C179	DPYSL2	Homocys	0.0687271	0.0351668
S711	CNTN1	DHAA	0.0330695	0.0346383
S105	TKT	DHAA	-0.0157377	0.0345155
T355	DPYSL2	DHAA	-0.0205814	0.0341287
S123	VCAN	Phosphorylation	-0.06146	0.0335126
C247	GAPDH	Glutathione	0.0581467	0.0331457
S43	ANXA3	Phosphorylation	0.041002	0.0331151
S142	NEFM	DHAA	-0.049048	0.032754
S377	HEPACAM	Phosphorylation	0.0372772	0.0325565
S283	IGHG1	Phosphorylation	-0.0474086	0.0324784
T54	MDH2	DHAA	0.0535078	0.0324105
T151	MBP	Phosphorylation	-0.0460913	0.0320935
S181	ST13	DHAA	-0.0270334	0.0319069
T157	ALB	DHAA	-0.0323302	0.0309698
S168	PSMB1	DHAA	-0.0447808	0.0307143
S102	VCAN	DTT-Acrylamide	0.0525049	0.0303548
T93	RAB2A	DHAA	0.0369706	0.0299047
T286	KRT1	DHAA	0.0294424	0.0299023
C150	ALDOC	Glutathione	0.0537855	0.0291791
S399	AMPD3	Phosphorylation	0.02777	0.0290602
T116	VCAN	Homocys	0.0504726	0.028863
T54	HAPLN2	Homocys	0.0400289	0.0286443
S163	DPYSL2	DHAA	-0.023819	0.0283667
C358	PKM	Homocys	-0.0380059	0.028086
T484	GLUD1	DHAA	-0.0450636	0.0272442
T132	GOT1	DHAA	-0.0419158	0.0271285
T282	CKM	Glutathione	0.0174325	0.0270429
C323	CRMP1	DTT-Acrylamide	0.0201169	0.0267184
T235	ALDOA	DHAA	0.0316312	0.0266884
T195	PKM	DHAA	-0.034929	0.0263013
T322	A2M	DHAA	-0.0323887	0.0257235
C57	HAPLN2	DHAA	-0.0281174	0.0255561
S145	YWHAZ	DHAA	-0.028371	0.0251317
T75	GAPDH	Homocys	-0.0439271	0.0250909
T150	GFAP	DHAA	-0.0503027	0.0248262
S222	PKM	Glutathione	-0.0240058	0.0237959
T360	CKMT1A	DHAA	-0.0433469	0.0237783
S366	ALB	DHAA	0.0328034	0.0236468
C376	GLUD1	DHAA	-0.0346443	0.023475
S24	DDAH1	DHAA	-0.0534182	0.0234405
S278	TUBB2A	Homocys	-0.040955	0.0233662
S45	HSP90AB1	DHAA	-0.0777164	0.0229022
T16	SEPTIN6	DHAA	-0.024891	0.0227004
C283	CKB	Homocys	-0.0306394	0.0224557
C270	VCAN	Homocys	0.0331282	0.0222631
T160	ALDH2	DTT-Acrylamide	-0.0416195	0.0220021
S242	GDI1	DHAA	0.0441019	0.0219222
T148	GAP43	Phosphorylation	0.0369264	0.0216041
T223	TUBA1B	DHAA	0.0322994	0.0207316
T85	UCHL1	DHAA	0.0272289	0.0196064
T467	VCP	DHAA	-0.0276355	0.0195253
C283	CKM	DTT-Acrylamide	0.0162118	0.0191943
C252	CNP	DHAA	0.0226378	0.0190954
T394	ALDH7A1	Homocys	-0.0135542	0.0190782
C411	EEF1A2	DTT-Acrylamide	0.0296655	0.0187511
C358	PKM	DHAA	0.0265392	0.018444
T241	ALDOA	Phosphorylation	0.021045	0.0181738
S251	C4BPA	DHAA	0.0192456	0.0174671
S333	PKM	Glutathione	0.0268599	0.0174453
T46	TPI1	Phosphorylation	0.0216728	0.0165719
T325	ALDOC	Glutathione	-0.023877	0.016431
T328	PKM	DHAA	0.0235225	0.0164145
T202	ALDH2	DHAA	0.0372401	0.0159154
T213	PSMA5	Phosphorylation	0.0168974	0.0157999
S317	GOT2	DHAA	0.0218438	0.0156081
T123	ALDOA	DHAA	0.021017	0.0153635
S16	STMN1	DHAA	-0.0165336	0.0145982
T198	PSMA1	DHAA	-0.0200838	0.014551
T3293	VCAN	DTT-Acrylamide	-0.016488	0.0145309
T77	PEA15	DHAA	0.020332	0.0144854
T154	GAPDH	DHAA	-0.0168131	0.0141708
T86	HAPLN2	Glutathione	-0.0114603	0.0139163
T87	PKM	DHAA	0.00968217	0.0136596
S683	COL6A2	DHAA	-0.0175692	0.0127979
T253	ALDOA	Glutathione	-0.014907	0.0125332
T384	CRMP1	DHAA	0.0161504	0.0123459
T158	ALDOC	Phosphorylation	0.0175358	0.0122845
S143	GAPDH	DHAA	0.0213886	0.0119663
C152	PKM	DTT-Acrylamide	-0.0166303	0.0118776
C315	VCAN	Homocys	-0.0170982	0.0114241
S164	FTH1	Homocys	-0.0229318	0.011156
S104	PEBP1	DHAA	-0.0175234	0.0109497
C90	UCHL1	DHAA	-0.0162247	0.0109256
T285	CRMP1	DHAA	-0.011792	0.0106426
T234	CORO1C	Phosphorylation	-0.0157158	0.0105544
S181	PSMB3	DHAA	-0.0152918	0.0105285
T192	HSPA9	DTT-Acrylamide	-0.0123695	0.0104722
S448	DPYSL2	DTT-Acrylamide	0.0200449	0.0104473
S493	SGIP1	Phosphorylation	0.00859727	0.010301
S542	DPYSL2	Homocys	-0.0202577	0.0102955
S276	ALDOA	DHAA	-0.0173229	0.0102793
S271	ALDH7A1	DHAA	-0.00815544	0.0102233
S141	ENO1	DHAA	-0.0123579	0.00983602
S1661	TNC	DHAA	-0.0153126	0.00963052
T142	PRDX2	DHAA	-0.0092228	0.00859146
S226	CRMP1	DHAA	-0.0128845	0.00799092
T192	HSPA9	DHAA	0.0102399	0.00713287
T427	MAPT	DTT-Acrylamide	-0.012541	0.00709306
T1069	COL1A1	DHAA	-0.00818818	0.00590452
S313	GAPDHS	DHAA	0.00998206	0.00566642
S163	CKB	Homocys	-0.00630626	0.00507467
T183	GNAI2	DHAA	-0.00449708	0.00494904
T124	ALDOA	Phosphorylation	-0.0071136	0.00473397
S358	ADD1	Phosphorylation	-0.00605377	0.00402021
T262	VCAN	Homocys	-0.00368167	0.00397215
S155	ACTB	DHAA	0.00509474	0.00390688
T211	GAPDH	Phosphorylation	-0.00610207	0.0037436
T181	GAP43	Phosphorylation	0.0047458	0.00367345
S38	STMN1	Phosphorylation	0.00390808	0.00366931
S734	ATP1A2	DHAA	0.0049091	0.00342222
S330	PKLR	DHAA	0.00328522	0.00316898
S114	VCAN	Glutathione	-0.00495095	0.00301328
C3296	VCAN	Homocys	-0.00394888	0.0027004
T114	HSPA2	DHAA	0.00464186	0.00247402
S164	CKB	DHAA	0.00495355	0.00225708
T157	PKLR	Phosphorylation	-0.00166753	0.00186892
T156	LDHC	Homocys	0.00347109	0.00163774
T340	TUBA3E	DHAA	0.00266547	0.00157171
T225	GNPDA1	DHAA	-0.00251737	0.00134756
S195	MAPT	DHAA	0.00195004	0.00121796
S457	L1CAM	DHAA	-0.0017321	0.00115615
S342	IGSF8	DHAA	-0.00159091	0.00114863
C337	ENO2	DHAA	-0.000235612	0.000146263
