# Supplementary material for: Dehydroamino acids and their crosslinks in Alzheimer’s disease aggregates
Source: Brain Commun. 2025 Jan 16;7(1):fcaf019. doi: 10.1093/braincomms/fcaf019 (PMC11775630; doi:10.1093/braincomms/fcaf019)
Supplement: fcaf019_Supplementary_Data [file fcaf019_supplementary_data.zip › Supplementary_Table_8.xlsx]

## Sheet: PTM_v_NFT_and_SP
Supplementary Table 8: Raw data used to generate the bar graph in Fig. 4C comparing eliminylated proteins to proteins found in NFTs and SPs.
			DHAAs		4-hydroxynonenal		HexNAcylation		Hydroxylation		Citrullination		Phosphorylation		Acetylation
	Totals		n = 184		n = 102		n = 118		n = 742		n = 299		n = 398		n = 971
	Proteins	Fraction	Proteins	Fraction	Proteins	Fraction	Proteins	Fraction	Proteins	Fraction	Proteins	Fraction	Proteins	Fraction	Proteins	Fraction
NFTs	437	-	100	0.54	47	0.46	45	0.38	235	0.32	99	0.33	115	0.29	203	0.21
SPs	555	-	111	0.6	54	0.53	61	0.52	293	0.39	114	0.38	140	0.35	248	0.26
Both Aggregates	375	-	91	0.5	42	0.41	39	0.33	188	0.25	80	0.27	98	0.25	137	0.14
